# Supplementary material for: NAK-associated protein 1/NAP1 activates TBK1 to ensure accurate mitosis and cytokinesis
Source: J Cell Biol. 2023 Dec 7;223(2):e202303082. doi: 10.1083/jcb.202303082 (PMC10702366; doi:10.1083/jcb.202303082)
Supplement: Data S1 — is an Excel file containing fractionated phospho-enriched samples and TMTpro analysis of WT or TBK1 KO lysates treated or not with MRT67397 compound. [file JCB_202303082_DataS1.xlsx]

## Sheet: Phospho-Proteome
Fractionated phospho-enriched samples and TMTpro analysis of WT or TBK1 KO lysates treated or not with MRT67397 compound. Analyzed with Comet (2020.01 rev. 4)
														Ranked Kinase Prediction (top 10)					Percentile Kinase Predition (top 95 percentile)						Scaled value (to 160 = 10 per channel)																	Ratio to WT-UT
Rank	UniProtID	Gene Symbol	Gene-isoform(site)	Prot Description	Site Position	Motif	Max Score	Fully localized	Nb Sites	Composite Site	sequence	Quantified Peptides	Normalized to Protein	AURORA Family	PAK Family	AURORA, or PAK Family	AURORA, PAK, OR TBK1	TBK1/IKKe	AURORA Family	PAK Family	AURORA, or PAK Family	AURORA, PAK, OR TBK1	TBK1/IKKe		WT-UT01_sc	WT-UT02_sc	WT-UT03_sc	WT-UT04_sc	WT-MRT01_sc	WT-MRT02_sc	WT-MRT03_sc	WT-MRT04_sc	TBK1-UT01_sc	TBK1-UT02_sc	TBK1-UT03_sc	TBK1-UT04_sc	TBK1-MRT01_sc	TBK1-MRT02_sc	TBK1-MRT03_sc	TBK1-MRT04_sc		WT-UT01_ratio	WT-UT02_ratio	WT-UT03_ratio	WT-UT04_ratio	WT-MRT01_ratio	WT-MRT02_ratio	WT-MRT03_ratio	WT-MRT04_ratio
1	Q9NRG9	AAAS	AAAS(#33)	Aladin OS=Homo sapiens OX=9606 GN=AAAS PE=1 SV=1	33	TGSSYESPPPDFR	52.4253	+	1	-	R.GQVTLYEHNNELVTGSSYES#PPPDFR.G	8	Yes												8.313	10.83	9.958	9.714	8.709	9.411	9.599	7.001	9.267	9.09	11.628	10.492	10.759	13.907	10.996	10.325		0.856722	1.11603	1.02617	1.00108	0.897501	0.96982	0.989237	0.721505
2	Q9NRG9	AAAS	AAAS(#51)	Aladin OS=Homo sapiens OX=9606 GN=AAAS PE=1 SV=1	51	LPVLQLTKDPLKT	5000	+	1	-	R.GQWINLPVLQLT#K.D	1	Yes												10.113	11.419	11.468	8.694	9.2	11.723	10.253	8.939	8.846	9.153	9.813	9.93	9.421	11.839	9.75	9.441		0.970167	1.09555	1.10019	0.834093	0.88262	1.12467	0.983667	0.857576
3	Q9NRG9	AAAS	AAAS(#57)	Aladin OS=Homo sapiens OX=9606 GN=AAAS PE=1 SV=1	57	TKDPLKTPGRLDH	5000	+	1	-	K.DPLKT#PGR.L	1	Yes												7.754	10.625	8.543	8.387	10.649	7.916	6.744	10.097	14.23	14.7	9.939	12.23	8.257	8.458	9.199	12.273		0.878421	1.20368	0.967811	0.950086	1.20634	0.896754	0.763978	1.14383
4	Q9NRG9	AAAS	AAAS(#495)	Aladin OS=Homo sapiens OX=9606 GN=AAAS PE=1 SV=1	495	AQFPRFSPVLGRA	5000	+	1	-	R.FS#PVLGR.A	10	Yes		+					+					10.279	12.938	12.647	8.369	9.958	11.974	10.078	7.918	6.743	8.879	9.641	9.441	9.749	13.661	9.336	8.389		0.929529	1.16997	1.1437	0.756801	0.900472	1.0828	0.911384	0.716041
5	Q6PD74	AAGAB	AAGAB(#310)	Alpha- and gamma-adaptin-binding protein p34 OS=Homo sapiens OX=9606 GN=AAGAB PE=1 SV=1	310	DEIEGLSSDEEHx	5000	+	1	-	K.AFWMAIGGDRDEIEGLS#S#DEEH.-	2	Yes												6.943	8.489	7.379	8.299	7.692	8.583	7.889	7.844	11.2	12.937	10.139	11.613	11.634	12.951	11.592	14.817		0.892714	1.09146	0.948814	1.06701	0.988958	1.10354	1.0144	1.00854
6	Q6PD74	AAGAB	AAGAB(#311)	Alpha- and gamma-adaptin-binding protein p34 OS=Homo sapiens OX=9606 GN=AAGAB PE=1 SV=1	311	EIEGLSSDEEHxx	5000	+	1	-	K.AFWMAIGGDRDEIEGLS#S#DEEH.-	4	Yes												8.838	8.966	8.597	8.679	8.606	8.05	7.432	8.877	11.317	11.637	10.756	10.755	12.006	11.182	11.701	12.598		1.00775	1.02235	0.980272	0.989629	0.981289	0.917835	0.847439	1.01217
7	Q6PD74	AAGAB	AAGAB(#310;311)	Alpha- and gamma-adaptin-binding protein p34 OS=Homo sapiens OX=9606 GN=AAGAB PE=1 SV=1	310;311	DEIEGLSSDEEHx;EIEGLSSDEEHxx	5000;5000	+	2	+	K.AFWMAIGGDRDEIEGLS#S#DEEH.-	5	Yes												9.492	9.029	8.798	10.167	10.849	9.975	9.814	11.476	10.341	10.288	9.855	9.549	10.486	9.115	10.154	10.612		1.01285	0.963415	0.938824	1.08491	1.15766	1.0644	1.04719	1.22454
8	Q2M2I8	AAK1	AAK1(#26)	AP2-associated protein kinase 1 OS=Homo sapiens OX=9606 GN=AAK1 PE=1 SV=3	26	SSGGGGSTSGLGS	4.76501	-	1	-	R.EQGGSGLGSGSSGGGGS#TSGLGSGYIGR.V	1	Yes												11.088	14.013	12.023	12.347	13.625	14.093	10.64	10.992	5.568	7.838	9.314	7.16	8.526	9.066	7.19	6.516		0.896551	1.13302	0.972114	0.998318	1.10165	1.13949	0.860289	0.88877
9	Q2M2I8	AAK1	AAK1(#389)	AP2-associated protein kinase 1 OS=Homo sapiens OX=9606 GN=AAK1 PE=1 SV=3	389	PIQPALTPRKRAT	334.889	+	1	-	K.AGQTQPNPGILPIQPALT#PR.K	6	Yes												9.637	9.346	9.818	9.325	8.268	7.112	7.899	8.061	12.572	11.369	10.509	11.842	10.519	10.571	12.091	11.062		1.0111	0.980516	1.03008	0.97831	0.867422	0.746119	0.828721	0.845734
10	Q2M2I8	AAK1	AAK1(#441)	AP2-associated protein kinase 1 OS=Homo sapiens OX=9606 GN=AAK1 PE=1 SV=3	441	QPQAPPTPQQTPS	39.1193	+	1	-	K.QPQAPPT#PQQTPSTQAQGLPAQAQATPQHQQQLFLK.Q	1	Yes												11.058	10.955	10.765	11.215	11.111	10.453	9.266	11.256	9.758	8.06	10.781	8.488	9.73	8.662	9.927	8.514		1.00542	0.996078	0.978821	1.01968	1.01028	0.950401	0.842494	1.02342
11	Q2M2I8	AAK1	AAK1(#605)	AP2-associated protein kinase 1 OS=Homo sapiens OX=9606 GN=AAK1 PE=1 SV=3	605	QQPKVQTTPPPAV	18.4758	+	1	-	K.VQT#TPPPAVQGQK.V	8	Yes												9.926	10.924	10.52	9.649	9.494	9.74	7.944	8.693	9.42	11.597	11.477	10.97	10.071	10.639	10.278	8.657		0.967908	1.06528	1.02591	0.940905	0.925871	0.949807	0.77472	0.847754
12	Q2M2I8	AAK1	AAK1(#606)	AP2-associated protein kinase 1 OS=Homo sapiens OX=9606 GN=AAK1 PE=1 SV=3	606	QPKVQTTPPPAVQ	31.181	+	1	-	K.VQTT#PPPAVQ@GQK.V	9	Yes												10.385	10.947	10.724	10.575	9.001	10.023	9.21	8.761	9.515	10.775	10.828	10.597	9.699	10.334	9.503	9.122		0.974404	1.02713	1.0062	0.992256	0.844525	0.94047	0.864214	0.822067
13	Q2M2I8	AAK1	AAK1(#618)	AP2-associated protein kinase 1 OS=Homo sapiens OX=9606 GN=AAK1 PE=1 SV=3	618	QGQKVGSLTPPSS	173.062	+	1	-	K.VGS#LT#PPSS#PK.T	3	Yes												10.138	9.442	9.929	9.03	8.84	7.414	7.371	8.472	11.123	11.54	10.906	11.221	11.457	10.675	12.029	10.413		1.05224	0.980038	1.03052	0.937201	0.917578	0.769565	0.76511	0.879317
14	Q2M2I8	AAK1	AAK1(#620)	AP2-associated protein kinase 1 OS=Homo sapiens OX=9606 GN=AAK1 PE=1 SV=3	620	QKVGSLTPPSSPK	124.513	+	1	-	K.VGS#LT#PPSS#PK.T	5	Yes												10.777	9.656	10.344	8.745	8.784	9.028	8.434	9.348	10.549	10.796	10.617	10.615	10.936	10.431	10.691	10.251		1.09074	0.977307	1.04688	0.885071	0.889004	0.913763	0.853581	0.94612
15	Q2M2I8	AAK1	AAK1(#624)	AP2-associated protein kinase 1 OS=Homo sapiens OX=9606 GN=AAK1 PE=1 SV=3	624	SLTPPSSPKTQRA	48.6438	+	1	-	K.VGSLT#PPSS#PK.T	2	Yes												9.482	9.133	9.836	8.113	8.895	9.809	9.928	8.756	10.112	9.939	10.798	10.808	10.989	12.04	11.117	10.245		1.03729	0.999084	1.07604	0.887585	0.973091	1.07308	1.08606	0.957848
16	Q2M2I8	AAK1	AAK1(#637)	AP2-associated protein kinase 1 OS=Homo sapiens OX=9606 GN=AAK1 PE=1 SV=3	637	GHRRILSDVTHSA	110.295	+	1	-	R.ILS#DVTHSAVFGVPASK.S	12	Yes												11.342	13.843	12.066	12.863	12.155	13.897	11.077	11.278	6.546	8.104	8.612	7.51	7.849	8.45	7.078	7.329		0.905304	1.10491	0.96307	1.02671	0.970164	1.10918	0.884131	0.900166
17	Q2M2I8	AAK1	AAK1(#682)	AP2-associated protein kinase 1 OS=Homo sapiens OX=9606 GN=AAK1 PE=1 SV=3	682	SGSPRTSQQNVYN	29.4219	+	1	-	R.TS#QQNVYNPSEGSTWNPFDDDNFSK.L	1	Yes	+							+				16.803	19.788	17.562	18.914	6.934	6.917	6.175	5.417	8.558	10.142	15.778	10.326	4.795	4.871	3.596	3.425		0.919885	1.08329	0.96141	1.03542	0.379592	0.37865	0.338036	0.296571
18	Q2M2I8	AAK1	AAK1(#731)	AP2-associated protein kinase 1 OS=Homo sapiens OX=9606 GN=AAK1 PE=1 SV=3	731	PEKLGGSAESLIP	165.126	+	1	-	K.LGGS#AESLIPGFQSTQGDAFATTSFSAGTAEK.R	1	Yes												8.874	9.312	8.67	8.286	8.122	6.303	5.814	6.938	13.091	15.517	16.566	13.966	10.801	9.643	8.887	9.209		1.01008	1.05994	0.986806	0.943176	0.924495	0.717471	0.661741	0.789681
19	Q2M2I8	AAK1	AAK1(#846)	AP2-associated protein kinase 1 OS=Homo sapiens OX=9606 GN=AAK1 PE=1 SV=3	846	VPQRLPSQTESVT	26.2563	+	1	-	R.LPS#QTESVTSNR.T	1	Yes												11.41	22.936	16.038	17.04	11.14	12.941	8.223	7.555	4.828	6.38	8.534	6.401	6.068	8.911	6.192	5.402		0.676933	1.3607	0.951469	1.0109	0.66092	0.767741	0.487819	0.448218
20	Q2M2I8	AAK1	AAK1(#618;620)	AP2-associated protein kinase 1 OS=Homo sapiens OX=9606 GN=AAK1 PE=1 SV=3	618;620	QGQKVGSLTPPSS;QKVGSLTPPSSPK	173.062321044;124.512673411	+	2	+	K.VGS#LT#PPSSPK.T	1	Yes												8.453	8.413	7.836	9.981	12.951	14.679	12.071	14.605	8.644	8.126	9.827	7.796	9.793	8.467	9.34	9.02		0.974899	0.97026	0.903723	1.15112	1.49371	1.69291	1.39214	1.68439
21	Q2M2I8	AAK1	AAK1(#618;620;624)	AP2-associated protein kinase 1 OS=Homo sapiens OX=9606 GN=AAK1 PE=1 SV=3	618;620;624	QGQKVGSLTPPSS;QKVGSLTPPSSPK;SLTPPSSPKTQRA	173.062321044;124.512673411;48.643776678	+	3	+	K.VGS#LT#PPSS#PK.T	1	Yes												6.562	7.472	5.761	10.618	11.716	23.076	18.432	18.682	8.721	3.536	10.056	4.471	7.978	6.655	5.746	10.52		0.863008	0.982767	0.757737	1.39649	1.54099	3.03509	2.42428	2.45722
22	Q2M2I8	AAK1	AAK1(#618;623)	AP2-associated protein kinase 1 OS=Homo sapiens OX=9606 GN=AAK1 PE=1 SV=3	618;623	QGQKVGSLTPPSS;GSLTPPSSPKTQR	173.062321044;22.223453227	+	2	+	K.VGS#LTPPS#SPK.T	1	Yes												10.634	9.024	9.793	8.874	11.793	10.16	10.694	11.486	9.949	7.179	12.232	8.384	11.434	9.531	10.009	8.824		1.10983	0.941867	1.02209	0.926214	1.23082	1.06044	1.11612	1.19878
23	Q2M2I8	AAK1	AAK1(#618;624)	AP2-associated protein kinase 1 OS=Homo sapiens OX=9606 GN=AAK1 PE=1 SV=3	618;624	QGQKVGSLTPPSS;SLTPPSSPKTQRA	173.062321044;48.643776678	+	2	+	K.VGS#LTPPSS#PK.T	4	Yes												10.711	10.361	10.729	9.351	10.581	11.307	10.193	10.187	8.444	9.07	10.657	9.279	10.424	10.471	9.684	8.552		1.04108	1.00711	1.04286	0.908957	1.02845	1.09908	0.990752	0.990203
24	Q2M2I8	AAK1	AAK1(#620;624)	AP2-associated protein kinase 1 OS=Homo sapiens OX=9606 GN=AAK1 PE=1 SV=3	620;624	QKVGSLTPPSSPK;SLTPPSSPKTQRA	124.512673411;48.643776678	+	2	+	K.VGSLT#PPSS#PK.T	3	Yes												9.849	9.989	10.282	9.763	11.01	11.66	11.034	10.297	8.615	8.332	10.452	9.136	10.094	10.606	10.507	8.374		0.987821	1.00186	1.03116	0.97916	1.1042	1.1694	1.10666	1.03268
25	Q9H7C9	AAMDC	AAMDC(#43)	Mth938 domain-containing protein OS=Homo sapiens OX=9606 GN=AAMDC PE=1 SV=1	43	DWRETGTEHSPGV	5.82153	-	1	-	R.ETGT#EHSPGVQPADVK.E	1	Yes												9.939	9.068	9.304	12	9.321	10.506	11.223	9.743	9.631	7.519	11.883	8.708	11.174	10.147	10.577	9.255		0.986244	0.899775	0.923254	1.19073	0.924919	1.04247	1.11369	0.966759
26	Q9Y312	AAR2	AAR2(#101)	Protein AAR2 homolog OS=Homo sapiens OX=9606 GN=AAR2 PE=1 SV=2	101	REEVDLSPAPESE	167.524	+	1	-	R.EEVDLS#PAPESEVEAMR.A	2	Yes												12.93	14.074	13.188	13.533	9.607	10.924	10.404	9.426	7.946	8.917	9.137	8.637	7.912	8.4	6.91	8.055		0.962702	1.04783	0.98192	1.00755	0.715289	0.813339	0.774589	0.701782
27	P49588-2	AARS1	AARS1-2(#492)	Isoform 2 of Alanine--tRNA ligase, cytoplasmic OS=Homo sapiens OX=9606 GN=AARS1	492	LEVTDDSPKYNYH	177.58	+	1	-	R.GLEVTDDS#PK.Y	5	Yes												8.688	12.006	12.586	4.933	9.287	6.092	7.218	6.653	16.942	12.268	10.493	15.733	6.785	10.849	9.55	9.917		0.909435	1.25671	1.31744	0.516414	0.972169	0.637691	0.755608	0.696447
28	P49588-2	AARS1	AARS1-2(#502)	Isoform 2 of Alanine--tRNA ligase, cytoplasmic OS=Homo sapiens OX=9606 GN=AARS1	502	NYHLDSSGSYVFE	-24.6551	-	1	-	K.YNYHLDSS#GSYVFENTVATVMALR.R	1	Yes												10.886	8.351	9.068	12.103	10.413	9.806	14.234	11	10.269	8.757	11.003	9.337	9.906	8.023	7.628	9.215		1.07758	0.826701	0.897658	1.19806	1.03075	0.970647	1.40901	1.0889
29	P49588-2	AARS1	AARS1-2(#563)	Isoform 2 of Alanine--tRNA ligase, cytoplasmic OS=Homo sapiens OX=9606 GN=AARS1	563	VKVDDSSEDKTEF	24.6551	+	1	-	K.VDDSS#EDKTEFTVK.N	2	Yes												7.165	7.309	5.968	11.092	7.098	9.954	7.812	11.163	13.211	13.347	9.54	10.11	10.853	8.606	10.231	16.541		0.908898	0.927154	0.757014	1.40693	0.900318	1.26259	0.990853	1.41597
30	Q9BTE6-3	AARSD1	AARSD1-3(#348)	Isoform 3 of Alanyl-tRNA editing protein Aarsd1 OS=Homo sapiens OX=9606 GN=AARSD1	348	VNVRELSLDDPEV	263.223	+	1	-	R.ELS#LDDPEVEQVSGR.G	3	Yes										+		10.27	8.897	8.263	12.476	9.295	12.323	10.533	13.151	10.09	7.855	10.638	7.476	10.83	7.975	8.682	11.248		1.0294	0.891817	0.828249	1.25053	0.93167	1.23526	1.05575	1.31819
31	Q4L235	AASDH	AASDH(#724)	Beta-alanine-activating enzyme OS=Homo sapiens OX=9606 GN=AASDH PE=1 SV=3	724	NLKGLNSPVLIGK	5000	+	1	-	K.GLN@S#PVLIGK.S	3	Yes												10.278	11.76	11.351	8.928	8.734	6.513	7.202	7.118	10.192	11.545	9.237	11.055	10.897	12.156	10.783	12.252		0.971541	1.11161	1.07296	0.843887	0.825565	0.615662	0.680776	0.672818
32	Q9NRN7	AASDHPPT	AASDHPPT(#140)	L-aminoadipate-semialdehyde dehydrogenase-phosphopantetheinyl transferase OS=Homo sapiens OX=9606 GN=AASDHPPT PE=1 SV=2	140	SFPGRGSIPEFFH	5000	+	1	-	R.GS#IPEFFHIMK.R	1	Yes			+					+				8.697	7.429	6.029	12.527	12.581	18.693	14.887	20.217	5.709	5.881	6.665	4.377	10.889	6.739	6.163	12.516		1.00308	0.856779	0.695335	1.4448	1.45102	2.15593	1.71698	2.33167
33	Q9NY61	AATF	AATF(#55)	Protein AATF OS=Homo sapiens OX=9606 GN=AATF PE=1 SV=1	55	DFLVVGSIRKLAS	5000	+	1	-	R.FDEGEDGEGDFLVVGS#IR.K	1	Yes												9.821	12.064	11.251	9.485	8.285	14.146	11.39	9.829	8.993	6.789	8.692	8.028	8.885	11.664	9.342	11.337		0.921675	1.1322	1.05593	0.8902	0.77753	1.32759	1.06895	0.922472
34	Q9NY61	AATF	AATF(#61)	Protein AATF OS=Homo sapiens OX=9606 GN=AATF PE=1 SV=1	61	SIRKLASASLLDT	58.2334	+	1	-	K.LAS#ASLLDTDK.R	1	Yes												9.713	10.458	9.676	9.359	11.057	10.243	9.394	11.153	11.824	11.5	11.364	10.84	8.384	8.005	7.797	9.232		0.990925	1.067	0.987204	0.954868	1.12805	1.04508	0.958439	1.13788
35	Q9NY61	AATF	AATF(#155)	Protein AATF OS=Homo sapiens OX=9606 GN=AATF PE=1 SV=1	155	FSVQSISDFEKFT	61.6452	+	1	-	K.TPGFSVQSIS#DFEK.F	2	Yes												10.09	10.01	9.962	10.375	10.376	10.161	9.912	10.682	10.293	9.07	10.08	9.373	9.951	9.49	10.324	9.851		0.998103	0.990164	0.985446	1.02629	1.02642	1.00512	0.980476	1.05666
36	Q9NY61	AATF	AATF(#203)	Protein AATF OS=Homo sapiens OX=9606 GN=AATF PE=1 SV=1	203	RAGDRNSEDDGVV	449.238	+	1	-	R.AGDRNS#EDDGVVMTFSSVK.V	31	Yes						+						9.399	9.379	9.264	9.57	10.291	9.328	9.358	9.95	10.409	10.239	10.7	10.145	10.785	10.216	10.63	10.336		0.99958	0.997428	0.985218	1.01777	1.09441	0.991949	0.99517	1.05817
37	Q9NY61	AATF	AATF(#273)	Protein AATF OS=Homo sapiens OX=9606 GN=AATF PE=1 SV=1	273	GGPEFSSALKNSH	97.0975	+	1	-	K.GGPEFSS#ALK.N	1	Yes												10.555	8.777	8.832	7.411	12.165	17.1	11.764	15.609	5.499	7.423	7.382	6.008	12.307	10.206	8.259	10.702		1.18674	0.986902	0.993091	0.833269	1.36782	1.92269	1.32274	1.75505
38	Q9NY61	AATF	AATF(#321)	Protein AATF OS=Homo sapiens OX=9606 GN=AATF PE=1 SV=1	321	GSEEISSEDDELV	5000	+	1	-	K.PNAGS#EEIS#S#EDDELVEEK.K	1	Yes												8.824	10.403	8.833	12.268	8.323	9.414	8.763	9.23	11.505	10.523	10.283	9.968	9.785	9.692	9.736	12.451		0.875195	1.03186	0.876085	1.21686	0.825555	0.933714	0.869158	0.915528
39	Q9NY61	AATF	AATF(#478)	Protein AATF OS=Homo sapiens OX=9606 GN=AATF PE=1 SV=1	478	IERKTSSLDPNDQ	40.1986	+	1	-	K.TSS#LDPNDQVAMGR.Q	1	Yes					+					+		9.476	9.84	8.896	17.568	9.558	12.727	13.332	11.801	7.966	6.129	7.203	6.474	9.277	8.657	10.387	10.708		0.827959	0.859742	0.777302	1.535	0.835142	1.11199	1.16485	1.03108
40	Q9NY61	AATF	AATF(#316;320;321)	Protein AATF OS=Homo sapiens OX=9606 GN=AATF PE=1 SV=1	316;320;321	TKPNAGSEEISSE;AGSEEISSEDDEL;GSEEISSEDDELV	5000;5000;5000	+	3	+	K.PNAGS#EEIS#S#EDDELVEEK.K	9	Yes												10.072	7.868	9.129	9.02	10.66	9.141	11.914	10.656	10.75	8.535	10.766	9.723	11.32	9.863	10.774	9.809		1.11636	0.872035	1.01183	0.999779	1.18159	1.01322	1.32051	1.18115
41	Q9NY61	AATF	AATF(#316;321)	Protein AATF OS=Homo sapiens OX=9606 GN=AATF PE=1 SV=1	316;321	TKPNAGSEEISSE;GSEEISSEDDELV	5000;5000	+	2	+	K.PNAGS#EEISS#EDDELVEEK.K	1	Yes												10.309	7.076	9.406	5.849	9.849	7.961	8.937	10.194	10.289	10.187	9.006	10.544	13.305	11.853	14.284	10.953		1.26342	0.867173	1.15264	0.716768	1.20694	0.975606	1.09517	1.24924
42	Q9NY61	AATF	AATF(#320;321)	Protein AATF OS=Homo sapiens OX=9606 GN=AATF PE=1 SV=1	320;321	AGSEEISSEDDEL;GSEEISSEDDELV	5000;5000	+	2	+	K.PN@AGSEEIS#S#EDDELVEEK.K	10	Yes												9.339	10.531	9.625	11.058	9.243	7.604	8.208	8.539	11.707	11.57	10.322	11.059	9.862	9.805	10.196	11.332		0.921207	1.03872	0.949386	1.09069	0.91172	0.750002	0.809623	0.842298
43	Q9BZC7-3	ABCA2	ABCA2-3(#1239)	Isoform 3 of ATP-binding cassette sub-family A member 2 OS=Homo sapiens OX=9606 GN=ABCA2	1239	EPGLASSPPGRAP	49.7298	+	1	-	K.RPAEPGGPQEPGLASS#PPGR.A	4	Yes												10.214	11.063	10.84	10.017	8.87	7.724	7.502	7.844	10.298	11.502	10.595	11.171	10.425	10.929	11.022	9.982		0.969656	1.05025	1.02909	0.951	0.842053	0.733313	0.712149	0.744676
44	Q9BZC7-3	ABCA2	ABCA2-3(#1328)	Isoform 3 of ATP-binding cassette sub-family A member 2 OS=Homo sapiens OX=9606 GN=ABCA2	1328	VSEEDQSLENSEA	99.737	+	1	-	K.VSEEDQS#LENS#EADVK.E	2	Yes					+					+		8.623	8.003	8.395	7.628	8.616	8.649	8.171	9.056	10.804	11.027	10.458	10.786	12.582	12.119	12.952	12.133		1.05642	0.980507	1.02849	0.934582	1.05565	1.05971	1.00116	1.10951
45	Q9BZC7-3	ABCA2	ABCA2-3(#1332)	Isoform 3 of ATP-binding cassette sub-family A member 2 OS=Homo sapiens OX=9606 GN=ABCA2	1332	DQSLENSEADVKE	113.106	+	1	-	K.VSEEDQSLENS#EADVK.E	3	Yes												10.329	9.204	9.87	8.534	10.115	8.831	9.401	10.041	10.03	9.603	9.762	9.683	11.644	10.778	11.106	11.069		1.0891	0.970424	1.04067	0.89981	1.0665	0.931113	0.991219	1.05872
46	Q9BZC7-3	ABCA2	ABCA2-3(#1372)	Isoform 3 of ATP-binding cassette sub-family A member 2 OS=Homo sapiens OX=9606 GN=ABCA2	1372	LTQSQASLQSASS	25.5653	+	1	-	R.CSELTQSQAS#LQSASSVGSAR.G	1	Yes					+					+		10.589	11.417	10.957	11.077	9.256	10.287	8.965	9.811	10.866	9.214	10.794	9.752	8.958	9.157	9.7	9.2		0.96173	1.03699	0.995177	1.0061	0.840673	0.934339	0.814238	0.891091
47	Q9BZC7-3	ABCA2	ABCA2-3(#1381)	Isoform 3 of ATP-binding cassette sub-family A member 2 OS=Homo sapiens OX=9606 GN=ABCA2	1381	SASSVGSARGDEG	58.5797	+	1	-	R.CSELTQSQASLQSASSVGS#AR.G	1	Yes												13.361	14.444	16.67	8.191	6.943	10.387	10.084	7.505	11.265	7.601	9.239	10.62	6.728	10.334	8.318	8.311		1.01478	1.09701	1.26609	0.622125	0.527362	0.788885	0.765885	0.570014
48	Q9BZC7-3	ABCA2	ABCA2-3(#1411)	Isoform 3 of ATP-binding cassette sub-family A member 2 OS=Homo sapiens OX=9606 GN=ABCA2	1411	QDPDNVSLQEVEA	139.252	+	1	-	R.GDEGAGYTDVYGDYRPLFDNPQDPDNVS#LQEVEAEALSR.V	1	Yes					+					+		9.46	7.441	8.163	7.813	10.818	11.821	11.565	12.484	8.765	10.629	9.139	9.426	11.709	10.09	9.936	10.741		1.15095	0.905285	0.993197	0.950573	1.31614	1.43825	1.4071	1.51889
49	Q9BZC7-3	ABCA2	ABCA2-3(#2413)	Isoform 3 of ATP-binding cassette sub-family A member 2 OS=Homo sapiens OX=9606 GN=ABCA2	2413	EPEDLDTEDEGLI	5000	+	1	-	R.ALVADEPEDLDT#EDEGLIS#FEEER.A	3	Yes												10.837	11.973	11.547	10.023	11.93	11.051	9.307	11.637	8.908	7.971	8.579	8.156	9.182	9.341	10.373	9.184		0.976749	1.07912	1.04074	0.903393	1.07525	0.996009	0.838846	1.0488
50	Q9BZC7-3	ABCA2	ABCA2-3(#2420)	Isoform 3 of ATP-binding cassette sub-family A member 2 OS=Homo sapiens OX=9606 GN=ABCA2	2420	EDEGLISFEEERA	5000	+	1	-	R.ALVADEPEDLDT#EDEGLIS#FEEER.A	1	Yes					+					+		9.976	10.059	9.796	10.074	9.453	11.249	10.638	10.267	10.124	10.582	10.381	10.261	9.28	9.446	8.54	9.873		0.999989	1.00826	0.981932	1.00982	0.947561	1.1276	1.06635	1.02907
51	Q9BZC7-3	ABCA2	ABCA2-3(#2429)	Isoform 3 of ATP-binding cassette sub-family A member 2 OS=Homo sapiens OX=9606 GN=ABCA2	2429	EERAQLSFNTDTL	69.3984	+	1	-	R.AQLS#FNTDTLC.-	1	Yes												10.641	9.017	9.725	10.202	10.305	11.946	11.76	11.451	8.772	9.623	9.564	9.339	10.031	9.291	9.43	8.903		1.0753	0.911161	0.982674	1.03086	1.04126	1.20717	1.18834	1.15706
52	Q9BZC7-3	ABCA2	ABCA2-3(#1328;1332)	Isoform 3 of ATP-binding cassette sub-family A member 2 OS=Homo sapiens OX=9606 GN=ABCA2	1328;1332	VSEEDQSLENSEA;DQSLENSEADVKE	99.73703747;113.106305384	+	2	+	K.VSEEDQS#LENS#EADVK.E	1	Yes												7.399	6.265	6.351	6.826	8.36	8.765	8.279	8.725	9.561	10.817	13.428	10.046	16.66	13.53	11.945	13.044		1.10273	0.933638	0.94643	1.0172	1.24589	1.30619	1.23384	1.30025
53	Q9BZC7-3	ABCA2	ABCA2-3(#1372;1375)	Isoform 3 of ATP-binding cassette sub-family A member 2 OS=Homo sapiens OX=9606 GN=ABCA2	1372;1375	LTQSQASLQSASS;SQASLQSASSVGS	25.56531764;18.676454049	+	2	+	R.CSELT#QSQASLQS#ASSVGSAR.G	2	Yes												10.525	10.861	10.421	10.924	10.289	9.829	8.682	10.287	9.809	11.013	9.972	10.048	9.459	9	9.708	9.172		0.985245	1.01669	0.975487	1.02258	0.963142	0.920052	0.812712	0.962893
54	Q9BZC7-3	ABCA2	ABCA2-3(#2413;2420)	Isoform 3 of ATP-binding cassette sub-family A member 2 OS=Homo sapiens OX=9606 GN=ABCA2	2413;2420	EPEDLDTEDEGLI;EDEGLISFEEERA	5000;5000	+	2	+	R.ALVADEPEDLDT#EDEGLIS#FEEER.A	2	Yes												8.771	9.998	9.041	9.957	10.37	12.239	11.741	10.815	9.106	8.685	9.246	8.727	9.95	10.654	9.142	11.558		0.92891	1.05892	0.957574	1.05459	1.09831	1.29622	1.24354	1.14545
55	Q8IZY2	ABCA7	ABCA7(#819)	Phospholipid-transporting ATPase ABCA7 OS=Homo sapiens OX=9606 GN=ABCA7 PE=1 SV=3	819	EKRFPGSPQPALR	5000	+	1	-	R.FPGS#PQPALR.G	3	Yes												10.016	9.469	9.77	9.633	7.969	7.411	7.846	7.911	12.397	13.126	11.844	12.709	10.067	9.762	10.039	10.029		1.03026	0.973965	1.00492	0.990856	0.819707	0.762294	0.806973	0.81375
56	P08183	ABCB1	ABCB1(#644)	ATP-dependent translocase ABCB1 OS=Homo sapiens OX=9606 GN=ABCB1 PE=1 SV=3	644	ENAADESKSEIDA	290.402	+	1	-	K.LVTMQTAGNEVELENAADES#K.S	5	Yes												8.478	8.992	8.952	8.817	7.149	6.766	6.878	6.667	13.044	11.338	13.401	12.463	11.518	12.01	12.485	11.043		0.962326	1.02069	1.01619	1.00079	0.81151	0.767978	0.780751	0.756774
57	P08183	ABCB1	ABCB1(#654)	ATP-dependent translocase ABCB1 OS=Homo sapiens OX=9606 GN=ABCB1 PE=1 SV=3	654	IDALEMSSNDSRS	34.1892	+	1	-	K.SEIDALEMS#SNDSR.S	2	Yes												10.22	8.19	9.098	10.856	14.896	17.48	17.416	16.822	5.506	3.892	7.055	4.711	9.556	8.003	9.361	6.939		1.0656	0.853917	0.948588	1.1319	1.55313	1.82254	1.81593	1.75398
58	P08183	ABCB1	ABCB1(#658)	ATP-dependent translocase ABCB1 OS=Homo sapiens OX=9606 GN=ABCB1 PE=1 SV=3	658	EMSSNDSRSSLIR	55.1616	+	1	-	K.SEIDALEM*SSNDS#R.S	1	Yes												11.179	9.969	11.544	8.35	7.582	4.502	7.414	6.197	15.952	12.202	11.737	14.27	9.359	9.555	9.684	10.504		1.08955	0.971561	1.12512	0.813767	0.738933	0.438788	0.722612	0.604003
59	P08183	ABCB1	ABCB1(#661)	ATP-dependent translocase ABCB1 OS=Homo sapiens OX=9606 GN=ABCB1 PE=1 SV=3	661	SNDSRSSLIRKRS	22.8973	+	1	-	K.SEIDALEM*SSN@DSRSS#LIR.K	1	Yes	+							+				9.632	10.396	10.059	8.867	9.327	11.73	12.651	9.008	9.122	9.074	11.14	9.857	9.818	11.416	7.462	10.441		0.989067	1.06748	1.03293	0.910523	0.957731	1.20451	1.29908	0.924965
60	Q9NP58	ABCB6	ABCB6(#61)	ATP-binding cassette sub-family B member 6, mitochondrial OS=Homo sapiens OX=9606 GN=ABCB6 PE=1 SV=1	61	RPAGADSLSWGAG	83.7782	+	1	-	R.ERPAGADS#LSWGAGPR.I	3	Yes					+					+		18.166	16.414	17.701	15.877	11.01	9.865	10.801	10.109	5.011	5.104	5.759	5.325	7.75	7.441	7.151	6.516		1.06612	0.963318	1.03881	0.931747	0.646147	0.578924	0.633879	0.593282
61	Q9NP58	ABCB6	ABCB6(#755)	ATP-binding cassette sub-family B member 6, mitochondrial OS=Homo sapiens OX=9606 GN=ABCB6 PE=1 SV=1	755	LLDEATSALDTSN	16.1028	+	1	-	K.APGIILLDEATS#ALDTSNER.A	1	Yes												11.809	10.89	10.953	11.451	10.965	12.316	12.31	11.824	7.569	7.57	8.481	7.486	9.749	9.071	8.164	9.392		1.04731	0.965782	0.971389	1.01552	0.972441	1.09226	1.09168	1.04863
62	P33527-9	ABCC1	ABCC1-9(#288)	Isoform 9 of Multidrug resistance-associated protein 1 OS=Homo sapiens OX=9606 GN=ABCC1	288	PAQPKESSKVDAN	25.4456	+	1	-	K.ES#SKVDANEEVEALIVK.S	1	Yes												13.086	11.543	11.849	18.557	7.99	7.439	9.576	8.705	11.773	9.138	10.007	9.784	7.641	6.57	8.412	7.931		0.951099	0.838941	0.861215	1.34875	0.58071	0.540668	0.695991	0.632693
63	P33527-9	ABCC1	ABCC1-9(#915)	Isoform 9 of Multidrug resistance-associated protein 1 OS=Homo sapiens OX=9606 GN=ABCC1	915	GMLVTDSAGKQLQ	105.505	+	1	-	K.QMEN@GMLVTDS#AGK.Q	3	Yes												9.743	8.489	9.28	8.593	8.569	10.577	9.313	9.276	8.94	10.687	10.621	10.374	12.047	11.863	11.764	9.865		1.07938	0.94052	1.02811	0.951986	0.949339	1.17181	1.03179	1.02767
64	P33527-9	ABCC1	ABCC1-9(#925)	Isoform 9 of Multidrug resistance-associated protein 1 OS=Homo sapiens OX=9606 GN=ABCC1	925	QLQRQLSSSSSYS	37.6829	+	1	-	R.QLS#SSSSYS#GDISR.H	2	Yes												10.217	9.158	9.611	7.989	12.143	13.989	11.334	13.269	7.635	8.964	8.976	8.306	10.403	9.755	9.302	8.948		1.10528	0.990708	1.03976	0.864255	1.31365	1.51332	1.22615	1.43542
65	P33527-9	ABCC1	ABCC1-9(#927)	Isoform 9 of Multidrug resistance-associated protein 1 OS=Homo sapiens OX=9606 GN=ABCC1	927	QRQLSSSSSYSGD	27.7686	+	1	-	R.QLSSS#SSYSGDISR.H	1	Yes												11.45	10.069	11.316	7.801	11.998	9.524	8.613	9.613	7.611	10.696	11.334	10.125	11.53	10.849	10.243	7.229		1.12712	0.991151	1.11387	0.767859	1.18104	0.937477	0.84785	0.946238
66	P33527-9	ABCC1	ABCC1-9(#928)	Isoform 9 of Multidrug resistance-associated protein 1 OS=Homo sapiens OX=9606 GN=ABCC1	928	RQLSSSSSYSGDI	31.6373	+	1	-	R.QLSSSS#SYSGDISR.H	3	Yes												11.117	14.162	13.989	11.278	8.911	11.03	11.137	7.061	7.735	10.293	9.568	11.204	7.153	10.802	7.703	6.857		0.879742	1.12074	1.10701	0.892511	0.705208	0.87286	0.881341	0.558755
67	P33527-9	ABCC1	ABCC1-9(#929)	Isoform 9 of Multidrug resistance-associated protein 1 OS=Homo sapiens OX=9606 GN=ABCC1	929	QLSSSSSYSGDIS	46.9148	+	1	-	R.QLSSSS#S#YSGDISR.H	1	Yes												12.224	8.922	11.039	7.659	10.297	8.841	8.388	9.645	8.478	10.605	11.258	10.292	12.478	10.694	11.323	7.856		1.22721	0.895706	1.10821	0.768878	1.0337	0.887535	0.842105	0.968241
68	P33527-9	ABCC1	ABCC1-9(#931)	Isoform 9 of Multidrug resistance-associated protein 1 OS=Homo sapiens OX=9606 GN=ABCC1	931	SSSSSYSGDISRH	82.4575	+	1	-	R.QLS#SSSSYS#GDISR.H	3	Yes												11.119	9.39	10.452	7.914	10.185	8.408	7.564	9.414	9.204	11.772	11.114	10.73	12.042	10.627	11.206	8.859		1.14405	0.966166	1.07545	0.814337	1.04793	0.865146	0.778303	0.968617
69	P33527-9	ABCC1	ABCC1-9(#925;928)	Isoform 9 of Multidrug resistance-associated protein 1 OS=Homo sapiens OX=9606 GN=ABCC1	925;928	QLQRQLSSSSSYS;RQLSSSSSYSGDI	37.682943505;31.637327363	+	2	+	R.QLS#SSS#SYSGDISR.H	2	Yes												6.822	7.108	6.681	7.617	14.659	18.349	15.956	17.236	7.932	5.114	8.372	5.943	9.659	9.101	9.494	9.958		0.966701	1.00724	0.946768	1.07929	2.07717	2.60006	2.26094	2.44241
70	P33527-9	ABCC1	ABCC1-9(#925;931)	Isoform 9 of Multidrug resistance-associated protein 1 OS=Homo sapiens OX=9606 GN=ABCC1	925;931	QLQRQLSSSSSYS;SSSSSYSGDISRH	37.682943505;82.457524417	+	2	+	R.QLS#SSSSYS#GDISR.H	2	Yes												7.675	7.743	6.846	7.982	14.962	21.085	18.269	18.725	6.092	5.089	7.281	5.031	9.014	7.995	6.11	10.103		1.01501	1.02401	0.905365	1.05562	1.97884	2.78864	2.41624	2.4765
71	P33527-9	ABCC1	ABCC1-9(#928;929)	Isoform 9 of Multidrug resistance-associated protein 1 OS=Homo sapiens OX=9606 GN=ABCC1	928;929	RQLSSSSSYSGDI;QLSSSSSYSGDIS	31.637327363;46.914788639	+	2	+	R.QLSSSS#S#YSGDISR.H	3	Yes												10.425	13.16	11.716	10.458	11.564	13.599	9.588	10.419	7.224	8.303	10.279	8.253	8.863	10.043	8.588	7.516		0.911313	1.15039	1.02417	0.914128	1.01088	1.18873	0.838153	0.910797
72	P33527-9	ABCC1	ABCC1-9(#928;931)	Isoform 9 of Multidrug resistance-associated protein 1 OS=Homo sapiens OX=9606 GN=ABCC1	928;931	RQLSSSSSYSGDI;SSSSSYSGDISRH	31.637327363;82.457524417	+	2	+	R.QLSSSS#SYS#GDISR.H	1	Yes												9.922	9.015	9.428	9.602	10.134	10.663	9.581	9.67	8.373	9.573	12.019	9.571	12.019	11.053	10.894	8.483		1.04527	0.949783	0.99332	1.01163	1.06761	1.12334	1.00939	1.01882
73	P33527-9	ABCC1	ABCC1-9(#929;931)	Isoform 9 of Multidrug resistance-associated protein 1 OS=Homo sapiens OX=9606 GN=ABCC1	929;931	QLSSSSSYSGDIS;SSSSSYSGDISRH	46.914788639;82.457524417	+	2	+	R.QLSSSSS#YS#GDISR.H	1	Yes												8.593	10.61	9.645	8.622	12.102	12.298	8.891	10.292	7.483	10.747	9.861	9.601	10.307	11.55	10.8	8.597		0.917354	1.1326	1.02963	0.920413	1.29185	1.31286	0.949114	1.09872
74	Q92887	ABCC2	ABCC2(#283)	Canalicular multispecific organic anion transporter 1 OS=Homo sapiens OX=9606 GN=ABCC2 PE=1 SV=3	283	NKNQSQSQDALVL	12.0313	-	1	-	K.NQSQS#QDALVLEDVEK.K	1	Yes												9.222	8.542	8.811	8.188	4.917	3.723	3.718	4.592	17.573	18.498	17.537	17.371	9.907	8.669	9.882	8.852		1.06114	0.982844	1.01387	0.942144	0.565761	0.428375	0.427849	0.528348
75	Q92887	ABCC2	ABCC2(#878)	Canalicular multispecific organic anion transporter 1 OS=Homo sapiens OX=9606 GN=ABCC2 PE=1 SV=3	878	ATVHDGSEEEDDD	86.2031	+	1	-	R.HTGPEEEATVHDGS#EEEDDDYGLISSVEEIPEDAASITMR.R	3	Yes												9.178	8.777	8.962	10.574	9.537	9.096	10.367	9.539	10.917	9.427	10.555	10.118	10.768	10.308	11.316	10.564		0.979249	0.936416	0.956184	1.12815	1.01758	0.970445	1.10606	1.01772
76	Q92887	ABCC2	ABCC2(#938)	Canalicular multispecific organic anion transporter 1 OS=Homo sapiens OX=9606 GN=ABCC2 PE=1 SV=3	938	KTRNVNSLKEDEE	5000	+	1	-	R.NVN@S#LKEDEELVK.G	2	Yes												10.783	9.781	10.329	12.455	11.409	13.88	14.081	13.727	7.53	6.367	6.387	6.751	8.649	8.443	10.281	9.147		0.994985	0.902548	0.953172	1.1493	1.0528	1.28085	1.29932	1.26665
77	Q92887	ABCC2	ABCC2(#878;900)	Canalicular multispecific organic anion transporter 1 OS=Homo sapiens OX=9606 GN=ABCC2 PE=1 SV=3	878;900	ATVHDGSEEEDDD;IPEDAASITMRRE	86.203052704;51.649118118	+	2	+	R.HTGPEEEAT#VHDGSEEEDDDYGLISSVEEIPEDAAS#ITMR.R	1	Yes												9.127	12.643	10.777	11.955	9.025	11.594	9.693	8.557	8.554	7.798	9.655	8.562	9.467	11.868	10.396	10.33		0.820342	1.13644	0.968651	1.07457	0.811161	1.04207	0.871227	0.769109
78	O15438-4	ABCC3	ABCC3-4(#332)	Isoform 4 of Canalicular multispecific organic anion transporter 2 OS=Homo sapiens OX=9606 GN=ABCC3	332	APGKNASGEDEVL	5000	+	1	-	K.NAS#GEDEVLLGAR.P	1	Yes												9.99	9.688	10.286	8.623	9.631	12.864	11.631	9.459	7.746	8.376	11.008	9.196	10.937	12.179	9.724	8.663		1.03562	1.00424	1.06625	0.893887	0.998361	1.33345	1.20565	0.980487
79	O15438-4	ABCC3	ABCC3-4(#903)	Isoform 4 of Canalicular multispecific organic anion transporter 2 OS=Homo sapiens OX=9606 GN=ABCC3	903	ANFLCNYAPDEDQ	-6.45031	-	1	-	R.NGSFANFLCNY#APDEDQGHLEDSWTALEGAEDK.E	3	Yes												9.892	7.678	8.726	9.284	9.058	9.243	9.934	10.75	12.308	10.902	10.663	11.058	10.442	8.926	11.149	9.987		1.11206	0.863227	0.980974	1.04374	1.01836	1.03915	1.11684	1.20856
80	O15438-4	ABCC3	ABCC3-4(#933)	Isoform 4 of Canalicular multispecific organic anion transporter 2 OS=Homo sapiens OX=9606 GN=ABCC3	933	ALLIEDTLSNHTD	73.9369	+	1	-	K.EALLIEDT#LS#NHTDLTDNDPVTYVVQK.Q	1	Yes												7.677	7.143	8.009	7.235	8.594	6.798	8.405	7.683	12.41	12.977	10.228	13.416	11.541	12.232	14.255	11.395		1.02145	0.950333	1.06556	0.962651	1.14347	0.904525	1.1183	1.02229
81	O15438-4	ABCC3	ABCC3-4(#935)	Isoform 4 of Canalicular multispecific organic anion transporter 2 OS=Homo sapiens OX=9606 GN=ABCC3	935	LIEDTLSNHTDLT	21.7808	+	1	-	K.EALLIEDT#LS#NHTDLTDNDPVTYVVQK.Q	2	Yes												9.606	8.629	9.022	9.017	12.017	13.975	12.376	13.09	7.726	7.944	9.087	7.927	10.634	9.882	10.065	9.004		1.05922	0.951551	0.994882	0.994348	1.32513	1.54107	1.36473	1.44342
82	O15438-4	ABCC3	ABCC3-4(#959)	Isoform 4 of Canalicular multispecific organic anion transporter 2 OS=Homo sapiens OX=9606 GN=ABCC3	959	QFMRQLSALSSDG	113.803	+	1	-	R.QLS#ALSS#DGEGQGRPVPR.R	1	Yes												11.478	12.288	12.52	7.338	11.818	11.568	8.886	10.623	7.535	7.922	9.457	8.161	10.473	11.372	9.708	8.854		1.05246	1.12675	1.14794	0.672854	1.08364	1.06066	0.814817	0.974038
83	O15438-4	ABCC3	ABCC3-4(#962)	Isoform 4 of Canalicular multispecific organic anion transporter 2 OS=Homo sapiens OX=9606 GN=ABCC3	962	RQLSALSSDGEGQ	30.6707	+	1	-	R.QLSALS#SDGEGQGR.P	1	Yes												8.87	11.679	10.753	8.171	12.866	14.17	9.747	10.831	7.038	9.681	8.947	9.179	8.892	11.275	10.168	7.732		0.898861	1.18347	1.08971	0.827966	1.3038	1.43596	0.987691	1.09759
84	O15438-4	ABCC3	ABCC3-4(#933;935)	Isoform 4 of Canalicular multispecific organic anion transporter 2 OS=Homo sapiens OX=9606 GN=ABCC3	933;935	ALLIEDTLSNHTD;LIEDTLSNHTDLT	73.936903732;21.780816291	+	2	+	K.EALLIEDT#LS#NHTDLTDNDPVTYVVQK.Q	2	Yes												10.937	9.144	10.075	9.52	9.484	10.823	10.99	10.954	10.539	9.232	10.414	9.763	9.924	9.2	9.533	9.469		1.10268	0.921849	1.01573	0.95974	0.956168	1.09111	1.10801	1.10434
85	O15438-4	ABCC3	ABCC3-4(#933;938)	Isoform 4 of Canalicular multispecific organic anion transporter 2 OS=Homo sapiens OX=9606 GN=ABCC3	933;938	ALLIEDTLSNHTD;DTLSNHTDLTDND	73.936903732;53.436035975	+	2	+	K.EALLIEDT#LSNHT#DLTDNDPVTYVVQK.Q	1	Yes												10.984	8.945	9.78	10.932	9.992	14.064	13.18	12.588	8.426	7.508	9.342	7.972	9.688	8.803	9.218	8.577		1.0811	0.880362	0.962587	1.07595	0.983423	1.38423	1.29725	1.23898
86	O15438-4	ABCC3	ABCC3-4(#933;941)	Isoform 4 of Canalicular multispecific organic anion transporter 2 OS=Homo sapiens OX=9606 GN=ABCC3	933;941	ALLIEDTLSNHTD;SNHTDLTDNDPVT	73.936903732;14.123574124	+	2	+	K.EALLIEDT#LSNHTDLT#DNDPVTYVVQK.Q	1	Yes												9.687	9.369	9.708	9.606	8.99	9.394	9.064	9.441	11.186	9.985	10.752	10.548	10.375	10.321	11.498	10.076		1.00983	0.976752	1.01203	1.00139	0.937158	0.979338	0.944938	0.984254
87	O15438-4	ABCC3	ABCC3-4(#938;941)	Isoform 4 of Canalicular multispecific organic anion transporter 2 OS=Homo sapiens OX=9606 GN=ABCC3	938;941	DTLSNHTDLTDND;SNHTDLTDNDPVT	53.436035975;14.123574124	+	2	+	K.EALLIEDTLSNHT#DLT#DNDPVTYVVQK.Q	1	Yes												8.983	7.055	8.099	8.824	8.51	9.46	9.951	9.404	10.515	10.388	11.423	10.839	12.469	11.19	12.817	10.072		1.09016	0.856169	0.982849	1.07082	1.03274	1.14807	1.20763	1.14127
88	O15438-4	ABCC3	ABCC3-4(#959;963)	Isoform 4 of Canalicular multispecific organic anion transporter 2 OS=Homo sapiens OX=9606 GN=ABCC3	959;963	QFMRQLSALSSDG;QLSALSSDGEGQG	113.802945034;33.684078398	+	2	+	R.QLS#ALSS#DGEGQGRPVPR.R	1	Yes												9.328	9.19	8.579	9.928	12.684	18.298	14.341	16.037	7.102	7.027	7.907	6.6	8.623	7.978	7.445	8.934		1.00777	0.992831	0.926806	1.07259	1.3703	1.97679	1.54928	1.7325
89	O15439	ABCC4	ABCC4(#629)	Multidrug resistance-associated protein 4 OS=Homo sapiens OX=9606 GN=ABCC4 PE=1 SV=3	629	SGIDFGSLLKKDN	151.962	+	1	-	K.SGIDFGS#LLK.K	1	Yes												9.095	6.978	7.639	9.383	11.937	13.251	15.421	13.216	7.829	10.184	8.751	9.085	10.479	9.001	8.464	9.287		1.09923	0.843371	0.923322	1.13407	1.44274	1.60161	1.8638	1.59734
90	O15439	ABCC4	ABCC4(#646)	Multidrug resistance-associated protein 4 OS=Homo sapiens OX=9606 GN=ABCC4 PE=1 SV=3	646	QPPVPGTPTLRNR	46.8829	+	1	-	K.KDNEESEQPPVPGT#PTLR.N	9	Yes												11.551	9.16	10.013	11.431	11.352	9.325	10.561	11.754	9.739	8.418	10.005	8.616	10.664	8.316	10.195	8.9		1.09606	0.869151	0.95015	1.08464	1.07722	0.884855	1.00208	1.1153
91	O15439	ABCC4	ABCC4(#655)	Multidrug resistance-associated protein 4 OS=Homo sapiens OX=9606 GN=ABCC4 PE=1 SV=3	655	LRNRTFSESSVWS	65.8266	+	1	-	R.TFS#ESSVWSQQSSRPS#LK.D	3	Yes												9.579	13.197	10.306	13.592	9.168	11.572	8.197	9.515	8.717	11.229	9.432	9.361	8.487	9.248	8.499	9.903		0.820897	1.13102	0.883216	1.16486	0.785737	0.991751	0.702459	0.815432
92	O15439	ABCC4	ABCC4(#661)	Multidrug resistance-associated protein 4 OS=Homo sapiens OX=9606 GN=ABCC4 PE=1 SV=3	661	SESSVWSQQSSRP	73.1313	+	1	-	R.TFSESSVWS#QQSSR.P	3	Yes												10.725	7.304	8.486	10.429	10.769	6.334	8.823	10.558	12.057	9.182	11.604	9.536	13.208	8.53	12.269	10.188		1.16124	0.790784	0.918843	1.12914	1.16595	0.685824	0.955314	1.14313
93	O15439	ABCC4	ABCC4(#664)	Multidrug resistance-associated protein 4 OS=Homo sapiens OX=9606 GN=ABCC4 PE=1 SV=3	664	SVWSQQSSRPSLK	27.6623	+	1	-	R.TFSESSVWSQQS#SR.P	2	Yes												8.961	7.822	8.644	8.368	7.938	8.742	9.382	9.276	12.86	9.963	10.423	11.037	11.096	10.879	12.64	11.97		1.06059	0.925814	1.02313	0.990466	0.93955	1.03471	1.11051	1.09793
94	O15439	ABCC4	ABCC4(#665)	Multidrug resistance-associated protein 4 OS=Homo sapiens OX=9606 GN=ABCC4 PE=1 SV=3	665	VWSQQSSRPSLKD	36.7323	+	1	-	R.TFSESSVWSQQSS#R.P	1	Yes												9.59	10.944	10.928	9.015	8.535	10.414	8.596	8.74	10.489	8.874	10.317	10.105	9.766	11.691	12.058	9.939		0.947662	1.08154	1.07991	0.890891	0.84341	1.02918	0.84945	0.863716
95	O15439	ABCC4	ABCC4(#668)	Multidrug resistance-associated protein 4 OS=Homo sapiens OX=9606 GN=ABCC4 PE=1 SV=3	668	QQSSRPSLKDGAL	81.1166	+	1	-	R.TFSESS#VWSQQSSRPS#LK.D	3	Yes												7.398	7.537	6.76	9.491	8.148	10.75	9.06	10.351	10.347	13.305	9.116	10.546	11.444	10.679	10.946	14.121		0.94891	0.966741	0.867076	1.21727	1.04505	1.37885	1.16207	1.32761
96	O15439	ABCC4	ABCC4(#676)	Multidrug resistance-associated protein 4 OS=Homo sapiens OX=9606 GN=ABCC4 PE=1 SV=3	676	KDGALESQDTENV	174.452	+	1	-	K.DGALES#QDT#ENVPVTLSEENR.S	2	Yes												11.21	10.358	11.189	10.939	9.365	9.577	11.635	8.8	9.783	10.597	10.462	11.131	8.857	9.416	8.355	8.326		1.02619	0.948165	1.02424	1.0014	0.857278	0.876738	1.06513	0.805592
97	O15439	ABCC4	ABCC4(#687)	Multidrug resistance-associated protein 4 OS=Homo sapiens OX=9606 GN=ABCC4 PE=1 SV=3	687	NVPVTLSEENRSE	102.05	+	1	-	K.DGALESQDTENVPVTLS#EENR.S	2	Yes												10.779	10.46	10.71	9.193	9.589	10.025	9.384	10.041	10.587	9.761	10.666	10.05	9.802	9.72	9.477	9.757		1.04801	1.01697	1.04127	0.893761	0.93224	0.974648	0.912328	0.976201
98	O15439	ABCC4	ABCC4(#653;661)	Multidrug resistance-associated protein 4 OS=Homo sapiens OX=9606 GN=ABCC4 PE=1 SV=3	653;661	PTLRNRTFSESSV;SESSVWSQQSSRP	45.115049433;73.131279722	+	2	+	R.T#FSESSVWS#QQSSR.P	1	Yes												12.739	12.718	11.817	16.956	10.462	6.75	6.482	9.304	9.802	8.65	10.816	8.306	9.725	7.241	10.585	7.646		0.939634	0.938099	0.871619	1.25065	0.771655	0.497906	0.478119	0.686247
99	O15439	ABCC4	ABCC4(#655;665)	Multidrug resistance-associated protein 4 OS=Homo sapiens OX=9606 GN=ABCC4 PE=1 SV=3	655;665	LRNRTFSESSVWS;VWSQQSSRPSLKD	65.826605658;36.732325506	+	2	+	R.TFSES#SVWSQQSS#RPSLK.D	1	Yes												13.865	7.388	10.219	9.528	9.866	6.764	9.189	11.474	11.962	9.781	10.199	9.963	11.895	7.542	11.43	8.934		1.35271	0.720755	0.996938	0.929593	0.962482	0.659853	0.89651	1.11944
100	O15439	ABCC4	ABCC4(#655;668)	Multidrug resistance-associated protein 4 OS=Homo sapiens OX=9606 GN=ABCC4 PE=1 SV=3	655;668	LRNRTFSESSVWS;QQSSRPSLKDGAL	65.826605658;81.116577708	+	2	+	R.TFSES#SVWSQQSSRPS#LK.D	3	Yes												9.573	9.658	8.931	14.348	9.582	11.239	11.025	10.917	9.524	9.249	9.403	8.846	9.45	8.624	9.745	9.885		0.900792	0.908769	0.84032	1.35012	0.901592	1.05754	1.03741	1.02727
101	O15439	ABCC4	ABCC4(#661;668)	Multidrug resistance-associated protein 4 OS=Homo sapiens OX=9606 GN=ABCC4 PE=1 SV=3	661;668	SESSVWSQQSSRP;QQSSRPSLKDGAL	73.131279722;81.116577708	+	2	+	R.TFSESS#VWSQQSSRPS#LK.D	1	Yes												8.601	5.511	7.313	7.231	11.024	9.779	14.62	12.162	11.662	7.7	10.54	9.708	11.998	9.855	12.398	9.897		1.20057	0.76927	1.02085	1.00931	1.53875	1.36494	2.04079	1.69766
102	O15439	ABCC4	ABCC4(#676;679)	Multidrug resistance-associated protein 4 OS=Homo sapiens OX=9606 GN=ABCC4 PE=1 SV=3	676;679	KDGALESQDTENV;ALESQDTENVPVT	174.451833607;125.948340486	+	2	+	K.DGALES#QDT#ENVPVTLSEENR.S	1	Yes												11.138	9.423	10.862	8.786	12.145	8.815	12.138	10.097	9.243	9.697	9.615	10.249	10.091	9.806	9.168	8.729		1.10804	0.937375	1.08054	0.874049	1.20819	0.876901	1.20746	1.00446
103	O15440	ABCC5	ABCC5(#14)	Multidrug resistance-associated protein 5 OS=Homo sapiens OX=9606 GN=ABCC5 PE=1 SV=2	14	KEYIIPSPGYRSV	167.088	+	1	-	K.EYIIPS#PGYR.S	1	Yes												10.182	11.236	11.874	8.021	9.982	7.256	8.371	7.538	11.08	11.304	10.675	12.385	9.363	11.197	10.458	9.077		0.985847	1.08788	1.14966	0.776611	0.966496	0.702539	0.810431	0.729874
104	O15440	ABCC5	ABCC5(#60)	Multidrug resistance-associated protein 5 OS=Homo sapiens OX=9606 GN=ABCC5 PE=1 SV=2	60	ARAEGLSLDASMH	5000	+	1	-	R.AEGLS#LDAS#MHS#QLR.I	3	Yes					+					+		10.48	7.458	9.155	7.277	13.509	13.837	17.668	13.474	6.687	7.86	8.272	8.021	10.524	9.704	7.708	8.366		1.21968	0.868002	1.06542	0.846901	1.57222	1.61036	2.05626	1.56807
105	O15440	ABCC5	ABCC5(#64)	Multidrug resistance-associated protein 5 OS=Homo sapiens OX=9606 GN=ABCC5 PE=1 SV=2	64	GLSLDASMHSQLR	5000	+	1	-	R.AEGLS#LDAS#MHS#QLR.I	1	Yes												9.063	6.455	7.518	7.032	11.971	9.463	11.197	13.788	10.33	10.958	7.733	9.603	11.876	9.247	11.412	12.354		1.20567	0.85876	1.00017	0.935395	1.5925	1.25885	1.48947	1.83423
106	O15440	ABCC5	ABCC5(#67)	Multidrug resistance-associated protein 5 OS=Homo sapiens OX=9606 GN=ABCC5 PE=1 SV=2	67	LDASMHSQLRILD	5000	+	1	-	R.AEGLS#LDAS#MHS#QLR.I	1	Yes												8.463	10.636	9.589	9.064	11.807	14.21	13.373	10.912	7.699	8.751	8.494	8.787	8.848	11.07	8.327	9.969		0.896648	1.12691	1.01604	0.960404	1.25098	1.50563	1.41695	1.15622
107	O15440	ABCC5	ABCC5(#505)	Multidrug resistance-associated protein 5 OS=Homo sapiens OX=9606 GN=ABCC5 PE=1 SV=2	505	WDSSHSSIQNSPK	27.9841	+	1	-	K.NATLAWDSSHSS#IQNSPK.L	4	Yes					+					+		10.933	10.911	10.431	10.299	11.216	12.642	11.59	11.248	7.073	9.406	8.824	8.287	10.048	9.843	7.726	9.522		1.0272	1.02514	0.980059	0.967597	1.05374	1.18779	1.08893	1.0568
108	O15440	ABCC5	ABCC5(#509)	Multidrug resistance-associated protein 5 OS=Homo sapiens OX=9606 GN=ABCC5 PE=1 SV=2	509	HSSIQNSPKLTPK	133.609	+	1	-	K.NATLAWDSSHSSIQNS#PK.L	12	Yes												10.013	8.898	8.984	9.073	9.736	10.033	9.394	10.673	9.211	11.171	9.61	9.669	11.766	10.336	9.983	11.449		1.08339	0.962813	0.97207	0.98173	1.05348	1.08562	1.01647	1.15487
109	O15440	ABCC5	ABCC5(#553)	Multidrug resistance-associated protein 5 OS=Homo sapiens OX=9606 GN=ABCC5 PE=1 SV=2	553	GHLLLDSDERPSP	5000	+	1	-	K.GHLLLDS#DERPS#PEEEEGK.H	1	Yes												13.182	15.068	13.614	16.484	13.249	11.637	11.52	12.124	6.483	5.622	6.91	5.848	7.114	6.87	7.279	6.995		0.903685	1.03298	0.933295	1.13004	0.908267	0.797732	0.789759	0.831123
110	O15440	ABCC5	ABCC5(#505;509;513)	Multidrug resistance-associated protein 5 OS=Homo sapiens OX=9606 GN=ABCC5 PE=1 SV=2	505;509;513	WDSSHSSIQNSPK;HSSIQNSPKLTPK;QNSPKLTPKMKKD	27.984104913;133.608792422;164.583569743	+	3	+	K.NATLAWDSS#HSSIQNS#PKLT#PK.M	1	Yes												12.35	7.923	10.278	8.965	11.426	9.796	13.302	12.375	9.626	9.964	8.711	9.954	9.811	8.078	9.017	8.425		1.25012	0.802005	1.04037	0.90751	1.15659	0.991628	1.34652	1.25269
111	O15440	ABCC5	ABCC5(#505;513)	Multidrug resistance-associated protein 5 OS=Homo sapiens OX=9606 GN=ABCC5 PE=1 SV=2	505;513	WDSSHSSIQNSPK;QNSPKLTPKMKKD	27.984104913;164.583569743	+	2	+	K.NATLAWDSS#HSSIQNSPKLT#PK.M	1	Yes												8.418	7.683	7.782	9.207	9.608	8.562	10.144	9.602	9.127	18.082	7.174	12.687	10.131	9.962	9.772	12.059		1.01758	0.928719	0.940767	1.11294	1.16147	1.03499	1.22631	1.16074
112	O15440	ABCC5	ABCC5(#509;513)	Multidrug resistance-associated protein 5 OS=Homo sapiens OX=9606 GN=ABCC5 PE=1 SV=2	509;513	HSSIQNSPKLTPK;QNSPKLTPKMKKD	133.608792422;164.583569743	+	2	+	K.NATLAWDSSHSSIQNS#PKLT#PK.M	1	Yes												9.281	5.433	7.591	7.858	9.125	8.276	12.378	9.685	10.423	12.106	10.105	12.336	12.657	10.539	12.882	9.325		1.23073	0.720488	1.00669	1.04209	1.21007	1.09744	1.64143	1.28436
113	O15440	ABCC5	ABCC5(#553;558)	Multidrug resistance-associated protein 5 OS=Homo sapiens OX=9606 GN=ABCC5 PE=1 SV=2	553;558	GHLLLDSDERPSP;DSDERPSPEEEEG	5000;5000	+	2	+	K.GHLLLDS#DERPS#PEEEEGK.H	1	Yes												12.118	12.452	11.522	12.938	10.733	10.301	9.392	10.658	8.048	8.254	9.392	7.762	9.878	8.806	8.511	9.237		0.988616	1.01585	0.939972	1.05556	0.875605	0.840376	0.766239	0.869537
114	O15440	ABCC5	ABCC5(#64;67)	Multidrug resistance-associated protein 5 OS=Homo sapiens OX=9606 GN=ABCC5 PE=1 SV=2	64;67	GLSLDASMHSQLR;LDASMHSQLRILD	5000;5000	+	2	+	R.AEGLSLDAS#MHS#QLR.I	1	Yes												10.405	10.919	10.136	10.175	12.058	19.39	15.025	13.611	5.075	8.049	6.668	6.696	8.239	9.013	6.269	8.271		0.999628	1.04903	0.973802	0.977543	1.15845	1.86278	1.44343	1.30763
115	P33897	ABCD1	ABCD1(#733)	ATP-binding cassette sub-family D member 1 OS=Homo sapiens OX=9606 GN=ABCD1 PE=1 SV=2	733	AHVPAPSPQGPGG	18.841	+	1	-	R.LQELCQILGEAVAPAHVPAPS#PQGPGGLQGAST.-	6	Yes												9.629	10.519	10.214	10.428	10.806	9.605	10.035	9.695	9.565	9.227	9.615	9.587	10	10.476	10.683	9.918		0.944294	1.03152	1.00158	1.0226	1.05972	0.941893	0.984051	0.950715
116	P33897	ABCD1	ABCD1(#744)	ATP-binding cassette sub-family D member 1 OS=Homo sapiens OX=9606 GN=ABCD1 PE=1 SV=2	744	GGLQGASTxxxxx	46.9012	+	1	-	R.LQELCQILGEAVAPAHVPAPSPQGPGGLQGAS#T.-	2	Yes												8.988	9.187	9.158	9.459	10.633	7.574	7.961	9.034	10.436	11.957	10.093	11.134	11.153	10.583	12.459	10.193		0.977201	0.998828	0.995645	1.02833	1.15595	0.823414	0.86548	0.982156
117	P61221	ABCE1	ABCE1(#42)	ATP-binding cassette sub-family E member 1 OS=Homo sapiens OX=9606 GN=ABCE1 PE=1 SV=1	42	KLCIEVTPQSKIA	115.095	+	1	-	K.LCIEVT#PQSK.I	3	Yes												11.123	6.963	9.149	6.704	10.743	9.757	10.184	12.196	9.884	8.302	10.924	9.023	13.401	10.133	12.161	9.351		1.31092	0.820632	1.07829	0.790155	1.26616	1.14992	1.20022	1.43734
118	P61221	ABCE1	ABCE1(#328)	ATP-binding cassette sub-family E member 1 OS=Homo sapiens OX=9606 GN=ABCE1 PE=1 SV=1	328	LRFRDASLVFKVA	5000	+	1	-	R.FRDAS#LVFK.V	1	Yes					+				+			14.283	7.282	8.731	11.083	12.332	11.931	11.01	21.759	8.047	6.536	6.276	5.298	11.008	5.384	8.956	10.085		1.38073	0.703956	0.843958	1.07136	1.19209	1.15331	1.06433	2.10339
119	Q8NE71	ABCF1	ABCF1(#22)	ATP-binding cassette sub-family F member 1 OS=Homo sapiens OX=9606 GN=ABCF1 PE=1 SV=2	22	GDGESTSPSDKVV	43.6866	+	1	-	K.Q@QPPEPEWIGDGESTS#PSDK.V	10	Yes												8.289	7.325	7.163	8.935	8.77	9.632	9.093	10.697	10.127	12.052	9.121	9.933	12.71	10.713	11.439	14		1.04549	0.92398	0.903457	1.12707	1.10626	1.2149	1.14698	1.3493
120	Q8NE71	ABCF1	ABCF1(#105)	ATP-binding cassette sub-family F member 1 OS=Homo sapiens OX=9606 GN=ABCF1 PE=1 SV=2	105	ERLKKLSVPTSDE	5000	+	1	-	K.KLS#VPT#S#DEEDEVPAPK.P	2	Yes								+				7.245	6.457	6.953	6.377	5.823	5.312	5.591	6.372	13.864	13.106	10.633	12.741	14.274	13.482	15.959	15.811		1.07206	0.955415	1.02893	0.9436	0.861615	0.786089	0.827334	0.942979
121	Q8NE71	ABCF1	ABCF1(#108)	ATP-binding cassette sub-family F member 1 OS=Homo sapiens OX=9606 GN=ABCF1 PE=1 SV=2	108	KKLSVPTSDEEDE	5000	+	1	-	K.KLS#VPT#S#DEEDEVPAPK.P	11	Yes												6.759	7.289	6.395	8.935	6.352	7.607	6.819	8.879	15.51	14.543	8.912	12.131	10.352	9.815	12.18	17.521		0.920284	0.992472	0.870748	1.2165	0.864817	1.03565	0.928456	1.20892
122	Q8NE71	ABCF1	ABCF1(#109)	ATP-binding cassette sub-family F member 1 OS=Homo sapiens OX=9606 GN=ABCF1 PE=1 SV=2	109	KLSVPTSDEEDEV	5000	+	1	-	K.KLS#VPT#S#DEEDEVPAPK.P	19	Yes												8.111	7.324	7.244	8.419	8.07	9.428	8.416	10.305	11.141	11.523	9.343	10.118	12.588	11.045	12.503	14.422		1.04326	0.942044	0.931761	1.08294	1.03796	1.21269	1.08243	1.32549
123	Q8NE71	ABCF1	ABCF1(#140)	ATP-binding cassette sub-family F member 1 OS=Homo sapiens OX=9606 GN=ABCF1 PE=1 SV=2	140	ALIQDQSEEEEEE	5000	+	1	-	K.GGNVFAALIQDQS#EEEEEEEK.H	23	Yes												8.324	6.407	6.655	9.139	8.334	8.867	8.773	11.343	11.618	11.91	9.177	10.015	12.955	9.668	12.611	14.204		1.09074	0.839609	0.872109	1.19754	1.09206	1.1619	1.14956	1.48638
124	Q8NE71	ABCF1	ABCF1(#166)	ATP-binding cassette sub-family F member 1 OS=Homo sapiens OX=9606 GN=ABCF1 PE=1 SV=2	166	RINKAVSEEQQPA	5000	+	1	-	K.AVS#EEQQPALK.G	3	Yes												15.481	10.556	12.646	11.688	6.451	7.319	6.822	8.057	11.574	15.669	11.625	13.192	8.108	6.592	7.424	6.795		1.22938	0.838287	1.00421	0.928124	0.512259	0.581225	0.541716	0.639847
125	Q8NE71	ABCF1	ABCF1(#228)	ATP-binding cassette sub-family F member 1 OS=Homo sapiens OX=9606 GN=ABCF1 PE=1 SV=2	228	KKAEQGSEEEGEG	427.177	+	1	-	K.KAEQGS#EEEGEGEEEEEEGGESK.A	53	Yes												8.805	6.009	6.83	7.96	8.419	8.781	8.98	11.764	11.859	10.849	9.433	9.772	13.69	9.829	13.139	13.883		1.18972	0.811969	0.922823	1.07549	1.1375	1.18653	1.21331	1.58947
126	Q8NE71	ABCF1	ABCF1(#287)	ATP-binding cassette sub-family F member 1 OS=Homo sapiens OX=9606 GN=ABCF1 PE=1 SV=2	287	ENDFSVSQAEMSS	36.2265	+	1	-	K.AANAAENDFSVS#QAEMSSR.Q	4	Yes												9.705	6.711	7.394	8.006	9.99	11.897	10.258	14.814	8.598	8.633	7.614	7.318	13.765	9.753	11.902	13.642		1.22017	0.843683	0.929592	1.00656	1.25596	1.49573	1.28968	1.86251
127	Q8NE71	ABCF1	ABCF1(#595)	ATP-binding cassette sub-family F member 1 OS=Homo sapiens OX=9606 GN=ABCF1 PE=1 SV=2	595	KNQDEESQEAPEL	5000	+	1	-	K.N@QDEES#QEAPELLK.R	3	Yes												8.494	7.151	7.246	7.508	8.761	8.974	8.098	11.26	11.987	11.845	9.744	10.187	12.625	10.113	11.646	14.361		1.11764	0.940956	0.953478	0.987921	1.15285	1.1808	1.0656	1.48172
128	Q8NE71	ABCF1	ABCF1(#621)	ATP-binding cassette sub-family F member 1 OS=Homo sapiens OX=9606 GN=ABCF1 PE=1 SV=2	621	PDPPPLSPPVLGL	42.9975	+	1	-	R.FTFPDPPPLS#PPVLGLHGVTFGYQGQK.P	2	Yes												7.295	5.476	5.917	8.123	9.01	11.093	10.775	13.622	11.743	9.405	8.466	8.915	12.484	9.621	13.847	14.209		1.08833	0.817032	0.88271	1.21193	1.3443	1.65493	1.60762	2.0323
129	Q8NE71	ABCF1	ABCF1(#105;108)	ATP-binding cassette sub-family F member 1 OS=Homo sapiens OX=9606 GN=ABCF1 PE=1 SV=2	105;108	ERLKKLSVPTSDE;KKLSVPTSDEEDE	5000;5000	+	2	+	K.KLS#VPT#SDEEDEVPAPK.P	3	Yes												8.265	8.37	8.772	11.897	12.95	18.603	13.43	11.747	5.848	7.495	11.283	8.251	8.576	9.195	10.988	4.331		0.886192	0.897452	0.940636	1.27572	1.38857	1.99478	1.44004	1.25962
130	Q8NE71	ABCF1	ABCF1(#105;108;109)	ATP-binding cassette sub-family F member 1 OS=Homo sapiens OX=9606 GN=ABCF1 PE=1 SV=2	105;108;109	ERLKKLSVPTSDE;KKLSVPTSDEEDE;KLSVPTSDEEDEV	5000;5000;5000	+	3	+	K.KLS#VPT#S#DEEDEVPAPK.P	3	Yes												6.711	5.682	5.136	10.47	10.424	14.502	15.671	16.688	10.439	7.221	8.171	6.809	10.692	7.749	8.708	14.928		0.958818	0.811725	0.733738	1.49572	1.48915	2.0718	2.23875	2.38405
131	Q8NE71	ABCF1	ABCF1(#105;109)	ATP-binding cassette sub-family F member 1 OS=Homo sapiens OX=9606 GN=ABCF1 PE=1 SV=2	105;109	ERLKKLSVPTSDE;KLSVPTSDEEDEV	5000;5000	+	2	+	K.LS#VPTS#DEEDEVPAPK.P	6	Yes												8.052	6.836	6.982	8.382	8.652	9.195	8.766	10.868	12.211	10.861	10.506	10.2	12.533	10.214	12.491	13.251		1.06468	0.903849	0.923161	1.10831	1.14404	1.21573	1.1591	1.43694
132	Q8NE71	ABCF1	ABCF1(#108;109)	ATP-binding cassette sub-family F member 1 OS=Homo sapiens OX=9606 GN=ABCF1 PE=1 SV=2	108;109	KKLSVPTSDEEDE;KLSVPTSDEEDEV	5000;5000	+	2	+	K.KLSVPT#S#DEEDEVPAPK.P	20	Yes												8.823	6.357	6.907	8.849	8.395	8.12	8.618	11.065	11.816	12.183	9.345	10.304	13.247	9.566	12.523	13.884		1.14082	0.821981	0.893062	1.14414	1.08545	1.04993	1.11427	1.43067
133	Q8NE71	ABCF1	ABCF1(#20;22)	ATP-binding cassette sub-family F member 1 OS=Homo sapiens OX=9606 GN=ABCF1 PE=1 SV=2	20;22	WIGDGESTSPSDK;GDGESTSPSDKVV	18.780374786;43.686647776	+	2	+	K.QQPPEPEWIGDGEST#S#PSDK.V	3	Yes												7.986	6.437	6.441	8.349	9.452	9.655	8.999	12.101	10.61	11.887	9.457	9.621	13.361	9.921	11.797	13.928		1.09348	0.881363	0.881969	1.14319	1.29425	1.32213	1.23218	1.65704
134	Q9UG63-2	ABCF2	ABCF2-2(#50)	Isoform 2 of ATP-binding cassette sub-family F member 2 OS=Homo sapiens OX=9606 GN=ABCF2	50	EANGRETTEVDLL	59.1238	+	1	-	K.NEAN@GRET#TEVDLLTK.E	1	Yes	+					+						11.482	12.887	11.992	10.076	11.55	11.12	8.91	11.472	8.701	9.712	8.451	8.764	8.52	8.696	8.556	9.11		0.989012	1.1101	1.03298	0.867912	0.99489	0.957873	0.767498	0.988204
135	Q9UG63-2	ABCF2	ABCF2-2(#218)	Isoform 2 of ATP-binding cassette sub-family F member 2 OS=Homo sapiens OX=9606 GN=ABCF2	218	LHGLGFTPAMQRK	5000	+	1	-	R.ILHGLGFT#PAMQR.K	2	Yes												11.741	6.283	8.435	6.199	11.893	12.595	11.922	15.347	6.442	8.086	7.92	7.03	15.107	10.202	10.708	10.09		1.43814	0.769532	1.0331	0.759227	1.45676	1.5427	1.46024	1.87978
136	Q9NUQ8	ABCF3	ABCF3(#79)	ATP-binding cassette sub-family F member 3 OS=Homo sapiens OX=9606 GN=ABCF3 PE=1 SV=2	79	RLAEPQSQGNSQV	150.228	+	1	-	R.LAEPQS#QGNSQVLLDAPIQLSK.I	1	Yes												9.777	8.807	9.04	6.9	10.04	9.211	8.407	10.155	8.656	10.088	9.611	9.016	13.941	12.432	10.9	13.017		1.13276	1.02044	1.04734	0.79946	1.16327	1.0672	0.974068	1.17661
137	Q9NUQ8	ABCF3	ABCF3(#161)	ATP-binding cassette sub-family F member 3 OS=Homo sapiens OX=9606 GN=ABCF3 PE=1 SV=2	161	SASQAGSRKESRL	92.7739	+	1	-	K.TSNPLVLEEASASQAGS#RK.E	8	Yes												8.93	10.37	9.438	9.696	10.578	13.181	10.315	11.814	9.586	9.156	9.048	8.962	9.02	9.709	9.905	10.292		0.929371	1.07926	0.982269	1.0091	1.10091	1.37179	1.07355	1.2295
138	Q9NUQ8	ABCF3	ABCF3(#283)	ATP-binding cassette sub-family F member 3 OS=Homo sapiens OX=9606 GN=ABCF3 PE=1 SV=2	283	AGRAEGSEAAELA	183.475	+	1	-	R.AEGS#EAAELAEIYAK.L	1	Yes												8.081	11.038	8.736	10.473	8.716	10.607	7.864	8.166	8.316	12.706	10.635	10.337	10.946	12.267	9.529	11.582		0.843355	1.15191	0.911725	1.09301	0.909551	1.10698	0.820721	0.852219
139	Q9UNQ0	ABCG2	ABCG2(#353)	Broad substrate specificity ATP-binding cassette transporter ABCG2 OS=Homo sapiens OX=9606 GN=ABCG2 PE=1 SV=3	353	AELHQLSGGEKKK	5000	+	1	-	K.AELHQLS#GGEK.K	1	Yes												9.093	9.973	8.795	10.129	11.582	15.022	12.024	12.638	6.758	9.03	8.031	7.601	10.192	10.151	8.346	10.636		0.957432	1.05005	0.92601	1.06651	1.21945	1.58175	1.26602	1.3307
140	Q9NUJ1	ABHD10	ABHD10(#54)	Mycophenolic acid acyl-glucuronide esterase, mitochondrial OS=Homo sapiens OX=9606 GN=ABHD10 PE=1 SV=1	54	ACRQKTSLSFLNR	10.1692	-	1	-	K.TS#LSFLNRPDLPNLAYK.K	1	Yes									+			8.449	12.494	10.4	11.024	9.37	12.46	11.36	7.981	8.377	9.423	10.662	10.037	8.504	11.93	8.126	9.404		0.797677	1.17958	0.981946	1.0408	0.884678	1.17638	1.0725	0.753486
141	Q6UXT9	ABHD15	ABHD15(#434)	Protein ABHD15 OS=Homo sapiens OX=9606 GN=ABHD15 PE=1 SV=2	434	LSRHRASFLGGRR	5000	+	1	-	R.AS#FLGGR.R	1	Yes		+						+				10.544	12.587	10.665	11.365	11.715	21.48	14.302	13.824	4.468	6.759	6.005	5.592	7.696	8.767	5.904	8.326		0.933895	1.11489	0.944588	1.00663	1.03765	1.9025	1.26679	1.22445
142	O95870	ABHD16A	ABHD16A(#32)	Phosphatidylserine lipase ABHD16A OS=Homo sapiens OX=9606 GN=ABHD16A PE=1 SV=3	32	PASVPETPTAVTA	37.4889	+	1	-	R.APASVPET#PTAVTAPHSSSWDTYYQPR.A	1	Yes												11.719	5.378	7.837	8.625	11.521	10.599	17.739	12.737	5.302	6.809	7.219	6.533	16.666	10.921	10.38	10.016		1.39686	0.640997	0.934073	1.02807	1.3732	1.2633	2.11438	1.51812
143	Q5VST6-2	ABHD17B	ABHD17B-2(#44)	Isoform 2 of Alpha/beta hydrolase domain-containing protein 17B OS=Homo sapiens OX=9606 GN=ABHD17B	44	MCDESGSRWTLHL	32.1569	+	1	-	K.LAFLPPDPTYTLMCDESGS#R.W	1	Yes												10.485	12.355	10.999	10.844	9.519	14.655	10.326	10.761	8.008	8.927	9.654	8.506	8.565	9.59	7.856	8.949		0.938596	1.10602	0.984617	0.970767	0.852151	1.31192	0.924383	0.963327
144	Q5VST6-2	ABHD17B	ABHD17B-2(#282)	Isoform 2 of Alpha/beta hydrolase domain-containing protein 17B OS=Homo sapiens OX=9606 GN=ABHD17B	282	RLKQFVSQELVQK	5000	+	1	-	K.QFVS#QELVQK.H	1	Yes												9.016	10.065	9.37	12.33	8.024	11.56	8.463	8.771	11.414	9.518	15.28	10.754	8.904	9.095	10.256	7.179		0.884354	0.987253	0.919009	1.20938	0.787044	1.13387	0.830095	0.86025
145	Q6PCB6	ABHD17C	ABHD17C(#211)	Alpha/beta hydrolase domain-containing protein 17C OS=Homo sapiens OX=9606 GN=ABHD17C PE=1 SV=2	211	IILYGQSIGTVPT	68.3657	+	1	-	R.YGVSPENIILYGQS#IGTVPTVDLASR.Y	1	Yes												8.567	8.979	7.918	9.44	10.685	12.35	10.089	11.919	8.628	10.552	9.668	8.78	11.275	10.157	9.118	11.875		0.981782	1.02902	0.907366	1.08183	1.22446	1.41536	1.15618	1.36591
146	P08910	ABHD2	ABHD2(#415)	Monoacylglycerol lipase ABHD2 OS=Homo sapiens OX=9606 GN=ABHD2 PE=1 SV=1	415	RNKLQCSDTEQVE	34.6985	+	1	-	K.LQCS#DTEQVEADLE.-	2	No												9.19	5.481	7.487	4.32	10.857	7.904	7.486	13.366	13.487	9.575	10.649	10.056	14.032	9.704	15.251	11.157		1.3884	0.827942	1.131	0.652655	1.64017	1.19404	1.13097	2.01917
147	Q8IZP0-6	ABI1	ABI1-6(#252)	Isoform 6 of Abl interactor 1 OS=Homo sapiens OX=9606 GN=ABI1	252	SGSRENSGSSSIG	120.804	+	1	-	R.ENS#GSSSIGIPIAVPTPSPPTIGPAPGSAPGSQYGTMTR.Q	2	Yes												7.595	14.516	9.946	10.712	9.152	9.841	7.25	7.42	9.509	12.444	10.079	10.785	8.493	11.817	8.475	11.965		0.710351	1.35757	0.930225	1.00185	0.855939	0.920335	0.678082	0.693968
148	Q8IZP0-6	ABI1	ABI1-6(#267)	Isoform 6 of Abl interactor 1 OS=Homo sapiens OX=9606 GN=ABI1	267	IAVPTPSPPTIGP	21.6516	+	1	-	R.ENSGSSSIGIPIAVPTPS#PPTIGPAPGSAPGSQYGTM*TR.Q	2	Yes												7.842	15.386	10.918	10.551	9.074	8.462	7.193	6.779	10.434	14.63	9.094	12.59	7.067	10.867	7.932	11.181		0.701779	1.3769	0.977092	0.944226	0.812048	0.757296	0.643725	0.606702
149	Q8IZP0-6	ABI1	ABI1-6(#277)	Isoform 6 of Abl interactor 1 OS=Homo sapiens OX=9606 GN=ABI1	277	IGPAPGSAPGSQY	60.2554	+	1	-	R.ENSGSSSIGIPIAVPTPSPPTIGPAPGS#APGSQYGTMTR.Q	1	Yes												9.287	14.333	11.06	11.522	10.334	12.275	9.391	10.042	9.153	9.929	8.608	9.133	7.457	9.377	7.718	10.38		0.80404	1.24086	0.957545	0.997554	0.894633	1.06273	0.813058	0.869424
150	Q8IZP0-9	ABI1	ABI1-9(#183)	Isoform 9 of Abl interactor 1 OS=Homo sapiens OX=9606 GN=ABI1	183	PTQKPPSPPMSGR	109.448	+	1	-	R.TNPPTQ@KPPS#PPMSGR.G	27	Yes												7.46	12.557	9.556	9.661	9.774	10.874	8.863	7.867	8.803	12.788	9.613	11.265	8.695	12.356	8.762	11.103		0.760585	1.28021	0.974254	0.984949	0.996476	1.10861	0.903558	0.802054
151	Q8IZP0-9	ABI1	ABI1-9(#216)	Isoform 9 of Abl interactor 1 OS=Homo sapiens OX=9606 GN=ABI1	216	PNDYMTSPARLGS	39.7785	+	1	-	K.TLEPVKPPTVPNDYM*TS#PAR.L	21	Yes												8.073	15.666	11.466	11.573	8.521	7.537	7.254	5.894	10.517	14.208	9.568	13.107	7.008	11.109	8.108	10.39		0.690356	1.33956	0.980454	0.989631	0.728627	0.644514	0.620322	0.504016
152	Q8IZP0-9	ABI1	ABI1-9(#231)	Isoform 9 of Abl interactor 1 OS=Homo sapiens OX=9606 GN=ABI1	231	SPGRTASLNQRPR	121.564	+	1	-	R.TAS#LNQRPR.T	2	Yes										+		7.482	12.559	8.911	12.316	14.392	12.702	10.877	13.365	8.33	12.437	5.311	8.899	6.141	7.501	7.638	11.139		0.725236	1.21726	0.863759	1.19374	1.395	1.23114	1.0543	1.2954
153	Q8IZP0-9	ABI1	ABI1-9(#252)	Isoform 9 of Abl interactor 1 OS=Homo sapiens OX=9606 GN=ABI1	252	SGSRENSGSSSIG	48.3419	+	1	-	R.ENS#GSSSIGIPIAVPTPSPPTIGPAAPGSAPGSQYGTMTR.Q	1	Yes												7.265	15.086	10.17	9.334	8.668	9.959	6.365	6.669	8.707	14.067	9.988	11.523	8.561	13.256	8.723	11.66		0.694283	1.44174	0.97193	0.892048	0.828365	0.951781	0.608296	0.637379
154	Q8IZP0-9	ABI1	ABI1-9(#270)	Isoform 9 of Abl interactor 1 OS=Homo sapiens OX=9606 GN=ABI1	270	PTPSPPTIGPAAP	60.3092	+	1	-	R.ENSGSSSIGIPIAVPTPSPPT#IGPAAPGSAPGSQYGTMTR.Q	4	Yes												8.826	14.205	10.971	11.96	9.323	8.936	8.133	7.614	9.674	11.743	9.114	10.736	8.186	10.76	8.754	11.065		0.768126	1.2362	0.954809	1.04086	0.811335	0.777712	0.707816	0.662637
155	Q8IZP0-9	ABI1	ABI1-9(#183;187)	Isoform 9 of Abl interactor 1 OS=Homo sapiens OX=9606 GN=ABI1	183;187	PTQKPPSPPMSGR;PPSPPMSGRGTLG	109.448185827;159.81204886	+	2	+	R.TNPPTQKPPS#PPMS#GR.G	1	Yes												8.198	12.497	10.256	8.338	11.176	13.449	10.358	9.777	7.194	11.11	7.387	9.513	8.63	12.344	8.634	11.137		0.834624	1.27231	1.04416	0.848908	1.13781	1.36924	1.05446	0.995402
156	Q8IZP0-9	ABI1	ABI1-9(#252;270)	Isoform 9 of Abl interactor 1 OS=Homo sapiens OX=9606 GN=ABI1	252;270	SGSRENSGSSSIG;PTPSPPTIGPAAP	48.341871791;60.309204819	+	2	+	R.ENSGSSSIGIPIAVPTPS#PPT#IGPAAPGSAPGSQYGTMTR.Q	3	Yes												7.951	13.631	9.844	12.559	9.322	8.92	8.193	7.572	10.405	11.746	10.121	10.835	8.266	10.59	8.482	11.561		0.723055	1.2396	0.895227	1.14212	0.847701	0.811171	0.745082	0.688611
157	Q9NYB9-2	ABI2	ABI2-2(#177)	Isoform 2 of Abl interactor 2 OS=Homo sapiens OX=9606 GN=ABI2	177	PTQKPPSPPMSGK	147.295	+	1	-	K.PPS#PPMSGK.G	17	Yes												7.81	10.895	8.779	9.674	11.72	11.739	9.84	10.608	10.127	12.538	10.235	10.933	8.094	9.223	7.988	9.797		0.840742	1.17281	0.945102	1.04135	1.26166	1.26373	1.0593	1.14192
158	Q9NYB9-2	ABI2	ABI2-2(#194)	Isoform 2 of Abl interactor 2 OS=Homo sapiens OX=9606 GN=ABI2	194	RHSPYRTLEPVRP	53.6795	+	1	-	R.HSPYRT#LEPVRPPVVPN@DYVPSPTR.N	1	Yes												15.119	5.924	9.638	7.498	17.137	12.729	12.691	23.934	4.463	4.937	4.077	4.226	12.124	6.277	12.53	6.695		1.58399	0.620706	1.00974	0.785566	1.79548	1.33365	1.32967	2.5076
159	Q9NYB9-2	ABI2	ABI2-2(#210)	Isoform 2 of Abl interactor 2 OS=Homo sapiens OX=9606 GN=ABI2	210	PNDYVPSPTRNMA	75.6446	+	1	-	R.TLEPVRPPVVPN@DYVPS#PTR.N	2	Yes												7.799	11.056	9.056	13.621	9.761	6.296	7.797	7.581	14.156	12.293	10.692	12.443	7.975	8.649	10.457	10.367		0.751165	1.06478	0.872158	1.3119	0.940055	0.606385	0.750935	0.730139
160	Q9NYB9-2	ABI2	ABI2-2(#221)	Isoform 2 of Abl interactor 2 OS=Homo sapiens OX=9606 GN=ABI2	221	MAPSQQSPVRTAS	141.156	+	1	-	R.NMAPSQQS#PVR.T	6	Yes												7.826	11.753	9.449	13.279	10.395	9.547	9.355	8.734	10.616	11.285	9.354	10.949	7.855	9.625	10.179	9.799		0.739907	1.1112	0.893417	1.25547	0.982861	0.902671	0.884488	0.82575
161	Q9NYB9-2	ABI2	ABI2-2(#271)	Isoform 2 of Abl interactor 2 OS=Homo sapiens OX=9606 GN=ABI2	271	IAVPTPSPPSVFP	24.6557	+	1	-	R.ENSGSGSVGVPIAVPT#PS#PPSVFPGHPVQFYSMNR.P	1	Yes												9.534	11.969	10.192	13.76	13.06	10.415	12.055	11.417	9.241	9.179	7.92	8.74	7.487	7.793	7.846	9.392		0.839014	1.05329	0.896846	1.21085	1.14926	0.916484	1.06086	1.00464
162	Q9NYB9-2	ABI2	ABI2-2(#301)	Isoform 2 of Abl interactor 2 OS=Homo sapiens OX=9606 GN=ABI2	301	PPTIGGSLPYRRP	107.806	+	1	-	R.HT#PPTIGGS#LPYR.R	3	Yes												9.875	10.948	10.68	8.972	13.417	15.504	13.712	13.093	7.266	7.961	7.865	8	7.873	9.046	7.783	8.006		0.975926	1.08195	1.05546	0.886667	1.32598	1.53221	1.35512	1.29392
163	Q9NYB9-2	ABI2	ABI2-2(#474)	Isoform 2 of Abl interactor 2 OS=Homo sapiens OX=9606 GN=ABI2	474	ESIMHYSExxxxx	98.3578	+	1	-	K.KNDDGWYEGVMN@GVTGLFPGNYVESIMHYS#E.-	1	Yes												9.562	6.5	7.384	10.959	13.053	13.471	20.383	14.073	6.838	7.125	8.595	7.174	10.702	8.202	7.316	8.663		1.11172	0.755707	0.858452	1.27412	1.51761	1.56617	2.36983	1.63617
164	Q9NYB9-2	ABI2	ABI2-2(#169;177)	Isoform 2 of Abl interactor 2 OS=Homo sapiens OX=9606 GN=ABI2	169;177	GGLPRTTPPTQKP;PTQKPPSPPMSGK	26.413503275;147.294577414	+	2	+	R.TT#PPTQKPPS#PPMSGK.G	3	Yes												10.092	11.694	10.542	11.355	10.681	9.354	8.345	9.482	9.631	10.912	10.724	10.117	9.4	9.33	9.409	8.933		0.924129	1.07079	0.965341	1.03974	0.97805	0.856529	0.764107	0.868228
165	Q9NYB9-2	ABI2	ABI2-2(#269;271)	Isoform 2 of Abl interactor 2 OS=Homo sapiens OX=9606 GN=ABI2	269;271	VPIAVPTPSPPSV;IAVPTPSPPSVFP	21.652831245;24.655691473	+	2	+	R.ENSGSGSVGVPIAVPT#PS#PPSVFPGHPVQFYSMNR.P	1	Yes												10.579	15.123	12.306	12.097	13.298	11.421	12.315	11.115	8.178	9.431	6.976	8.567	6.188	7.594	5.73	9.081		0.844528	1.20729	0.982431	0.965748	1.06158	0.911774	0.983087	0.887335
166	Q9NYB9-2	ABI2	ABI2-2(#294;301)	Isoform 2 of Abl interactor 2 OS=Homo sapiens OX=9606 GN=ABI2	294;301	RPASRHTPPTIGG;PPTIGGSLPYRRP	116.578704556;107.806163158	+	2	+	R.HT#PPTIGGS#LPYR.R	1	Yes												8.944	11.761	10.859	8.702	12.934	14.798	12.199	11.452	7.828	9.094	8.355	9.221	7.499	9.942	8.469	7.944		0.88849	1.16834	1.07868	0.864492	1.28488	1.46998	1.21185	1.13762
167	Q9NX38	ABITRAM	ABITRAM(#104)	Protein Abitram OS=Homo sapiens OX=9606 GN=ABITRAM PE=1 SV=1	104	LCKIYCSDGEEYT	22.8985	+	1	-	K.IYCS#DGEEYTVSSCVR.G	1	Yes												9.384	7.139	7.408	10.543	14.545	8.517	12.93	11.716	8.317	6.672	13.115	7.261	14.602	9.355	9.102	9.395		1.08883	0.828294	0.859582	1.2233	1.68766	0.988212	1.50028	1.35939
168	P00519-2	ABL1	ABL1-2(#16)	Isoform IB of Tyrosine-protein kinase ABL1 OS=Homo sapiens OX=9606 GN=ABL1	16	GDQRRPSLPALHF	5000	+	1	-	R.RPS#LPALHFIK.G	1	Yes	+								+			7.565	11.256	9.093	9.878	9.817	10.62	7.793	9.963	10.533	9.125	8.431	9.038	9.581	11.425	13.032	12.85		0.80074	1.19136	0.962411	1.04549	1.03901	1.12407	0.824793	1.05452
169	P00519-2	ABL1	ABL1-2(#588)	Isoform IB of Tyrosine-protein kinase ABL1 OS=Homo sapiens OX=9606 GN=ABL1	588	DHEPAVSPLLPRK	232.036	+	1	-	K.GQGESDPLDHEPAVS#PLLPR.K	3	Yes												10.002	10.611	10.247	10.888	10.16	9.536	9.715	9.15	8.637	9.979	9.627	9.618	10.639	10.902	10.291	9.998		0.958341	1.01668	0.981791	1.04319	0.973444	0.913619	0.93078	0.876707
170	P00519-2	ABL1	ABL1-2(#737)	Isoform IB of Tyrosine-protein kinase ABL1 OS=Homo sapiens OX=9606 GN=ABL1	737	RFLRSCSASCVPH	43.1683	+	1	-	R.SCS#ASCVPHGAK.D	1	Yes												9.366	4.165	6.478	7.989	11.917	9.018	16.053	15.119	9.216	6.655	7.031	7.526	14.359	8.907	15.671	10.531		1.33806	0.595105	0.925512	1.14133	1.70256	1.28838	2.29354	2.16007
171	P00519-2	ABL1	ABL1-2(#800)	Isoform IB of Tyrosine-protein kinase ABL1 OS=Homo sapiens OX=9606 GN=ABL1	800	VTRGTVTPPPRLV	49.588	+	1	-	R.GTVT#PPPR.L	1	Yes												9.566	8.931	8.949	11.898	9.339	7.824	10.443	11.894	17.877	7.689	9.208	9.409	7.866	6.694	10.165	12.248		0.972563	0.907951	0.909791	1.20969	0.949496	0.795488	1.06172	1.20921
172	P00519-2	ABL1	ABL1-2(#824)	Isoform IB of Tyrosine-protein kinase ABL1 OS=Homo sapiens OX=9606 GN=ABL1	824	KDIMESSPGSSPP	24.6557	+	1	-	K.DIMESS#PGSSPPNLTPK.P	4	Yes												10.26	8.745	9.822	8.427	9.4	8.318	9.127	9.257	10.251	10.379	9.97	10.534	11.802	11.145	11.907	10.657		1.10157	0.938961	1.05463	0.904836	1.00929	0.893059	0.979917	0.993889
173	P00519-2	ABL1	ABL1-2(#827)	Isoform IB of Tyrosine-protein kinase ABL1 OS=Homo sapiens OX=9606 GN=ABL1	827	MESSPGSSPPNLT	28.9538	+	1	-	K.DIMESSPGS#SPPNLTPK.P	3	Yes												10.562	8.697	9.706	9.291	9.018	8.355	9.191	9.172	9.859	9.702	10.299	9.902	12.469	11.139	11.9	10.739		1.1044	0.909307	1.0148	0.971494	0.94296	0.87361	0.960976	0.959064
174	P00519-2	ABL1	ABL1-2(#833)	Isoform IB of Tyrosine-protein kinase ABL1 OS=Homo sapiens OX=9606 GN=ABL1	833	SSPPNLTPKPLRR	181.089	+	1	-	K.DIMESS#PGS#SPPNLT#PK.P	1	Yes												11.233	14.67	12.938	14.633	9.948	10.542	8.996	9.94	9.483	8.882	7.74	8.889	6.763	7.896	9.156	8.291		0.840255	1.09735	0.967774	1.09462	0.74415	0.788604	0.672905	0.743522
175	P00519-2	ABL1	ABL1-2(#871)	Isoform IB of Tyrosine-protein kinase ABL1 OS=Homo sapiens OX=9606 GN=ABL1	871	AAAEPVTPTSKAG	29.9061	+	1	-	K.GSALGTPAAAEPVT#PTSK.A	5	Yes												10.252	8.656	9.939	8.788	9.629	6.688	8.588	8.614	11.589	10.012	10.407	10.924	11.795	10.748	12.878	10.493		1.08966	0.919951	1.05635	0.934044	1.02341	0.710778	0.912737	0.915519
176	P00519-2	ABL1	ABL1-2(#936)	Isoform IB of Tyrosine-protein kinase ABL1 OS=Homo sapiens OX=9606 GN=ABL1	936	GGKPSQSPSQEAA	54.1412	+	1	-	K.AGGKPSQS#PSQEAAGEAVLGAK.T	6	Yes												9.829	9.301	9.669	9.037	9.504	7.239	7.792	8.525	10.879	11.444	10.833	11.131	11.646	10.806	11.804	10.561		1.03917	0.983268	1.0222	0.95536	1.00474	0.765333	0.82379	0.901266
177	P00519-2	ABL1	ABL1-2(#982)	Isoform IB of Tyrosine-protein kinase ABL1 OS=Homo sapiens OX=9606 GN=ABL1	982	KPVLPATPKPQSA	5000	+	1	-	K.KPVLPAT#PK.P	2	Yes												10.322	9.535	10.902	6.635	10.378	9.283	8.043	9.903	9.927	9.729	9.784	10.278	11.162	11.607	13.022	9.488		1.10414	1.01995	1.16619	0.709728	1.11012	0.993036	0.860416	1.05938
178	P00519-2	ABL1	ABL1-2(#996)	Isoform IB of Tyrosine-protein kinase ABL1 OS=Homo sapiens OX=9606 GN=ABL1	996	PSGTPISPAPVPS	27.4662	+	1	-	K.PSGTPIS#PAPVPSTLPSASSALAGDQPSSTAFIPLISTR.V	4	Yes												9.618	8.784	9.065	10.629	8.736	8.229	10.154	9.474	11.87	10.685	9.232	10.678	10.285	9.715	10.682	12.164		1.00991	0.922263	0.951794	1.11603	0.917235	0.86407	1.06615	0.994705
179	P00519-2	ABL1	ABL1-2(#824;827)	Isoform IB of Tyrosine-protein kinase ABL1 OS=Homo sapiens OX=9606 GN=ABL1	824;827	KDIMESSPGSSPP;MESSPGSSPPNLT	24.655691473;28.953830533	+	2	+	K.DIMESS#PGS#SPPNLTPK.P	1	Yes												10.18	7.759	8.693	9.811	9.883	10.711	11.107	10.902	8.651	9.3	10.434	9.111	12.48	10.344	10.985	9.649		1.1174	0.851609	0.954129	1.07687	1.08482	1.17564	1.21917	1.19661
180	P00519-2	ABL1	ABL1-2(#824;827;833)	Isoform IB of Tyrosine-protein kinase ABL1 OS=Homo sapiens OX=9606 GN=ABL1	824;827;833	KDIMESSPGSSPP;MESSPGSSPPNLT;SSPPNLTPKPLRR	24.655691473;28.953830533;181.08892982	+	3	+	K.DIMESS#PGS#SPPNLT#PK.P	1	Yes												9.803	10.947	10.212	11.441	10.459	11.448	11.327	10.257	8.982	9.209	9.352	9.228	9.056	9.725	8.936	9.617		0.924716	1.0327	0.963306	1.07928	0.986658	1.07994	1.06851	0.967553
181	P00519-2	ABL1	ABL1-2(#824;828)	Isoform IB of Tyrosine-protein kinase ABL1 OS=Homo sapiens OX=9606 GN=ABL1	824;828	KDIMESSPGSSPP;ESSPGSSPPNLTP	24.655691473;15.326752583	+	2	+	K.DIMESS#PGSS#PPNLTPK.P	2	Yes												10.021	10.102	9.986	9.647	10.745	9.272	9.526	9.891	9.398	9.27	10.101	9.303	11.147	10.666	10.463	10.461		1.00823	1.0164	1.00474	0.970632	1.0811	0.932811	0.958432	0.995181
182	P00519-2	ABL1	ABL1-2(#824;828;833)	Isoform IB of Tyrosine-protein kinase ABL1 OS=Homo sapiens OX=9606 GN=ABL1	824;828;833	KDIMESSPGSSPP;ESSPGSSPPNLTP;SSPPNLTPKPLRR	24.655691473;15.326752583;181.08892982	+	3	+	K.DIMESS#PGSS#PPNLT#PK.P	1	Yes												10.517	10.767	10.319	12.636	9.897	10.002	10.635	9.612	9.49	9.501	10.485	9.562	9.441	9.185	8.824	9.128		0.950913	0.973564	0.932996	1.14253	0.894864	0.904397	0.961609	0.86907
183	P00519-2	ABL1	ABL1-2(#824;833)	Isoform IB of Tyrosine-protein kinase ABL1 OS=Homo sapiens OX=9606 GN=ABL1	824;833	KDIMESSPGSSPP;SSPPNLTPKPLRR	24.655691473;181.08892982	+	2	+	K.DIM*ESS#PGSSPPNLT#PK.P	1	Yes												10.157	13.333	12.186	8.883	9.705	6.988	6.983	7.146	11.172	12.649	11.169	12.452	8.635	10.382	8.876	9.283		0.911792	1.19687	1.09392	0.797414	0.871205	0.627283	0.626863	0.641489
184	P00519-2	ABL1	ABL1-2(#827;833)	Isoform IB of Tyrosine-protein kinase ABL1 OS=Homo sapiens OX=9606 GN=ABL1	827;833	MESSPGSSPPNLT;SSPPNLTPKPLRR	28.953830533;181.08892982	+	2	+	K.DIMESSPGS#SPPNLT#PK.P	1	Yes												9.601	11.128	10.137	11.389	9.032	7.023	7.408	7.652	10.551	11.666	10.332	10.949	10.549	10.685	10.925	10.973		0.908858	1.05343	0.959616	1.0781	0.854948	0.664789	0.701237	0.72433
185	P00519-2	ABL1	ABL1-2(#863;871)	Isoform IB of Tyrosine-protein kinase ABL1 OS=Homo sapiens OX=9606 GN=ABL1	863;871	KGSALGTPAAAEP;AAAEPVTPTSKAG	102.791355299;29.906060113	+	2	+	K.GSALGT#PAAAEPVT#PTSK.A	1	Yes												14.116	6.866	10.923	6.298	10.224	8.519	9.556	12.953	10.902	8.424	9.328	9.403	12.266	8.65	13.201	8.369		1.47802	0.718879	1.14371	0.65939	1.07052	0.891924	1.00058	1.3562
186	P42684	ABL2	ABL2(#31)	Tyrosine-protein kinase ABL2 OS=Homo sapiens OX=9606 GN=ABL2 PE=1 SV=1	31	SSAARPSGRRRDP	31.7456	+	1	-	R.GSSAARPS#GR.R	1	Yes						+						13.401	8.411	11.267	5.226	8.63	11.118	8.705	11.425	10.291	13.358	10.883	11.9	10.102	8.94	8.068	8.275		1.39942	0.878303	1.17657	0.545711	0.901257	1.16099	0.908993	1.19312
187	P42684	ABL2	ABL2(#72)	Tyrosine-protein kinase ABL2 OS=Homo sapiens OX=9606 GN=ABL2 PE=1 SV=1	72	DKTGGSSPEALHR	23.4069	+	1	-	K.TGGSS#PEALHRPYGCDVEPQALNEAIR.W	2	Yes												9.273	6.255	7.341	8.385	9.647	9.005	10.756	11.098	10.985	11.595	11.178	10.841	12.705	9.487	10.829	10.62		1.18682	0.800559	0.939487	1.07313	1.23463	1.15246	1.37654	1.42028
188	P42684	ABL2	ABL2(#275)	Tyrosine-protein kinase ABL2 OS=Homo sapiens OX=9606 GN=ABL2 PE=1 SV=1	275	PTVYGVSPIHDKW	181.44	+	1	-	K.CNKPTVYGVS#PIHDK.W	1	Yes												8.525	6.907	7.169	6.599	8.754	10.408	8.25	10.53	9.816	13.573	11.747	10.94	13.56	11.137	10.265	11.819		1.16778	0.946102	0.982099	0.904013	1.19917	1.42569	1.13017	1.44251
189	P42684	ABL2	ABL2(#568)	Tyrosine-protein kinase ABL2 OS=Homo sapiens OX=9606 GN=ABL2 PE=1 SV=1	568	SSSVVPYLPRLPI	113.243	+	1	-	R.AASSSSVVPY#LPR.L	1	Yes												9.594	10.983	9.846	10.108	10.672	12.268	10.365	10.985	8.279	13.802	7.864	10.529	8.183	9.019	7.686	9.819		0.946877	1.08387	0.971665	0.997591	1.0532	1.21076	1.02288	1.08406
190	P42684	ABL2	ABL2(#602)	Tyrosine-protein kinase ABL2 OS=Homo sapiens OX=9606 GN=ABL2 PE=1 SV=1	602	QDATENSASSLAP	59.1238	+	1	-	K.ENIEGAQDATENS#ASSLAPGFIR.G	3	Yes												11.164	11.966	10.741	11.304	10.358	12.59	10.16	11.556	8.184	10.818	8.611	8.884	8.533	8.394	7.178	9.559		0.988518	1.05955	0.951026	1.0009	0.917133	1.11476	0.899632	1.02323
191	P42684	ABL2	ABL2(#620)	Tyrosine-protein kinase ABL2 OS=Homo sapiens OX=9606 GN=ABL2 PE=1 SV=1	620	AQASSGSPALPRK	87.6376	+	1	-	R.GAQASSGS#PALPR.K	3	Yes												10.936	11.924	11.193	11.703	10.316	12.358	9.766	10.056	7.972	10.252	10.604	9.496	8.726	9.067	8.208	7.423		0.955988	1.0424	0.978502	1.02311	0.901812	1.08033	0.853724	0.879134
192	P42684	ABL2	ABL2(#631)	Tyrosine-protein kinase ABL2 OS=Homo sapiens OX=9606 GN=ABL2 PE=1 SV=1	631	RKQRDKSPSSLLE	87.5911	+	1	-	R.DKS#PSSLLEDAK.E	5	Yes												8.875	8.153	8.143	7.462	11.952	16.202	13.7	14.069	8.022	7.749	10.019	7.75	10.431	9.741	7.937	9.796		1.0878	0.999376	0.998154	0.914674	1.46501	1.98593	1.67926	1.72449
193	P42684	ABL2	ABL2(#655)	Tyrosine-protein kinase ABL2 OS=Homo sapiens OX=9606 GN=ABL2 PE=1 SV=1	655	KGGFFSSFMKKRN	68.6803	+	1	-	K.GGFFSS#FMK.K	3	Yes												12.725	3.717	6.88	2.807	15.221	30.087	18.363	27.592	1.73	4.302	3.844	2.989	12.565	6.97	5.58	4.628		1.94795	0.569071	1.05327	0.429711	2.33014	4.60594	2.81105	4.22388
194	P42684	ABL2	ABL2(#783)	Tyrosine-protein kinase ABL2 OS=Homo sapiens OX=9606 GN=ABL2 PE=1 SV=1	783	PFPRSNSTSSMSS	22.9369	+	1	-	R.SNS#TSSMSSGLPEQDR.M	2	Yes												11.216	12.381	11.648	13.24	11.082	15.889	11.504	12.185	6.654	7.985	7.902	7.545	7.512	8.125	8.287	6.845		0.925309	1.02143	0.960958	1.0923	0.914309	1.31087	0.949128	1.00528
195	P42684	ABL2	ABL2(#817)	Tyrosine-protein kinase ABL2 OS=Homo sapiens OX=9606 GN=ABL2 PE=1 SV=1	817	QLERTVSTSSQPE	11.5152	-	1	-	R.TVS#TSSQPEENVDR.A	3	Yes												11.016	8.814	9.548	9.356	12.125	16.503	12.212	16.004	6.823	7.508	7.493	6.822	9.763	8.276	9.449	8.288		1.13764	0.910225	0.985994	0.966141	1.25211	1.7042	1.26106	1.65268
196	P42684	ABL2	ABL2(#866)	Tyrosine-protein kinase ABL2 OS=Homo sapiens OX=9606 GN=ABL2 PE=1 SV=1	866	LPLRTPSGDLAIT	24.6557	+	1	-	R.TPS#GDLAITEK.D	1	Yes												12.609	11.459	11.08	16.502	10.367	10.064	10.001	10.415	8.289	11.813	9.944	9.724	7.784	6.487	6.934	6.528		0.976468	0.887425	0.858097	1.27801	0.802876	0.779425	0.774492	0.806551
197	P42684	ABL2	ABL2(#915)	Tyrosine-protein kinase ABL2 OS=Homo sapiens OX=9606 GN=ABL2 PE=1 SV=1	915	EQPGWPSPAKAAP	5000	+	1	-	R.LGMAGVPEDGEQPGWPS#PAK.A	2	Yes												8.645	8.744	8.606	9.299	9.873	8.232	8.527	9.62	12.27	12.516	10.562	11.815	10.03	9.541	11.111	10.608		0.979751	0.991028	0.975333	1.05389	1.11903	0.93303	0.966432	1.09032
198	P42684	ABL2	ABL2(#936)	Tyrosine-protein kinase ABL2 OS=Homo sapiens OX=9606 GN=ABL2 PE=1 SV=1	936	KVPVLISPTLKHT	68.5957	+	1	-	K.VPVLIS#PTLK.H	5	Yes												10.275	11.941	11.682	9.106	9.808	9.967	9.316	8.869	10.422	10.61	10.537	11.148	8.429	10.096	8.97	8.823		0.955727	1.11068	1.08656	0.847028	0.912297	0.927094	0.866528	0.824984
199	P42684	ABL2	ABL2(#969)	Tyrosine-protein kinase ABL2 OS=Homo sapiens OX=9606 GN=ABL2 PE=1 SV=1	969	EHQVTSSGDKDRP	29.9061	+	1	-	K.LLSEHQVTSS#GDK.D	1	Yes												11.796	8.363	11.184	5.221	9.906	11.513	16.383	8.989	6.578	7.276	9.645	8.732	12.689	14.387	7.309	10.03		1.29048	0.914874	1.22349	0.571151	1.08377	1.25949	1.79234	0.983435
200	P42684	ABL2	ABL2(#1054)	Tyrosine-protein kinase ABL2 OS=Homo sapiens OX=9606 GN=ABL2 PE=1 SV=1	1054	LPTSSISPAKMAN	126.038	+	1	-	R.PVMPPPQVPLPTSSIS#PAK.M	10	Yes												8.707	7.331	7.712	8.12	9.476	9.304	9.87	11.292	12.867	12.7	10.139	11.587	10.27	8.883	10.017	11.725		1.09278	0.920122	0.96793	1.01917	1.18935	1.16769	1.23873	1.41728
201	O14639-5	ABLIM1	ABLIM1-5(#64)	Isoform 5 of Actin-binding LIM protein 1 OS=Homo sapiens OX=9606 GN=ABLIM1	64	LQPTRTSSESIYS	33.6779	+	1	-	R.TS#SESIYSR.P	1	Yes	+											11.663	14.039	13.008	10.747	7.002	7.457	6.614	7.026	12.192	11.558	10.628	11.623	8.156	9.489	8.664	10.134		0.943314	1.13545	1.05204	0.869192	0.56628	0.603127	0.534918	0.568248
202	O14639-5	ABLIM1	ABLIM1-5(#65)	Isoform 5 of Actin-binding LIM protein 1 OS=Homo sapiens OX=9606 GN=ABLIM1	65	QPTRTSSESIYSR	13.3652	+	1	-	R.TSS#ESIYSR.P	1	Yes												14.132	20.15	17.596	11.777	16.927	15.485	10.081	11.708	3.132	4.94	5.308	4.536	6.176	7.677	5.882	4.493		0.888039	1.26619	1.10573	0.740047	1.06364	0.973032	0.633465	0.735698
203	O14639-5	ABLIM1	ABLIM1-5(#74)	Isoform 5 of Actin-binding LIM protein 1 OS=Homo sapiens OX=9606 GN=ABLIM1	74	IYSRPGSSIPGSP	13.2744	+	1	-	R.TSSESIYSRPGS#SIPGSPGHTIYAK.V	3	Yes												8.651	6.786	8.58	8.277	8.616	6.509	9.628	7.561	13.294	10.684	12.202	13.268	11.365	11.116	14.43	9.034		1.0716	0.840515	1.06271	1.02518	1.06715	0.806191	1.1925	0.936582
204	O14639-5	ABLIM1	ABLIM1-5(#79)	Isoform 5 of Actin-binding LIM protein 1 OS=Homo sapiens OX=9606 GN=ABLIM1	79	GSSIPGSPGHTIY	79.7401	+	1	-	R.PGSSIPGS#PGHTIYAK.V	3	Yes												7.21	5.921	6.44	7.758	9.234	6.829	9.856	8.896	12.136	12.566	10.178	11.996	13.251	11.384	12.779	13.566		1.05534	0.866575	0.942581	1.1355	1.3515	0.999496	1.44261	1.30207
205	O14639-5	ABLIM1	ABLIM1-5(#143)	Isoform 5 of Actin-binding LIM protein 1 OS=Homo sapiens OX=9606 GN=ABLIM1	143	ESPRTLSPTPSAE	59.0293	+	1	-	R.QSLGES#PRTLS#PTPSAEGYQDVR.D	12	Yes												10.87	11.099	11.193	10.363	9.355	8.015	8.56	8.723	10.769	9.702	10.174	10.18	10.096	10.148	10.515	10.236		0.998994	1.02	1.02865	0.952353	0.859692	0.736539	0.786708	0.801642
206	O14639-5	ABLIM1	ABLIM1-5(#145)	Isoform 5 of Actin-binding LIM protein 1 OS=Homo sapiens OX=9606 GN=ABLIM1	145	PRTLSPTPSAEGY	25.1627	+	1	-	R.TLSPT#PSAEGYQDVR.D	1	Yes												9.276	9.475	9.28	10.201	8.85	8.1	8.989	8.802	11.562	8.484	10.868	9.531	11.548	11.081	11.783	12.169		0.970552	0.991285	0.970907	1.06726	0.925897	0.847497	0.940539	0.92097
207	O14639-5	ABLIM1	ABLIM1-5(#147)	Isoform 5 of Actin-binding LIM protein 1 OS=Homo sapiens OX=9606 GN=ABLIM1	147	TLSPTPSAEGYQD	78.1872	+	1	-	R.TLSPTPS#AEGYQDVR.D	3	Yes												9.885	12.298	11.616	9.274	8.002	6.976	6.393	6.708	10.677	11.879	10.177	11.765	10.025	12.044	11.638	10.644		0.917972	1.14204	1.07876	0.861223	0.743078	0.647857	0.593715	0.622956
208	O14639-5	ABLIM1	ABLIM1-5(#163)	Isoform 5 of Actin-binding LIM protein 1 OS=Homo sapiens OX=9606 GN=ABLIM1	163	RMIHRSTSQGSIN	22.8973	+	1	-	R.ST#SQ@GSINSPVYSR.H	5	Yes												11.514	12.693	12.191	10.991	10.863	10.647	9.691	10.291	8.467	9.001	8.675	8.801	8.834	9.389	8.993	8.96		0.971848	1.07143	1.029	0.927717	0.916947	0.898678	0.817987	0.868658
209	O14639-5	ABLIM1	ABLIM1-5(#164)	Isoform 5 of Actin-binding LIM protein 1 OS=Homo sapiens OX=9606 GN=ABLIM1	164	MIHRSTSQGSINS	38.4493	+	1	-	R.STS#Q@GSINSPVYSR.H	4	Yes												11.477	11.666	11.64	9.46	10.463	10.287	8.663	10.679	8.834	8.411	8.976	8.37	10.375	10.18	10.445	10.074		1.03767	1.05468	1.05241	0.855235	0.945971	0.930016	0.783199	0.965528
210	O14639-5	ABLIM1	ABLIM1-5(#167)	Isoform 5 of Actin-binding LIM protein 1 OS=Homo sapiens OX=9606 GN=ABLIM1	167	RSTSQGSINSPVY	70.7334	+	1	-	R.STS#Q@GS#INSPVYSR.H	1	Yes												10.852	10.131	10.42	8.436	10.639	10.545	8.323	11.84	9.103	9.882	8.431	8.858	10.793	9.906	11.221	10.619		1.08958	1.01721	1.04621	0.847007	1.06822	1.05871	0.835698	1.18877
211	O14639-5	ABLIM1	ABLIM1-5(#170)	Isoform 5 of Actin-binding LIM protein 1 OS=Homo sapiens OX=9606 GN=ABLIM1	170	SQGSINSPVYSRH	110.89	+	1	-	R.STSQGSINS#PVYSR.H	4	Yes												11.358	8.808	10.126	8.6	9.75	8.524	8.636	10.469	10.745	11.058	10.183	10.55	11.123	9.37	10.985	9.716		1.16813	0.90595	1.04144	0.884485	1.00276	0.876654	0.888169	1.07672
212	O14639-5	ABLIM1	ABLIM1-5(#185)	Isoform 5 of Actin-binding LIM protein 1 OS=Homo sapiens OX=9606 GN=ABLIM1	185	TPTTSRSPQHFHR	372.08	+	1	-	R.S#PQHFHRPDQGINIYR.K	3	Yes												8.952	6.112	6.839	9.323	10.553	9.819	11.536	12.629	9.695	8.896	10.083	8.486	14.025	9.628	11.711	11.713		1.14669	0.782933	0.87611	1.19427	1.35183	1.25774	1.47779	1.6177
213	O14639-5	ABLIM1	ABLIM1-5(#238)	Isoform 5 of Actin-binding LIM protein 1 OS=Homo sapiens OX=9606 GN=ABLIM1	238	APDPSETPKIETD	85.5783	+	1	-	K.FPAAQAPDPSET#PK.I	2	Yes												12.047	14.185	13.137	10.551	10.866	10.791	8.057	10.563	7.92	7.713	8.248	7.594	9.298	9.799	9.927	9.303		0.965258	1.13662	1.05266	0.845461	0.87069	0.864644	0.645559	0.846407
214	O14639-5	ABLIM1	ABLIM1-5(#264)	Isoform 5 of Actin-binding LIM protein 1 OS=Homo sapiens OX=9606 GN=ABLIM1	264	DMKRRSSGREEDD	5000	+	1	-	K.RRS#S#GREEDDEELLR.R	2	Yes								+				10.333	10.76	9.827	10.087	11.718	13.061	11.104	12.971	8.323	8.147	8.904	7.6	9.703	8.966	8.088	10.407		1.00789	1.04957	0.958583	0.983954	1.14298	1.27406	1.08315	1.26529
215	O14639-5	ABLIM1	ABLIM1-5(#317)	Isoform 5 of Actin-binding LIM protein 1 OS=Homo sapiens OX=9606 GN=ABLIM1	317	LASRYDSPINSAS	160.304	+	1	-	R.YDS#PINSASHIPSSK.T	6	Yes												9.707	9.643	9.984	9.784	8.734	7.327	9.147	7.209	10.277	12.034	11.327	12.16	10.912	11.537	10.205	10.013		0.992616	0.986042	1.02088	1.00046	0.893034	0.749176	0.9353	0.737141
216	O14639-5	ABLIM1	ABLIM1-5(#332)	Isoform 5 of Actin-binding LIM protein 1 OS=Homo sapiens OX=9606 GN=ABLIM1	332	PSSKTASLPGYGR	79.0065	+	1	-	K.TAS#LPGYGR.N	3	Yes					+					+		10.334	13.697	11.595	11.065	6.311	8.325	5.838	6.809	12.279	14.454	11.701	12.865	7.705	9.174	8.22	9.63		0.885342	1.17338	0.993364	0.947916	0.54069	0.7132	0.500144	0.583293
217	O14639-5	ABLIM1	ABLIM1-5(#347)	Isoform 5 of Actin-binding LIM protein 1 OS=Homo sapiens OX=9606 GN=ABLIM1	347	LHRPVSTDFAQYN	17.2794	+	1	-	R.N@GLHRPVST#DFAQYNSYGDVSGGVR.D	5	Yes												10.587	9.996	9.68	11.665	9.361	10.746	8.744	10.691	8.997	8.876	10.336	8.427	11.328	9.718	10.877	9.971		1.01004	0.95361	0.923493	1.11285	0.893066	1.02518	0.834214	1.01994
218	O14639-5	ABLIM1	ABLIM1-5(#354)	Isoform 5 of Actin-binding LIM protein 1 OS=Homo sapiens OX=9606 GN=ABLIM1	354	DFAQYNSYGDVSG	82.1796	+	1	-	R.NGLHRPVSTDFAQYNS#YGDVSGGVR.D	4	Yes												11.371	16.772	13.387	11.881	3.629	3.875	2.801	3.101	15.039	22.436	17.849	18.745	4.482	5.513	4.114	5.004		0.851617	1.25608	1.00253	0.889765	0.271755	0.290212	0.209787	0.232259
219	O14639-5	ABLIM1	ABLIM1-5(#383)	Isoform 5 of Actin-binding LIM protein 1 OS=Homo sapiens OX=9606 GN=ABLIM1	383	RMDRGVSMPNMLE	5000	+	1	-	R.GVS#MPNMLEPK.I	4	Yes												17.542	13.097	15.499	8.287	6.474	7.58	5.075	8.461	11.308	12.72	11.136	11.212	8.645	7.436	7.922	7.606		1.28925	0.962599	1.1391	0.609054	0.475835	0.5571	0.372976	0.621828
220	O14639-5	ABLIM1	ABLIM1-5(#138;141;143)	Isoform 5 of Actin-binding LIM protein 1 OS=Homo sapiens OX=9606 GN=ABLIM1	138;141;143	RQSLGESPRTLSP;LGESPRTLSPTPS;ESPRTLSPTPSAE	49.613901285;45.182059498;59.029319836	+	3	+	R.QSLGES#PRT#LS#PTPSAEGYQDVR.D	1	Yes												10.436	10.184	10.215	9.112	7.723	6.862	5.77	7.919	12.562	11.362	12.531	11.212	11.399	10.201	12.048	10.464		1.04497	1.01971	1.02289	0.912433	0.773316	0.687119	0.577787	0.792946
221	O14639-5	ABLIM1	ABLIM1-5(#138;143)	Isoform 5 of Actin-binding LIM protein 1 OS=Homo sapiens OX=9606 GN=ABLIM1	138;143	RQSLGESPRTLSP;ESPRTLSPTPSAE	49.613901285;59.029319836	+	2	+	R.QSLGES#PRTLS#PTPSAEGYQDVR.D	1	Yes												9.713	10.192	9.835	7.6	9.04	8.455	6.794	9.311	10.355	11.041	9.684	9.987	11.924	11.628	11.725	12.715		1.04049	1.09183	1.05353	0.814146	0.968364	0.905682	0.727791	0.997421
222	O14639-5	ABLIM1	ABLIM1-5(#141;143)	Isoform 5 of Actin-binding LIM protein 1 OS=Homo sapiens OX=9606 GN=ABLIM1	141;143	LGESPRTLSPTPS;ESPRTLSPTPSAE	45.182059498;59.029319836	+	2	+	R.QSLGESPRT#LS#PTPSAEGYQDVR.D	1	Yes												8.388	9.871	8.758	8.878	8.533	8.702	6.511	8.94	11.232	9.681	11.177	9.559	12.124	11.786	13.191	12.67		0.934725	1.1	0.975974	0.989305	0.950889	0.969733	0.72555	0.996222
223	O14639-5	ABLIM1	ABLIM1-5(#141;147)	Isoform 5 of Actin-binding LIM protein 1 OS=Homo sapiens OX=9606 GN=ABLIM1	141;147	LGESPRTLSPTPS;TLSPTPSAEGYQD	45.182059498;78.187157698	+	2	+	R.T#LSPTPS#AEGYQDVR.D	1	Yes												10.084	9.18	10.165	7.465	9.814	10.897	10.289	10.496	8.245	9.075	7.642	8.952	11.588	12.401	12.006	11.7		1.09331	0.995311	1.10204	0.809332	1.06402	1.18143	1.11555	1.13801
224	O14639-5	ABLIM1	ABLIM1-5(#143;147)	Isoform 5 of Actin-binding LIM protein 1 OS=Homo sapiens OX=9606 GN=ABLIM1	143;147	ESPRTLSPTPSAE;TLSPTPSAEGYQD	59.029319836;78.187157698	+	2	+	R.TLS#PTPS#AEGYQDVR.D	5	Yes												9.596	11.434	11.132	7.239	10.136	10.863	9.017	8.975	9.584	9.841	11.227	10.524	9.7	11.888	9.446	9.398		0.974205	1.16077	1.13014	0.73488	1.02902	1.10287	0.915466	0.911148
225	O14639-5	ABLIM1	ABLIM1-5(#164;167)	Isoform 5 of Actin-binding LIM protein 1 OS=Homo sapiens OX=9606 GN=ABLIM1	164;167	MIHRSTSQGSINS;RSTSQGSINSPVY	38.449325787;70.733363912	+	2	+	R.STS#Q@GS#INSPVYSR.H	2	Yes												6.345	11.597	7.951	13.735	9.625	18.204	11.436	10.438	6.878	11.714	6.672	9.069	6.933	10.291	8.751	10.36		0.640428	1.17061	0.802598	1.38636	0.971555	1.83742	1.15432	1.05362
226	O14639-5	ABLIM1	ABLIM1-5(#164;170)	Isoform 5 of Actin-binding LIM protein 1 OS=Homo sapiens OX=9606 GN=ABLIM1	164;170	MIHRSTSQGSINS;SQGSINSPVYSRH	38.449325787;110.890271827	+	2	+	R.STS#QGSINS#PVYSR.H	2	Yes												9.969	13.734	11.047	14.663	8.735	7.623	7.024	7.524	10.556	12.302	10.442	10.954	8.255	8.858	8.816	9.498		0.807018	1.11173	0.894274	1.18697	0.707078	0.61706	0.568569	0.609026
227	O14639-5	ABLIM1	ABLIM1-5(#167;170)	Isoform 5 of Actin-binding LIM protein 1 OS=Homo sapiens OX=9606 GN=ABLIM1	167;170	RSTSQGSINSPVY;SQGSINSPVYSRH	70.733363912;110.890271827	+	2	+	R.STSQGS#INS#PVYSR.H	3	Yes												8.942	13.466	10.839	11.628	8.384	10.689	8.508	7.216	8.443	11.445	10.656	10.716	8.868	11.879	8.647	9.673		0.797029	1.20036	0.966137	1.03647	0.747309	0.952816	0.758408	0.643191
228	O14639-5	ABLIM1	ABLIM1-5(#263;264)	Isoform 5 of Actin-binding LIM protein 1 OS=Homo sapiens OX=9606 GN=ABLIM1	263;264	PDMKRRSSGREED;DMKRRSSGREEDD	5000;5000	+	2	+	K.RRS#S#GREEDDEELLR.R	3	Yes												18.779	15.574	17.33	21.634	5.873	5.181	6.894	5.674	10.262	8.818	10.639	9.867	6.238	5.57	6.381	5.287		1.02452	0.849696	0.945483	1.1803	0.320417	0.282671	0.37611	0.309555
229	Q6H8Q1-9	ABLIM2	ABLIM2-9(#296)	Isoform 9 of Actin-binding LIM protein 2 OS=Homo sapiens OX=9606 GN=ABLIM2	296	STSGSPSRVIYAK	18.639	+	1	-	R.TSSESIISVPASSTSGSPS#R.V	1	No												14.114	16.031	15.959	14.399	13.43	9.461	10.317	10.915	7.575	6.562	6.645	7.178	6.301	6.783	8.03	6.3		0.933139	1.05983	1.05509	0.951934	0.887909	0.625509	0.682104	0.721638
230	Q12979	ABR	ABR(#53)	Active breakpoint cluster region-related protein OS=Homo sapiens OX=9606 GN=ABR PE=1 SV=2	53	MPYIDESPTMSPQ	28.0259	+	1	-	K.GPPEGSETMPYIDES#PTMSPQLSAR.S	1	Yes												7.88	7.939	7.778	9.913	9.149	7.902	8.491	8.766	11.985	10.602	11.7	10.988	11.767	10.872	13.123	11.145		0.940597	0.947697	0.92842	1.18329	1.09207	0.943225	1.01352	1.04637
231	Q12979-2	ABR	ABR-2(#33)	Isoform Short of Active breakpoint cluster region-related protein OS=Homo sapiens OX=9606 GN=ABR	33	ELGTPTSPGSGSP	11.5223	-	1	-	K.VLEDEDVFLLEECELGTPTS#PGSGSPFLVAVK.V	8	Yes												9.951	8.373	8.965	9.184	10.861	9.425	9.368	11.562	10.195	9.347	9.914	9.185	11.733	9.653	11.905	10.379		1.09132	0.918234	0.983255	1.00719	1.19114	1.03365	1.02739	1.26803
232	Q6UWZ7	ABRAXAS1	ABRAXAS1(#48)	BRCA1-A complex subunit Abraxas 1 OS=Homo sapiens OX=9606 GN=ABRAXAS1 PE=1 SV=2	48	KNSITDSQMDDVE	23.9933	+	1	-	K.NSITDS#QMDDVEVVYTIDIQK.Y	2	Yes												10.513	5.681	7.489	7.075	10.08	11.489	12.254	17.554	10.788	8.722	6.438	7.937	11.468	7.76	11.661	13.09		1.36712	0.738835	0.973967	0.920079	1.31089	1.49413	1.5936	2.28289
233	Q6UWZ7	ABRAXAS1	ABRAXAS1(#387)	BRCA1-A complex subunit Abraxas 1 OS=Homo sapiens OX=9606 GN=ABRAXAS1 PE=1 SV=2	387	KASKMSSPETDEE	27.6616	+	1	-	K.M*SS#PET#DEEIEK.M	3	Yes												9.447	8.889	9.17	9.108	9.553	9.873	9.98	12.144	13.04	10.863	7.653	10.437	8.544	8.352	10.737	12.209		1.03205	0.971094	1.00184	0.995014	1.04366	1.07859	1.09029	1.32667
234	Q6UWZ7	ABRAXAS1	ABRAXAS1(#390)	BRCA1-A complex subunit Abraxas 1 OS=Homo sapiens OX=9606 GN=ABRAXAS1 PE=1 SV=2	390	KMSSPETDEEIEK	98.392	+	1	-	K.M*SS#PET#DEEIEK.M	1	Yes												9.819	6.85	8.458	6.708	9.081	8.968	9.813	12.141	11.782	10.045	7.516	9.811	11.881	10.141	13.236	13.751		1.2337	0.860699	1.06269	0.842907	1.14102	1.12677	1.23303	1.52553
235	Q15018	ABRAXAS2	ABRAXAS2(#280)	BRISC complex subunit Abraxas 2 OS=Homo sapiens OX=9606 GN=ABRAXAS2 PE=1 SV=2	280	SLDPAFSPRMPSS	171.175	+	1	-	R.QM*PSESLDPAFS#PR.M	13	Yes												9.813	10.15	9.77	9.756	10.33	8.629	8.358	9.552	10.13	11.629	10.267	10.572	10.522	9.988	10.278	10.255		0.993968	1.02811	0.989683	0.988238	1.04638	0.874088	0.846659	0.96758
236	Q15018	ABRAXAS2	ABRAXAS2(#285)	BRISC complex subunit Abraxas 2 OS=Homo sapiens OX=9606 GN=ABRAXAS2 PE=1 SV=2	285	FSPRMPSSGFAAE	6.0175	-	1	-	R.MPS#SGFAAEGR.S	1	Yes												13.198	17.856	15.247	13.439	9.798	9.899	8.247	7.895	7.285	8.988	9.856	8.67	7.368	8.751	6.447	7.058		0.883687	1.1956	1.02087	0.89984	0.656048	0.662826	0.552169	0.52865
237	Q15018	ABRAXAS2	ABRAXAS2(#302)	BRISC complex subunit Abraxas 2 OS=Homo sapiens OX=9606 GN=ABRAXAS2 PE=1 SV=2	302	LGDAEASDPPPPY	58.0142	+	1	-	R.STLGDAEAS#DPPPPYSDFHPNNQESTLSHSR.M	1	Yes												6.124	6.998	6.853	7.083	9.328	8.61	12.646	7.251	10.478	9.494	11.835	11.418	12.476	15.293	11.055	13.058		0.905307	1.0345	1.01308	1.04712	1.37896	1.2728	1.86957	1.07197
238	Q15018	ABRAXAS2	ABRAXAS2(#346)	BRISC complex subunit Abraxas 2 OS=Homo sapiens OX=9606 GN=ABRAXAS2 PE=1 SV=2	346	SNYASTSAGLKYP	54.5761	+	1	-	R.PQAVGSSNYASTS#AGLK.Y	2	Yes												10.039	12.632	10.403	14.435	11.647	12.29	10.549	11.661	7.506	7.844	7.691	7.171	8.725	8.754	8.819	9.835		0.845205	1.06356	0.8759	1.21534	0.980635	1.03481	0.888172	0.981773
239	Q15018	ABRAXAS2	ABRAXAS2(#368)	BRISC complex subunit Abraxas 2 OS=Homo sapiens OX=9606 GN=ABRAXAS2 PE=1 SV=2	368	QRAAGDSGEDSDD	161.137	+	1	-	R.AAGDS#GEDS#DDSDY#ENLIDPTEPSNSEYSHSK.D	1	Yes												6.046	5.924	5.739	8.769	6.631	5.939	8.059	6.495	12.939	12.045	11.539	12.172	14.271	13.393	14.202	15.837		0.913353	0.89494	0.866956	1.32475	1.00167	0.897145	1.21742	0.981159
240	Q15018	ABRAXAS2	ABRAXAS2(#372)	BRISC complex subunit Abraxas 2 OS=Homo sapiens OX=9606 GN=ABRAXAS2 PE=1 SV=2	372	GDSGEDSDDSDYE	96.6285	+	1	-	R.AAGDSGEDS#DDS#DYENLIDPTEPSNSEYSHSK.D	2	Yes												7.414	7.461	7.471	8.524	7.832	6.763	8.734	7.354	11.785	10.749	10.208	11.246	13.078	13.281	13.424	14.675		0.960745	0.966744	0.968017	1.10449	1.0148	0.876373	1.13178	0.952969
241	Q15018	ABRAXAS2	ABRAXAS2(#377)	BRISC complex subunit Abraxas 2 OS=Homo sapiens OX=9606 GN=ABRAXAS2 PE=1 SV=2	377	DSDDSDYENLIDP	16.4336	+	1	-	R.AAGDS#GEDSDDS#DY#ENLIDPTEPSNSEYSHSK.D	2	Yes												7.237	4.724	6.019	4.935	7.29	5.99	10.949	7.198	10.991	10.496	10.557	11.309	17.665	15.43	11.93	17.279		1.26331	0.824666	1.05058	0.861442	1.2726	1.04559	1.91131	1.25649
242	Q15018	ABRAXAS2	ABRAXAS2(#368;372;377)	BRISC complex subunit Abraxas 2 OS=Homo sapiens OX=9606 GN=ABRAXAS2 PE=1 SV=2	368;372;377	QRAAGDSGEDSDD;GDSGEDSDDSDYE;DSDDSDYENLIDP	161.137018816;96.628453421;16.433611093	+	3	+	R.AAGDS#GEDS#DDSDY#ENLIDPTEPSNSEYSHSK.D	5	Yes												8.844	5.853	7.334	8.61	9.898	7.993	15.82	9.452	10.677	9.646	10.644	10.895	12.603	10.681	9.829	11.219		1.15454	0.764092	0.957425	1.12394	1.29215	1.0434	2.06511	1.23391
243	Q15018	ABRAXAS2	ABRAXAS2(#368;375;377)	BRISC complex subunit Abraxas 2 OS=Homo sapiens OX=9606 GN=ABRAXAS2 PE=1 SV=2	368;375;377	QRAAGDSGEDSDD;GEDSDDSDYENLI;DSDDSDYENLIDP	161.137018816;40.554294648;16.433611093	+	3	+	R.AAGDS#GEDSDDS#DY#ENLIDPTEPSNSEYSHSK.D	3	Yes												8.811	5.275	6.716	8.343	10.577	7.849	15.985	10.554	9.964	10.267	9.396	10.344	13.584	10.251	9.896	12.188		1.2093	0.723992	0.921711	1.145	1.45164	1.07729	2.19382	1.44853
244	Q15018	ABRAXAS2	ABRAXAS2(#368;377)	BRISC complex subunit Abraxas 2 OS=Homo sapiens OX=9606 GN=ABRAXAS2 PE=1 SV=2	368;377	QRAAGDSGEDSDD;DSDDSDYENLIDP	161.137018816;16.433611093	+	2	+	R.AAGDS#GEDSDDSDY#EN@LIDPTEPSNSEYSHSK.D	2	Yes												6.926	6.389	6.446	9.212	6.162	5.649	8.389	6.248	13.298	14.091	10.57	13.435	12.797	12.389	12.279	15.72		0.956166	0.882079	0.889894	1.27186	0.850671	0.779938	1.15818	0.862676
245	Q15018	ABRAXAS2	ABRAXAS2(#372;375)	BRISC complex subunit Abraxas 2 OS=Homo sapiens OX=9606 GN=ABRAXAS2 PE=1 SV=2	372;375	GDSGEDSDDSDYE;GEDSDDSDYENLI	96.628453421;40.554294648	+	2	+	R.AAGDSGEDS#DDS#DYENLIDPTEPSNSEYSHSK.D	2	Yes												7.68	6.417	6.956	9.173	9.485	5.605	9.445	7.723	11.105	12.927	9.901	12.116	13.719	11.696	13.132	12.921		1.01638	0.849203	0.92051	1.21391	1.25518	0.741741	1.24994	1.02198
246	Q15018	ABRAXAS2	ABRAXAS2(#372;377)	BRISC complex subunit Abraxas 2 OS=Homo sapiens OX=9606 GN=ABRAXAS2 PE=1 SV=2	372;377	GDSGEDSDDSDYE;DSDDSDYENLIDP	96.628453421;16.433611093	+	2	+	R.AAGDSGEDS#DDSDY#ENLIDPTEPSNSEYSHSK.D	2	Yes												8.727	7.997	8.675	8.651	8.945	7.741	9.871	8.495	11.76	11.218	10.282	11.813	11.178	11.285	11.882	11.48		1.0252	0.939491	1.01906	1.01625	1.05084	0.909354	1.15957	0.997952
247	Q15018	ABRAXAS2	ABRAXAS2(#377;384)	BRISC complex subunit Abraxas 2 OS=Homo sapiens OX=9606 GN=ABRAXAS2 PE=1 SV=2	377;384	DSDDSDYENLIDP;ENLIDPTEPSNSE	16.433611093;0	-	2	+	R.AAGDSGEDSDDSDY#ENLIDPT#EPSNSEYSHSK.D	1	Yes												8.425	8.172	8.216	9.096	8.895	7.326	8.981	8.55	13.286	11.587	11.688	11.987	10.89	10.267	10.89	11.743		0.993876	0.964021	0.969148	1.07295	1.04925	0.864231	1.05941	1.00859
248	Q9ULW3	ABT1	ABT1(#32)	Activator of basal transcription 1 OS=Homo sapiens OX=9606 GN=ABT1 PE=1 SV=1	32	EEEQEESEEAACG	79.5926	+	1	-	K.AATEQEPLEGTEQTLDAEEEQEES#EEAACGSK.K	5	Yes												10.064	7.851	9.019	8.049	9.678	8.958	8.986	10.146	10.148	9.466	11.233	9.806	13.015	10.941	12.506	10.135		1.15071	0.897693	1.03128	0.92032	1.10662	1.02423	1.02742	1.16009
249	Q9ULW3	ABT1	ABT1(#39)	Activator of basal transcription 1 OS=Homo sapiens OX=9606 GN=ABT1 PE=1 SV=1	39	EEAACGSKKRVVP	138.139	+	1	-	K.AATEQEPLEGTEQTLDAEEEQEESEEAACGS#K.K	3	Yes												9.602	9.299	10.412	6.464	10.55	10.791	10.616	9.584	9.996	8.061	12.046	10.011	10.844	12.162	10.531	9.031		1.07352	1.03965	1.16412	0.722714	1.1796	1.20644	1.18692	1.07149
250	Q9ULW3	ABT1	ABT1(#188)	Activator of basal transcription 1 OS=Homo sapiens OX=9606 GN=ABT1 PE=1 SV=1	188	TDFYLQSVERGQR	256.009	+	1	-	K.RETDFYLQS#VER.G	2	Yes												10.892	9.183	11.566	4.766	10.253	12.477	8.346	10.345	8.492	9.453	11.496	10.356	11.115	12.359	11.557	7.343		1.1967	1.00895	1.27077	0.523577	1.12647	1.37084	0.91693	1.13654
251	Q9ULW3	ABT1	ABT1(#208)	Activator of basal transcription 1 OS=Homo sapiens OX=9606 GN=ABT1 PE=1 SV=1	208	PARPDGSWTFAQR	52.48	+	1	-	R.FLAADGDPARPDGS#WTFAQRPTEQELR.A	1	Yes												9.62	11.818	10.749	9.724	12.434	11.636	8.648	10.814	8.006	7.324	10.278	7.792	10.413	10.799	11.387	8.558		0.918145	1.12788	1.02593	0.928049	1.18667	1.11056	0.825404	1.0321
252	Q9ULW3	ABT1	ABT1(#262)	Activator of basal transcription 1 OS=Homo sapiens OX=9606 GN=ABT1 PE=1 SV=1	262	APPPSESMEGPSL	0	-	1	-	R.IFGAPPPSES#M*EGPSLVR.D	1	Yes					+					+		8.991	17.149	13.241	5.897	9.64	10.882	4.834	7.573	9.065	13.243	11.267	11.643	7.655	12	8.583	8.338		0.794303	1.51498	1.16977	0.520948	0.851603	0.961328	0.427043	0.668978
253	Q8N961	ABTB2	ABTB2(#67)	Ankyrin repeat and BTB/POZ domain-containing protein 2 OS=Homo sapiens OX=9606 GN=ABTB2 PE=2 SV=2	67	MNSRHNSWDTVNT	197.895	+	1	-	R.HNS#WDTVNTVLPEDPEVADLFSR.C	3	Yes												10.161	11.59	10.62	11.44	9.701	9.602	9.77	9.006	10.237	9.114	11.359	9.689	9.459	9.812	8.722	9.719		0.92776	1.05816	0.969588	1.04449	0.885708	0.876652	0.892053	0.822235
254	Q8N961	ABTB2	ABTB2(#365)	Ankyrin repeat and BTB/POZ domain-containing protein 2 OS=Homo sapiens OX=9606 GN=ABTB2 PE=2 SV=2	365	PLCPGASPARQAR	5000	+	1	-	R.HPLCPGAS#PAR.Q	2	Yes												9.999	7.834	9.324	8.194	9.298	6.838	7.989	9.111	13.265	11.754	11.429	12.355	10.967	9.469	12.757	9.417		1.13142	0.886402	1.05503	0.927152	1.05208	0.773716	0.903949	1.03092
255	Q8N961	ABTB2	ABTB2(#698)	Ankyrin repeat and BTB/POZ domain-containing protein 2 OS=Homo sapiens OX=9606 GN=ABTB2 PE=2 SV=2	698	EESDASSQGSGSE	-1.1953	-	1	-	K.ADVLSLEEILAEGVEESDASS#QGSGSEGPVR.L	1	Yes												8.957	11.129	9.726	9.627	11.297	8.208	8.716	9.523	11.918	10.552	10.869	10.557	9.314	9.513	9.126	10.969		0.90843	1.12871	0.986456	0.976408	1.14577	0.832527	0.884059	0.965824
256	P42765	ACAA2	ACAA2(#339)	3-ketoacyl-CoA thiolase, mitochondrial OS=Homo sapiens OX=9606 GN=ACAA2 PE=1 SV=2	339	SLDLDISKTNVNG	188.415	+	1	-	R.SLDLDIS#K.T	1	Yes												10.823	9.073	9.297	7.098	10.094	18.914	12.498	11.619	4.925	5.851	12.557	5.962	13.836	12.365	6.849	8.239		1.19293	1.00005	1.02471	0.782309	1.11254	2.08473	1.37748	1.28064
257	Q13085-4	ACACA	ACACA-4(#60)	Isoform 4 of Acetyl-CoA carboxylase 1 OS=Homo sapiens OX=9606 GN=ACACA	60	SRFIIGSVSEDNS	82.952	+	1	-	R.FIIGS#VSEDNS#EDEISNLVK.L	4	Yes												10.575	8.97	9.646	9.611	10.319	9.676	9.874	10.954	10.174	10.302	10.054	9.946	10.612	9.275	10.324	9.687		1.09009	0.924711	0.994402	0.990799	1.06373	0.997435	1.01785	1.12918
258	Q13085-4	ACACA	ACACA-4(#66)	Isoform 4 of Acetyl-CoA carboxylase 1 OS=Homo sapiens OX=9606 GN=ACACA	66	SVSEDNSEDEISN	59.623	+	1	-	R.FIIGSVSEDNS#EDEISNLVK.L	6	Yes												10.272	9.192	9.79	9.578	10.974	8.724	9.783	10.568	10.453	9.526	9.839	9.735	10.792	9.651	11.059	10.063		1.05814	0.946853	1.00842	0.986583	1.13041	0.89863	1.00772	1.08862
259	Q13085-4	ACACA	ACACA-4(#87)	Isoform 4 of Acetyl-CoA carboxylase 1 OS=Homo sapiens OX=9606 GN=ACACA	87	EKEGSLSPASVGS	37.9359	+	1	-	K.EGSLS#PASVGSDTLSDLGISSLQDGLALHIR.S	11	Yes												9.803	8.348	9.442	8.573	10.208	8.603	10.103	10.086	10.958	10.252	9.619	10.685	10.872	10.272	11.837	10.34		1.08421	0.923277	1.04428	0.948228	1.12908	0.951537	1.11739	1.11554
260	Q13085-4	ACACA	ACACA-4(#90)	Isoform 4 of Acetyl-CoA carboxylase 1 OS=Homo sapiens OX=9606 GN=ACACA	90	GSLSPASVGSDTL	37.1572	+	1	-	K.EGSLSPAS#VGSDTLS#DLGISSLQDGLALHIR.S	1	Yes					+							9.529	7.264	8.012	8.754	9.468	8.903	8.326	10.806	10.144	10.846	10.529	9.838	13.41	10.25	13.056	10.863		1.13579	0.86581	0.955029	1.04338	1.12852	1.06116	0.992421	1.28806
261	Q13085-4	ACACA	ACACA-4(#97)	Isoform 4 of Acetyl-CoA carboxylase 1 OS=Homo sapiens OX=9606 GN=ACACA	97	VGSDTLSDLGISS	78.5862	+	1	-	K.EGSLSPASVGSDTLS#DLGISSLQDGLALHIR.S	5	Yes												9.588	8.559	9.29	8.579	10.586	8.633	8.993	10.999	11.905	9.216	9.766	9.862	10.834	9.704	12.831	10.653		1.06486	0.950595	1.03174	0.952806	1.17561	0.958804	0.998732	1.22156
262	Q13085-4	ACACA	ACACA-4(#115)	Isoform 4 of Acetyl-CoA carboxylase 1 OS=Homo sapiens OX=9606 GN=ACACA	115	ALHIRSSMSGLHL	27.4633	+	1	-	R.SS#MSGLHLVK.Q	1	Yes		+						+				13.959	4.384	6.432	10.742	10.138	11.283	13.891	18.612	6.751	9.045	8.411	6.472	16.041	6.137	8.425	9.278		1.57214	0.493734	0.724368	1.20976	1.14182	1.2707	1.5644	2.09614
263	Q13085-4	ACACA	ACACA-4(#117)	Isoform 4 of Acetyl-CoA carboxylase 1 OS=Homo sapiens OX=9606 GN=ACACA	117	HIRSSMSGLHLVK	59.1102	+	1	-	R.SSMS#GLHLVK.Q	8	Yes												13.603	4.137	7.885	4.451	12.245	10.121	15.102	19.476	7.556	7.52	5.6	6.905	15.113	8.126	11.278	10.883		1.80911	0.550177	1.04871	0.59201	1.62843	1.34598	2.00844	2.59017
264	Q13085-4	ACACA	ACACA-4(#133)	Isoform 4 of Acetyl-CoA carboxylase 1 OS=Homo sapiens OX=9606 GN=ACACA	133	DRKKIDSQRDFTV	112.742	+	1	-	K.IDS#QRDFTVASPAEFVTR.F	1	Yes												12.911	10.849	9.714	16.615	11.328	10.551	9.43	16.77	8.019	7.869	5.356	5.701	8.932	5.686	8.25	12.02		1.03104	0.866379	0.775733	1.32685	0.904595	0.842531	0.753024	1.33919
265	Q13085-4	ACACA	ACACA-4(#525)	Isoform 4 of Acetyl-CoA carboxylase 1 OS=Homo sapiens OX=9606 GN=ACACA	525	VSPWGDSPIDFED	68.8228	+	1	-	R.MMYGVSPWGDS#PIDFEDSAHVPCPR.G	5	Yes												10.462	6.777	8.395	7.977	11.242	8.611	11.094	11.778	9.663	9.943	9.651	9.572	13.23	9.78	11.351	10.473		1.24505	0.806549	0.99906	0.949339	1.33791	1.02472	1.32028	1.40168
266	Q13085-4	ACACA	ACACA-4(#872)	Isoform 4 of Acetyl-CoA carboxylase 1 OS=Homo sapiens OX=9606 GN=ACACA	872	AELHTGSLPRIQS	28.9886	+	1	-	K.VQQAELHTGS#LPR.I	1	Yes												7.272	8.036	7.41	9.693	9.713	12.954	10.782	11.149	8.133	10.172	7.412	8.916	11.053	11.892	12.869	12.542		0.897486	0.991787	0.914498	1.19623	1.19875	1.59866	1.33067	1.37594
267	Q13085-4	ACACA	ACACA-4(#1296)	Isoform 4 of Acetyl-CoA carboxylase 1 OS=Homo sapiens OX=9606 GN=ACACA	1296	MGCFSDSPPQSPT	21.9518	+	1	-	R.IFDEVMGCFSDS#PPQSPTFPEAGHTSLYDEDK.V	3	Yes												8.164	4.056	5.796	5.983	7.846	5.87	8.948	9.804	13.819	11.964	10.629	11.885	16.167	10.347	15.472	13.25		1.36082	0.675971	0.966046	0.997159	1.30772	0.978456	1.49142	1.63405
268	Q13085-4	ACACA	ACACA-4(#1300)	Isoform 4 of Acetyl-CoA carboxylase 1 OS=Homo sapiens OX=9606 GN=ACACA	1300	SDSPPQSPTFPEA	19.2299	+	1	-	R.IFDEVMGCFSDSPPQS#PTFPEAGHTSLYDEDK.V	2	Yes												10.463	4.154	6.136	9.821	8.933	6.148	10.208	12.147	11.06	9.254	9.557	8.777	17.671	8.338	15.674	11.659		1.36885	0.543519	0.80276	1.28487	1.16875	0.804291	1.33552	1.58927
269	Q13085-4	ACACA	ACACA-4(#2364)	Isoform 4 of Acetyl-CoA carboxylase 1 OS=Homo sapiens OX=9606 GN=ACACA	2364	HMTQHISPTQRAE	21.9636	+	1	-	R.SLVQANPEVAMDSIIHMTQHIS#PTQR.A	1	Yes												11.19	8.555	10.672	10.881	10.967	11.655	14.471	11.712	9.293	6.955	8.965	8.737	8.969	8.707	10.963	7.308		1.08379	0.828587	1.03368	1.05395	1.06221	1.12886	1.40163	1.13442
270	Q13085-4	ACACA	ACACA-4(#2380)	Isoform 4 of Acetyl-CoA carboxylase 1 OS=Homo sapiens OX=9606 GN=ACACA	2380	ILSTMDSPSTxxx	12.103	-	1	-	R.ILSTM*DS#PST.-	1	Yes												10.587	9.954	11.037	7.913	11.654	7.683	9.481	9.421	11.61	11.2	10.837	11.911	9.257	9.33	9.54	8.584		1.07236	1.00823	1.11789	0.80152	1.18041	0.77824	0.960285	0.954189
271	Q13085-4	ACACA	ACACA-4(#1296;1300)	Isoform 4 of Acetyl-CoA carboxylase 1 OS=Homo sapiens OX=9606 GN=ACACA	1296;1300	MGCFSDSPPQSPT;SDSPPQSPTFPEA	21.951847027;19.229898623	+	2	+	R.IFDEVMGCFSDS#PPQS#PTFPEAGHTSLYDEDK.V	2	Yes												10.149	5.146	7.051	8.345	9.948	8.333	12.604	11.478	8.552	9.786	9.162	9.118	16.148	10.446	12.494	11.24		1.32274	0.670666	0.91894	1.08765	1.29651	1.08601	1.64276	1.49601
272	Q13085-4	ACACA	ACACA-4(#1300;1302)	Isoform 4 of Acetyl-CoA carboxylase 1 OS=Homo sapiens OX=9606 GN=ACACA	1300;1302	SDSPPQSPTFPEA;SPPQSPTFPEAGH	19.229898623;0	-	2	+	R.IFDEVMGCFSDSPPQS#PT#FPEAGHTSLYDEDK.V	6	Yes												9.417	5.437	7.581	6.492	10.513	7.619	11.813	11.103	11.115	10.406	9.31	10.861	13.605	10.451	13.137	11.141		1.30212	0.751886	1.04833	0.897661	1.45378	1.05352	1.63351	1.53536
273	Q13085-4	ACACA	ACACA-4(#60;66)	Isoform 4 of Acetyl-CoA carboxylase 1 OS=Homo sapiens OX=9606 GN=ACACA	60;66	SRFIIGSVSEDNS;SVSEDNSEDEISN	82.951979184;59.62304293	+	2	+	R.FIIGS#VSEDNS#EDEISNLVK.L	4	Yes												9.293	11.744	9.99	10.532	12.658	11.583	10.273	11.74	8.354	10.585	7.702	8.931	8.552	9.16	8.533	10.37		0.894457	1.13033	0.961533	1.01368	1.21832	1.11489	0.988761	1.12996
274	Q13085-4	ACACA	ACACA-4(#87;90;95)	Isoform 4 of Acetyl-CoA carboxylase 1 OS=Homo sapiens OX=9606 GN=ACACA	87;90;95	EKEGSLSPASVGS;GSLSPASVGSDTL;ASVGSDTLSDLGI	37.935861437;37.157205614;13.597961476	+	3	+	K.EGSLS#PASVGS#DT#LSDLGISSLQDGLALHIR.S	1	Yes												11.255	9.515	10.45	10.128	11.607	9.62	10.714	10.868	8.317	9.312	9.033	9.018	10.968	9.753	10.39	9.052		1.08885	0.9205	1.01091	0.979749	1.12289	0.93062	1.03649	1.05139
275	Q13085-4	ACACA	ACACA-4(#87;90;97)	Isoform 4 of Acetyl-CoA carboxylase 1 OS=Homo sapiens OX=9606 GN=ACACA	87;90;97	EKEGSLSPASVGS;GSLSPASVGSDTL;VGSDTLSDLGISS	37.935861437;37.157205614;78.586198642	+	3	+	K.EGSLS#PAS#VGSDTLS#DLGISSLQDGLALHIR.S	1	Yes												9.905	7.484	8.783	8.672	12.151	10.168	13.469	11.345	8.555	9.005	9.805	9.328	11.778	10.21	10.123	9.219		1.13709	0.859102	1.00823	0.995571	1.39489	1.16729	1.54624	1.30238
276	Q13085-4	ACACA	ACACA-4(#87;95)	Isoform 4 of Acetyl-CoA carboxylase 1 OS=Homo sapiens OX=9606 GN=ACACA	87;95	EKEGSLSPASVGS;ASVGSDTLSDLGI	37.935861437;13.597961476	+	2	+	K.EGSLS#PASVGS#DTLSDLGISSLQDGLALHIR.S	3	Yes												9.858	8.659	9.153	8.96	9.665	9.041	8.151	10.274	10.172	11.061	10.079	10.206	11.747	10.269	12.313	10.391		1.07646	0.945598	0.999519	0.978419	1.05539	0.987272	0.890105	1.12196
277	Q13085-4	ACACA	ACACA-4(#87;95;97)	Isoform 4 of Acetyl-CoA carboxylase 1 OS=Homo sapiens OX=9606 GN=ACACA	87;95;97	EKEGSLSPASVGS;ASVGSDTLSDLGI;VGSDTLSDLGISS	37.935861437;13.597961476;78.586198642	+	3	+	K.EGSLS#PASVGSDT#LS#DLGISSLQDGLALHIR.S	1	Yes												10.514	10.527	10.94	10.336	11.133	10.828	11.398	10.713	9.182	8.607	8.858	9.206	9.123	9.635	10.04	8.959		0.993799	0.995046	1.03412	0.977031	1.05234	1.02346	1.07737	1.01259
278	Q13085-4	ACACA	ACACA-4(#90;95)	Isoform 4 of Acetyl-CoA carboxylase 1 OS=Homo sapiens OX=9606 GN=ACACA	90;95	GSLSPASVGSDTL;ASVGSDTLSDLGI	37.157205614;13.597961476	+	2	+	K.EGSLSPAS#VGS#DTLSDLGISSLQDGLALHIR.S	1	Yes												9.528	7.434	8.424	8.722	10.794	9.335	10.129	11.209	9.837	11.053	9.599	10.294	11.801	9.886	11.983	9.972		1.11741	0.871858	0.987914	1.02282	1.26591	1.0948	1.1879	1.31451
279	O00763	ACACB	ACACB(#37)	Acetyl-CoA carboxylase 2 OS=Homo sapiens OX=9606 GN=ACACB PE=1 SV=3	37	PITKSKSEANLIP	61.6851	+	1	-	K.SKS#EANLIPSQEPFPASDNSGETPQR.N	2	Yes												10.819	10.846	11.424	7.785	11.425	11.547	9.572	12.122	9.858	8.516	8.688	8.954	9.097	9.541	10.403	9.405		1.05876	1.0614	1.11797	0.761869	1.11809	1.12999	0.936789	1.18629
280	O00763	ACACB	ACACB(#112)	Acetyl-CoA carboxylase 2 OS=Homo sapiens OX=9606 GN=ACACB PE=1 SV=3	112	SSDAAPSPELQAN	15.8365	+	1	-	R.NPLSSSDAAPS#PELQANGTGTQ@GLEATDTNGLSSSAR.P	3	Yes												10.165	10.751	10.867	11.632	9.203	9.602	10.967	8.505	9.623	8.556	10.08	9.789	9.662	10.806	10.331	9.46		0.936547	0.990504	1.00122	1.07173	0.847903	0.884691	1.01043	0.783571
281	O00763	ACACB	ACACB(#120)	Acetyl-CoA carboxylase 2 OS=Homo sapiens OX=9606 GN=ACACB PE=1 SV=3	120	ELQANGTGTQGLE	23.4082	+	1	-	R.NPLSSSDAAPSPELQANGT#GTQ@GLEATDTN@GLSSSAR.P	5	Yes												9.826	10.15	9.47	8.638	11.166	11.212	9.283	11.108	8.415	9.663	10.27	8.699	11.502	10.64	9.237	10.721		1.03204	1.06605	0.994665	0.907246	1.1728	1.17762	0.974968	1.16669
282	O00763	ACACB	ACACB(#200)	Acetyl-CoA carboxylase 2 OS=Homo sapiens OX=9606 GN=ACACB PE=1 SV=3	200	ASLGALSLEAYLT	93.8927	+	1	-	R.ASLGALS#LEAYLTTGEAETR.V	1	Yes					+					+		11.976	13.843	12.243	13.297	10.117	11.388	9.461	10.793	9.107	8.469	9.27	8.24	7.787	7.817	7.544	8.649		0.932727	1.07813	0.953526	1.03561	0.787937	0.886973	0.736849	0.840645
283	O00763	ACACB	ACACB(#222)	Acetyl-CoA carboxylase 2 OS=Homo sapiens OX=9606 GN=ACACB PE=1 SV=3	222	TMRPSMSGLHLVK	99.382	+	1	-	R.PSMS#GLHLVK.R	11	Yes												13.488	6.754	9.883	7.941	14.537	15.986	18.721	22.691	6.23	4.678	4.436	4.911	8.162	5.773	8.333	7.477		1.4173	0.709745	1.03853	0.834425	1.52753	1.67977	1.96719	2.38432
284	O00763	ACACB	ACACB(#469)	Acetyl-CoA carboxylase 2 OS=Homo sapiens OX=9606 GN=ACACB PE=1 SV=3	469	GIRKAESAEDFPI	5000	+	1	-	R.KAES#AEDFPILFR.Q	1	Yes												11.224	13.174	11.055	18.668	9.242	8.795	8.626	10.49	11.878	9.898	8.414	9.135	6.523	5.97	7.918	8.99		0.829537	0.973673	0.817082	1.37971	0.683055	0.650048	0.637526	0.775331
285	O00763	ACACB	ACACB(#1342)	Acetyl-CoA carboxylase 2 OS=Homo sapiens OX=9606 GN=ACACB PE=1 SV=3	1342	TVPISITNPDLLR	54.6664	+	1	-	R.MTVPISIT#NPDLLR.H	1	Yes												13.895	15.091	14.542	14.122	8.516	12.298	8.883	11.163	8.53	10.526	5.981	8.869	5.731	6.543	7.572	7.74		0.964081	1.04707	1.00897	0.979876	0.590878	0.853268	0.61635	0.77452
286	O00763	ACACB	ACACB(#2450)	Acetyl-CoA carboxylase 2 OS=Homo sapiens OX=9606 GN=ACACB PE=1 SV=3	2450	QVVHLLSTMDSPA	28.4394	+	1	-	R.AQVVHLLS#TMDSPAST.-	1	Yes												9.243	8.731	8.593	8.69	11.006	10.026	9.009	11.36	9.644	10.983	9.913	9.669	11.511	10.025	10.708	10.889		1.04867	0.990578	0.974873	0.985878	1.24862	1.13748	1.02206	1.28879
287	O00763	ACACB	ACACB(#169;173)	Acetyl-CoA carboxylase 2 OS=Homo sapiens OX=9606 GN=ACACB PE=1 SV=3	169;173	TNFILGSFDDYSS;LGSFDDYSSDEDS	34.234376637;0	-	2	+	R.QLMTNFILGS#FDDY#SSDEDSVAGSSR.E	1	Yes												10.566	11.099	10.429	10.326	11.81	9.802	10.018	9.888	7.363	7.897	9.999	7.78	12.114	11.281	9.402	10.226		0.996325	1.04662	0.983384	0.973666	1.11362	0.924257	0.944638	0.932359
288	O00763	ACACB	ACACB(#192;195)	Acetyl-CoA carboxylase 2 OS=Homo sapiens OX=9606 GN=ACACB PE=1 SV=3	192;195	ESTRKGSRASLGA;RKGSRASLGALSL	61.216539531;68.936749691	+	2	+	R.KGS#RAS#LGALSLEAYLTTGEAETR.V	1	Yes												10.069	9.069	9.051	10.633	10.552	10.961	10.53	12.094	8.984	8.768	8.633	8.206	11.126	9.539	10.586	11.199		1.03747	0.934423	0.93259	1.09552	1.08718	1.12936	1.08493	1.24609
289	P49748-3	ACADVL	ACADVL-3(#508)	Isoform 3 of Very long-chain specific acyl-CoA dehydrogenase, mitochondrial OS=Homo sapiens OX=9606 GN=ACADVL	508	DKGKELSGLGSAL	246.978	+	1	-	K.ELS#GLGSALK.N	2	Yes												9.076	10.964	9.175	10.484	10.441	12.96	11.133	10.57	8.64	9.176	11.042	8.709	9.741	10.047	7.356	10.486		0.914471	1.10473	0.924484	1.05631	1.05202	1.30582	1.1217	1.06502
290	P49748-3	ACADVL	ACADVL-3(#512)	Isoform 3 of Very long-chain specific acyl-CoA dehydrogenase, mitochondrial OS=Homo sapiens OX=9606 GN=ACADVL	512	ELSGLGSALKNPF	199.767	+	1	-	K.ELSGLGS#ALK.N	1	Yes												11.634	9.922	10.851	8.447	12.831	14.153	12.132	13.082	7.615	6.714	11.299	7.481	9.943	8.867	8.063	6.966		1.13911	0.971436	1.06238	0.827076	1.25628	1.38574	1.18785	1.2809
291	P49748-3	ACADVL	ACADVL-3(#545)	Isoform 3 of Very long-chain specific acyl-CoA dehydrogenase, mitochondrial OS=Homo sapiens OX=9606 GN=ACADVL	545	GSGLSLSGLVHPE	37.2846	+	1	-	R.AGLGSGLSLS#GLVHPELSR.S	1	Yes												8.018	7.507	7.488	10.29	10.161	10.064	12.33	9.923	9.67	9.011	10.935	9.5	12.061	11.102	10.819	11.122		0.963002	0.901686	0.899353	1.23596	1.2204	1.20875	1.48093	1.19178
292	Q15057	ACAP2	ACAP2(#334)	Arf-GAP with coiled-coil, ANK repeat and PH domain-containing protein 2 OS=Homo sapiens OX=9606 GN=ACAP2 PE=1 SV=3	334	FCFEVVSPTKSCM	66.8478	+	1	-	R.FCFEVVS#PTK.S	1	Yes												10.754	8.167	9.738	8.372	9.178	7.161	8.854	8.388	10.361	11.053	11.554	11.312	12.739	11.076	11.556	9.738		1.16165	0.882164	1.05185	0.904332	0.991358	0.773539	0.956328	0.906029
293	Q15057	ACAP2	ACAP2(#379)	Arf-GAP with coiled-coil, ANK repeat and PH domain-containing protein 2 OS=Homo sapiens OX=9606 GN=ACAP2 PE=1 SV=3	379	KLDKKSSPSTGSL	22.8973	+	1	-	K.KSS#PSTGSLDSGNESK.E	2	Yes												8.452	9.11	7.949	11.337	13.005	8.688	10.384	11.733	10.688	14.65	8.575	11.121	8.487	7.397	7.9	10.523		0.917496	0.988955	0.862926	1.23062	1.41177	0.943152	1.12716	1.27363
294	Q15057	ACAP2	ACAP2(#381)	Arf-GAP with coiled-coil, ANK repeat and PH domain-containing protein 2 OS=Homo sapiens OX=9606 GN=ACAP2 PE=1 SV=3	381	DKKSSPSTGSLDS	25.0311	+	1	-	K.SSPS#TGSLDSGNESK.E	2	Yes												10.982	12.301	11.744	8.962	8.422	6.956	5.91	7.349	12.687	18.192	12.716	15.221	7.035	7.439	7.018	7.067		0.998618	1.11855	1.06793	0.814904	0.765832	0.632545	0.537447	0.668249
295	Q15057	ACAP2	ACAP2(#521)	Arf-GAP with coiled-coil, ANK repeat and PH domain-containing protein 2 OS=Homo sapiens OX=9606 GN=ACAP2 PE=1 SV=3	521	KYSISLSPPEQQK	80.4158	+	1	-	K.YSISLS#PPEQQK.K	19	Yes												9.098	11.433	10.124	10.232	9.011	9.818	8.671	8.177	9.528	11.565	10.589	10.921	9.69	11.312	9.544	10.289		0.890029	1.1185	0.990471	1.001	0.881537	0.960525	0.848274	0.799983
296	Q15057	ACAP2	ACAP2(#540)	Arf-GAP with coiled-coil, ANK repeat and PH domain-containing protein 2 OS=Homo sapiens OX=9606 GN=ACAP2 PE=1 SV=3	540	SEEKRLSISKFGP	51.2342	+	1	-	K.RLS#ISKFGPGDQVR.A	1	Yes			+					+				13.957	7.364	9.097	10.307	6.529	13.194	10.448	13.473	9.468	10.521	9.103	8.586	11.329	7.536	8.341	10.746		1.37081	0.723308	0.893531	1.01236	0.641292	1.29588	1.02621	1.32328
297	Q15057	ACAP2	ACAP2(#563)	Arf-GAP with coiled-coil, ANK repeat and PH domain-containing protein 2 OS=Homo sapiens OX=9606 GN=ACAP2 PE=1 SV=3	563	SVRSNDSGIQQSS	36.2799	+	1	-	R.ASAQSSVRS#NDS#GIQQSSDDGR.E	2	Yes												10.425	8.494	8.418	13.548	8.952	8.585	9.169	11.17	10.814	10.423	9.176	9.067	11.164	8.142	10.679	11.775		1.01997	0.831016	0.823552	1.32546	0.875806	0.839876	0.897004	1.09284
298	Q15057	ACAP2	ACAP2(#581)	Arf-GAP with coiled-coil, ANK repeat and PH domain-containing protein 2 OS=Homo sapiens OX=9606 GN=ACAP2 PE=1 SV=3	581	SLPSTVSANSLYE	48.3831	+	1	-	R.ESLPSTVS#ANSLYEPEGER.Q	3	Yes												10.909	18.351	14.703	12.395	8.903	10.624	7.151	7.486	9.507	10.276	10.774	10.592	5.929	8.557	7.229	6.614		0.77427	1.30247	1.04351	0.879746	0.631918	0.754044	0.507524	0.531284
299	Q15057	ACAP2	ACAP2(#584)	Arf-GAP with coiled-coil, ANK repeat and PH domain-containing protein 2 OS=Homo sapiens OX=9606 GN=ACAP2 PE=1 SV=3	584	STVSANSLYEPEG	14.3025	+	1	-	R.ESLPSTVSANS#LYEPEGER.Q	1	Yes												15.771	14.983	14.981	13.073	11.265	11.821	10.178	11.307	6.337	7.811	7.896	7.085	7.581	7.112	6.204	6.593		1.07268	1.01912	1.01898	0.889212	0.766193	0.804061	0.692283	0.76908
300	Q15057	ACAP2	ACAP2(#742)	Arf-GAP with coiled-coil, ANK repeat and PH domain-containing protein 2 OS=Homo sapiens OX=9606 GN=ACAP2 PE=1 SV=3	742	RESEGLYGQPGDE	-20.6389	-	1	-	R.MNEEMRESEGLY#GQPGDETYQDIFR.D	1	Yes												10.763	11.396	10.395	13.224	7.213	7.895	7.595	7.527	11.696	11.741	12.7	11.278	9.409	8.948	8.489	9.73		0.940449	0.995742	0.90833	1.15548	0.630291	0.689876	0.663606	0.657741
301	Q15057	ACAP2	ACAP2(#775)	Arf-GAP with coiled-coil, ANK repeat and PH domain-containing protein 2 OS=Homo sapiens OX=9606 GN=ACAP2 PE=1 SV=3	775	NRFQQDSQKFxxx	5000	+	1	-	R.FQQDS#QKF.-	1	Yes												14.112	14.296	13.068	12.403	15.542	13.587	9.956	15.748	5.377	6.258	6.367	5.215	7.917	6.45	6.722	6.981		1.04768	1.06132	0.970192	0.920815	1.15384	1.00868	0.739132	1.16909
302	Q15057	ACAP2	ACAP2(#560;563)	Arf-GAP with coiled-coil, ANK repeat and PH domain-containing protein 2 OS=Homo sapiens OX=9606 GN=ACAP2 PE=1 SV=3	560;563	AQSSVRSNDSGIQ;SVRSNDSGIQQSS	31.217742626;36.279914689	+	2	+	R.ASAQSSVRS#NDS#GIQQSSDDGR.E	1	Yes												15.226	7.542	9.407	12.026	16.778	14.925	12.886	21.329	3.326	8.384	4.412	4.835	10.314	5.45	7.339	5.822		1.37789	0.682495	0.851288	1.08833	1.51839	1.3507	1.1662	1.93025
303	Q96P50	ACAP3	ACAP3(#391)	Arf-GAP with coiled-coil, ANK repeat and PH domain-containing protein 3 OS=Homo sapiens OX=9606 GN=ACAP3 PE=1 SV=2	391	STSSIDSATDTRE	47.0954	+	1	-	R.TASPSTSSIDS#ATDTR.E	4	Yes												12.124	11.044	11.672	11.333	6.754	6.288	7.161	6.679	11.559	13.155	10.83	12.484	9.831	9.655	9.422	10.01		1.05028	0.956765	1.01117	0.981784	0.585109	0.54475	0.620369	0.578627
304	Q9H3P7	ACBD3	ACBD3(#43)	Golgi resident protein GCP60 OS=Homo sapiens OX=9606 GN=ACBD3 PE=1 SV=4	43	PPLPPPSPPGSGR	100.507	+	1	-	R.LEVSVDGLT#LSPDPEERPGAEGAPLLPPPLPPPS#PPGSGR.G	33	Yes												9.681	10.478	10.047	10.875	10.289	10.703	10.465	9.975	9.598	9.031	10.226	9.454	9.673	10.051	9.925	9.529		0.942653	1.02018	0.978275	1.05889	1.00187	1.04218	1.01892	0.971202
305	Q9H3P7	ACBD3	ACBD3(#54)	Golgi resident protein GCP60 OS=Homo sapiens OX=9606 GN=ACBD3 PE=1 SV=4	54	GRGPGASGEQPEP	5000	+	1	-	R.GPGAS#GEQPEPGEAAAGGAAEEAR.R	1	Yes												8.844	10.352	9.231	12.903	11.684	11.277	11.954	10.352	8.859	7.645	10.688	8.393	9.634	9.696	9.508	8.982		0.855923	1.00188	0.893423	1.24877	1.1308	1.09142	1.15696	1.00188
306	Q9H3P7	ACBD3	ACBD3(#316)	Golgi resident protein GCP60 OS=Homo sapiens OX=9606 GN=ACBD3 PE=1 SV=4	316	VVVAGSSLPTSSK	0	-	1	-	K.QQEVVVAGSS#LPTSSK.V	1	Yes					+							10.827	9.943	9.67	9.453	10.619	11.339	9.32	12.207	8.206	9.422	8.68	8.038	11.513	9.797	9.605	11.36		1.0856	0.996933	0.969596	0.947868	1.06471	1.13694	0.93452	1.22398
307	Q9H3P7	ACBD3	ACBD3(#13;20;43)	Golgi resident protein GCP60 OS=Homo sapiens OX=9606 GN=ACBD3 PE=1 SV=4	13;20;43	AERLEVSVDGLTL;VDGLTLSPDPEER;PPLPPPSPPGSGR	240.212843754;32.68017375;100.506958561	+	3	+	R.LEVS#VDGLTLS#PDPEERPGAEGAPLLPPPLPPPS#PPGSGR.G	1	Yes												9.327	10.838	9.312	12.712	10.075	12.313	11.011	11.044	8.863	8.129	9.249	7.982	9.608	9.555	9.06	10.921		0.884291	1.02757	0.882874	1.20527	0.955184	1.16744	1.04402	1.04708
308	Q9H3P7	ACBD3	ACBD3(#13;43)	Golgi resident protein GCP60 OS=Homo sapiens OX=9606 GN=ACBD3 PE=1 SV=4	13;43	AERLEVSVDGLTL;PPLPPPSPPGSGR	240.212843754;100.506958561	+	2	+	R.LEVS#VDGLTLSPDPEERPGAEGAPLLPPPLPPPS#PPGSGR.G	4	Yes												8.709	8.885	8.673	11.212	9.112	9.745	10.547	9.475	10.68	9.299	10.198	9.884	10.573	10.554	11.411	11.044		0.929475	0.948307	0.925615	1.1966	0.972467	1.04003	1.12563	1.01128
309	Q9H3P7	ACBD3	ACBD3(#18;43)	Golgi resident protein GCP60 OS=Homo sapiens OX=9606 GN=ACBD3 PE=1 SV=4	18;43	VSVDGLTLSPDPE;PPLPPPSPPGSGR	13.803921276;100.506958561	+	2	+	R.LEVSVDGLT#LSPDPEERPGAEGAPLLPPPLPPPS#PPGSGR.G	7	Yes												10.788	9.765	9.982	13.068	9.33	8.936	8.992	9.439	9.468	9.52	10.599	9.43	10.908	9.443	11.372	8.957		0.989685	0.895805	0.915729	1.19878	0.855895	0.81978	0.824936	0.865934
310	Q9H3P7	ACBD3	ACBD3(#20;43)	Golgi resident protein GCP60 OS=Homo sapiens OX=9606 GN=ACBD3 PE=1 SV=4	20;43	VDGLTLSPDPEER;PPLPPPSPPGSGR	32.68017375;100.506958561	+	2	+	R.LEVSVDGLTLS#PDPEERPGAEGAPLLPPPLPPPS#PPGSGR.G	2	Yes												11.061	9.384	9.66	12.915	9.004	9.483	9.622	9.998	8.932	8.922	9.88	8.622	11.717	9.686	11.008	10.105		1.02847	0.872492	0.898206	1.20083	0.837206	0.881718	0.894632	0.929657
311	Q9H3P7	ACBD3	ACBD3(#43;47)	Golgi resident protein GCP60 OS=Homo sapiens OX=9606 GN=ACBD3 PE=1 SV=4	43;47	PPLPPPSPPGSGR;PPSPPGSGRGPGA	100.506958561;114.598688719	+	2	+	R.LEVSVDGLTLSPDPEERPGAEGAPLLPPPLPPPS#PPGS#GR.G	1	Yes												10.824	11.068	10.778	12.258	10.707	12.161	12.15	10.527	8.242	8.121	10.111	8.538	9.015	9.112	8.225	8.162		0.963712	0.985394	0.959537	1.09136	0.953284	1.08266	1.08176	0.937249
312	Q8NC06-2	ACBD4	ACBD4-2(#183)	Isoform 2 of Acyl-CoA-binding domain-containing protein 4 OS=Homo sapiens OX=9606 GN=ACBD4	183	SEVFCDSLEQLEP	74.5322	+	1	-	R.DLDSEVFCDS#LEQLEPELVWTEQR.A	1	No												8.957	8.463	9.275	8.204	8.739	9.369	9.951	8.179	10.092	9.307	11.994	10.797	11.9	12.8	12.115	9.858		1.02662	0.970021	1.06309	0.940269	1.00162	1.07376	1.14051	0.937409
313	Q8NC06-2	ACBD4	ACBD4-2(#222)	Isoform 2 of Acyl-CoA-binding domain-containing protein 4 OS=Homo sapiens OX=9606 GN=ACBD4	222	KEGLRGSPPGPQE	328.257	+	1	-	K.EGLRGS#PPGPQELDVWLLGTVR.A	2	No												11.217	9.821	10.512	8.141	11.289	11.365	9.712	11.78	8.474	9.465	9.735	8.917	10.867	9.877	9.635	9.192		1.13041	0.989724	1.05942	0.820449	1.13765	1.14539	0.978744	1.18719
314	Q5T8D3-3	ACBD5	ACBD5-3(#88)	Isoform 3 of Acyl-CoA-binding domain-containing protein 5 OS=Homo sapiens OX=9606 GN=ACBD5	88	EGPCKLSRPGFWD	5000	+	1	-	K.LS#RPGFWDPIGR.Y	2	Yes	+					+						12.724	10.684	11.879	7.986	12.695	11.436	9.695	13.132	7.449	7.541	8.16	7.319	10.879	9.511	9.938	8.971		1.17618	0.98754	1.09808	0.738201	1.17348	1.05708	0.896134	1.2139
315	Q5T8D3-3	ACBD5	ACBD5-3(#170)	Isoform 3 of Acyl-CoA-binding domain-containing protein 5 OS=Homo sapiens OX=9606 GN=ACBD5	170	DLGNVLTSTPNAK	29.4174	+	1	-	R.SSDITSDLGNVLT#STPNAK.T	2	Yes												10.173	10.15	9.978	10.513	9.239	6.881	7.8	8.431	12.285	11.921	11.257	11.56	10.111	9.273	10.059	10.37		0.996999	0.994773	0.977923	1.03031	0.905477	0.674436	0.764429	0.826276
316	Q5T8D3-3	ACBD5	ACBD5-3(#172)	Isoform 3 of Acyl-CoA-binding domain-containing protein 5 OS=Homo sapiens OX=9606 GN=ACBD5	172	GNVLTSTPNAKTV	53.1065	+	1	-	R.SSDITSDLGNVLTST#PNAK.T	3	Yes												11.013	9.239	10.079	9.863	9.949	6.062	7.925	8.768	11.977	11.571	10.75	11.274	11.201	9.192	10.876	10.259		1.09594	0.919466	1.00304	0.981555	0.990077	0.603256	0.788691	0.872573
317	Q5T8D3-3	ACBD5	ACBD5-3(#191)	Isoform 3 of Acyl-CoA-binding domain-containing protein 5 OS=Homo sapiens OX=9606 GN=ACBD5	191	SDSGAESEEEEAQ	11.028	-	1	-	K.AESSDSGAES#EEEEAQEEVK.G	1	Yes												7.77	6.392	6.447	6.781	7.426	7.3	6.658	8.975	11.845	15.705	10.756	11.996	14.153	11.14	11.656	15		1.13474	0.933437	0.941553	0.990269	1.08443	1.0661	0.972334	1.31068
318	Q5T8D3-3	ACBD5	ACBD5-3(#248)	Isoform 3 of Acyl-CoA-binding domain-containing protein 5 OS=Homo sapiens OX=9606 GN=ACBD5	248	DIHASSSLNGRST	59.1238	+	1	-	K.DGFVQDIQNDIHASSS#LN@GR.S	1	Yes												8.401	8.178	7.961	8.638	12.258	9.14	15.096	9.491	8.157	9.725	9.777	9.471	12.031	11.769	7.465	12.443		1.01289	0.985997	0.959757	1.04135	1.47786	1.10195	1.81996	1.14425
319	Q5T8D3-3	ACBD5	ACBD5-3(#253)	Isoform 3 of Acyl-CoA-binding domain-containing protein 5 OS=Homo sapiens OX=9606 GN=ACBD5	253	SSLNGRSTEEVKP	6.41901	-	1	-	R.S#TEEVKPIDENLGQTGK.S	2	Yes												8.501	12.524	8.693	10.703	11.081	12.631	11.622	11.504	7.475	7.051	7.667	6.196	10.311	10.677	6.348	17.016		0.841282	1.23937	0.860194	1.05916	1.09651	1.2499	1.15013	1.13841
320	Q5T8D3-3	ACBD5	ACBD5-3(#391)	Isoform 3 of Acyl-CoA-binding domain-containing protein 5 OS=Homo sapiens OX=9606 GN=ACBD5	391	EKRGGETDEFSNV	162.469	+	1	-	K.RGGET#DEFSNVR.R	1	Yes												9.626	8.814	8.929	8.619	9.999	8.64	7.516	10.767	11.228	10.683	10.457	9.927	11.719	9.795	12.187	11.094		1.06989	0.979648	0.992463	0.958001	1.1114	0.96037	0.835393	1.19675
321	Q5T8D3-3	ACBD5	ACBD5-3(#409)	Isoform 3 of Acyl-CoA-binding domain-containing protein 5 OS=Homo sapiens OX=9606 GN=ACBD5	409	HRMQHLSEGTKGR	141.156	+	1	-	R.MQHLS#EGTK.G	1	Yes												9.968	10.937	11.688	8.32	16.554	17.178	18.967	12.364	5.025	7.615	6.704	7.873	6.462	8.812	6.125	5.409		0.974618	1.06927	1.14269	0.813416	1.6185	1.67951	1.85442	1.20883
322	Q5T8D3-3	ACBD5	ACBD5-3(#435)	Isoform 3 of Acyl-CoA-binding domain-containing protein 5 OS=Homo sapiens OX=9606 GN=ACBD5	435	DRGSRGSLNEQIA	5000	+	1	-	R.GS#LNEQIALVLMR.L	2	Yes								+				10.413	9.317	9.423	10.285	11.972	15.397	14.507	14.643	7.562	6.141	8.079	6.485	9.494	8.549	8.245	9.488		1.05613	0.944989	0.955721	1.04316	1.21424	1.56161	1.47132	1.48519
323	Q5T8D3-3	ACBD5	ACBD5-3(#170;172)	Isoform 3 of Acyl-CoA-binding domain-containing protein 5 OS=Homo sapiens OX=9606 GN=ACBD5	170;172	DLGNVLTSTPNAK;GNVLTSTPNAKTV	29.417394235;53.106466992	+	2	+	R.SS#DITSDLGNVLTST#PNAK.T	1	Yes												8.765	12.383	9.624	14.991	9.182	8.104	8.956	7.403	10.656	10.396	12.382	10.439	8.973	9.6	8.095	10.05		0.766104	1.08239	0.841168	1.31034	0.802587	0.708327	0.782804	0.647081
324	Q9BR61	ACBD6	ACBD6(#82)	Acyl-CoA-binding domain-containing protein 6 OS=Homo sapiens OX=9606 GN=ACBD6 PE=1 SV=1	82	KVGNCNTPKPSFF	24.0039	+	1	-	K.VGNCNT#PKPSFFDFEGK.Q	1	Yes												9.001	5.847	6.705	7.711	8.928	7.558	8.121	12.433	14.304	11.281	10.275	10.224	13.088	8.37	12.65	13.502		1.23037	0.79917	0.916511	1.05394	1.22041	1.03305	1.11007	1.69946
325	Q9BR61	ACBD6	ACBD6(#106)	Acyl-CoA-binding domain-containing protein 6 OS=Homo sapiens OX=9606 GN=ACBD6 PE=1 SV=1	106	KALGDSSPSQAMQ	2.42108	-	1	-	K.ALGDSS#PSQAM*QEYIAVVK.K	2	Yes												10.376	10.516	10.518	10.822	10.281	8.818	9.784	10.064	11.057	9.852	9.23	10.071	9.197	9.104	10.121	10.189		0.982756	0.996034	0.996205	1.02501	0.973812	0.835228	0.926676	0.953258
326	Q96AP0	ACD	ACD(#22)	Adrenocortical dysplasia protein homolog OS=Homo sapiens OX=9606 GN=ACD PE=1 SV=4	22	LILGSETPSSPRA	39.1934	+	1	-	R.ELILGSET#PSSPR.A	1	Yes												11.916	9.194	10.753	9.918	10.841	8.49	10.287	11.088	10.402	8.07	9.418	8.897	10.866	9.054	11.244	9.562		1.14079	0.880189	1.02948	0.949545	1.03788	0.812854	0.984861	1.06153
327	Q96AP0	ACD	ACD(#25)	Adrenocortical dysplasia protein homolog OS=Homo sapiens OX=9606 GN=ACD PE=1 SV=4	25	GSETPSSPRAGQL	27.8967	+	1	-	R.ELILGSETPSS#PR.A	2	Yes												9.765	9.33	9.505	9.449	9.831	9.334	10.923	8.973	9.182	10.697	10.503	10.454	11.142	11.167	9.216	10.528		1.02657	0.980824	0.999262	0.993339	1.03346	0.981292	1.14834	0.943315
328	Q96AP0	ACD	ACD(#316)	Adrenocortical dysplasia protein homolog OS=Homo sapiens OX=9606 GN=ACD PE=1 SV=4	316	RSSSQPSPAICSA	41.2915	+	1	-	R.SSSQPS#PAICSAPATLTPR.S	2	Yes												10.419	9.966	9.958	8.138	10.759	10.399	9.879	10.819	9.206	9.65	10.113	9.188	11.142	10.47	8.935	10.958		1.083	1.03592	1.03514	0.845941	1.11832	1.08093	1.02685	1.12454
329	Q96AP0	ACD	ACD(#349)	Adrenocortical dysplasia protein homolog OS=Homo sapiens OX=9606 GN=ACD PE=1 SV=4	349	SCTPSLSPRSHVP	68.9897	+	1	-	R.TPSSPLQSCTPSLS#PR.S	7	Yes												10.369	8.651	9.836	8.77	9.416	7.93	9.163	9.089	10.57	9.37	10.636	10.171	12.181	11.106	12.301	10.44		1.10234	0.919689	1.04563	0.932343	1.00095	0.842992	0.974089	0.966246
330	Q96AP0	ACD	ACD(#356)	Adrenocortical dysplasia protein homolog OS=Homo sapiens OX=9606 GN=ACD PE=1 SV=4	356	PRSHVPSPHQALV	82.9225	+	1	-	R.SHVPS#PHQALVTR.P	1	Yes												3.946	2.991	3.203	2.795	8.725	6.315	6.408	9.031	12.723	12.988	13.938	11.473	20.017	13.984	14.635	16.827		1.22027	0.924861	0.990532	0.864342	2.69773	1.95252	1.98154	2.79234
331	Q9UKV3	ACIN1	ACIN1(#116)	Apoptotic chromatin condensation inducer in the nucleus OS=Homo sapiens OX=9606 GN=ACIN1 PE=1 SV=2	116	NLQKHSTPHAAFQ	6.94937	-	1	-	K.HST#PHAAFQPNSQIGEEMSQNSFIK.Q	1	Yes												7.795	8.039	7.724	10.12	9.215	9.426	10.32	8.87	10.353	10.476	11.309	10.643	11.612	11.519	11.398	11.181		0.925857	0.954785	0.917381	1.20198	1.09452	1.11956	1.22577	1.05351
332	Q9UKV3	ACIN1	ACIN1(#243)	Apoptotic chromatin condensation inducer in the nucleus OS=Homo sapiens OX=9606 GN=ACIN1 PE=1 SV=2	243	AKLSEGSQPAEEE	50.6962	+	1	-	R.AAKLS#EGS#QPAEEEEDQETPSR.N	1	Yes												13.969	8.855	11.158	11.037	9.29	10.006	11.989	11.141	7.639	6.996	8.305	7.373	12.381	9.695	10.453	9.714		1.24114	0.786795	0.991391	0.980671	0.825409	0.889055	1.06529	0.989865
333	Q9UKV3	ACIN1	ACIN1(#254)	Apoptotic chromatin condensation inducer in the nucleus OS=Homo sapiens OX=9606 GN=ACIN1 PE=1 SV=2	254	EEEDQETPSRNLR	78.5221	+	1	-	K.LSEGSQPAEEEEDQET#PSR.N	6	Yes												8.421	7.16	7.691	8.007	9.321	7.393	8.561	9.045	11.822	12.24	11.449	11.749	12.631	10.853	12.158	11.499		1.07686	0.915585	0.983594	1.02396	1.19202	0.945405	1.09485	1.1567
334	Q9UKV3	ACIN1	ACIN1(#269)	Apoptotic chromatin condensation inducer in the nucleus OS=Homo sapiens OX=9606 GN=ACIN1 PE=1 SV=2	269	ADRNLKTEEEEEE	5000	+	1	-	R.NLKT#EEEEEEEEEEEEDDEEEEGDDEGQK.S	9	Yes												11.325	8.603	9.885	8.277	10.673	10.298	9.71	11.679	8.535	9.621	9.234	8.939	12.179	10.155	11.03	9.857		1.18924	0.903433	1.03807	0.869253	1.1208	1.08144	1.01967	1.22645
335	Q9UKV3	ACIN1	ACIN1(#295)	Apoptotic chromatin condensation inducer in the nucleus OS=Homo sapiens OX=9606 GN=ACIN1 PE=1 SV=2	295	DDEGQKSREAPIL	5000	+	1	-	K.S#REAPILK.E	2	Yes												9.002	9.548	9.183	8.77	14.096	20.768	16.531	14.251	4.825	5.797	7.516	5.851	9.093	9.967	7.369	7.434		0.986493	1.0463	1.00624	0.960968	1.54468	2.27576	1.81143	1.56162
336	Q9UKV3	ACIN1	ACIN1(#328)	Apoptotic chromatin condensation inducer in the nucleus OS=Homo sapiens OX=9606 GN=ACIN1 PE=1 SV=2	328	ERPKTRSQEQEVL	83.7782	+	1	-	K.TRS#QEQEVLER.G	4	Yes												12.728	11.76	13.108	7.281	11.284	12.618	14.106	8.719	4.706	6.544	9.059	7.085	11.885	13.982	6.732	8.402		1.13452	1.0482	1.16834	0.648943	1.00575	1.12467	1.25735	0.77717
337	Q9UKV3	ACIN1	ACIN1(#364)	Apoptotic chromatin condensation inducer in the nucleus OS=Homo sapiens OX=9606 GN=ACIN1 PE=1 SV=2	364	EKEMKTTSPLEEE	9.028	-	1	-	K.TT#SPLEEEER.E	3	Yes												11.125	11.193	11.358	10.28	10.982	11.733	10.542	10.557	8.025	8.045	9.864	8.45	9.879	10.064	9.563	8.34		1.01237	1.01859	1.03358	0.935466	0.999363	1.0677	0.959293	0.960723
338	Q9UKV3	ACIN1	ACIN1(#400)	Apoptotic chromatin condensation inducer in the nucleus OS=Homo sapiens OX=9606 GN=ACIN1 PE=1 SV=2	400	EDRKKASLVALPE	326.803	+	1	-	K.KAS#LVALPEQT#ASEEETPPPLLTK.E	1	Yes									+			11.68	15.932	13.701	15.204	6.196	6.463	5.268	5.386	12.154	16.08	12.893	14.639	5.49	6.659	6.552	5.704		0.826638	1.12759	0.96968	1.07609	0.438488	0.457403	0.372808	0.381218
339	Q9UKV3	ACIN1	ACIN1(#410)	Apoptotic chromatin condensation inducer in the nucleus OS=Homo sapiens OX=9606 GN=ACIN1 PE=1 SV=2	410	LPEQTASEEETPP	84.4802	+	1	-	K.ASLVALPEQT#AS#EEET#PPPLLTK.E	3	Yes												10.001	10.076	9.973	10.492	9.946	10.137	10.217	9.672	9.148	9.898	9.903	9.729	10.403	10.46	9.992	9.956		0.986746	0.994126	0.983956	1.03517	0.981313	1.00019	1.00808	0.954273
340	Q9UKV3	ACIN1	ACIN1(#414)	Apoptotic chromatin condensation inducer in the nucleus OS=Homo sapiens OX=9606 GN=ACIN1 PE=1 SV=2	414	TASEEETPPPLLT	96.9547	+	1	-	K.ASLVALPEQT#AS#EEET#PPPLLTK.E	4	Yes												9.423	10.354	9.606	10.491	9.159	10.02	9.156	9.48	10.171	10.677	10.022	10.158	10.014	10.319	10.022	10.929		0.945252	1.03872	0.963631	1.0524	0.918822	1.00519	0.918465	0.95097
341	Q9UKV3	ACIN1	ACIN1(#513)	Apoptotic chromatin condensation inducer in the nucleus OS=Homo sapiens OX=9606 GN=ACIN1 PE=1 SV=2	513	STLADYSAQKDLE	220.912	+	1	-	K.STLADYS#AQK.D	3	Yes												9.765	8.178	9.728	5.75	10.892	14.727	10.582	12.947	8.993	9.388	9.677	9.703	10.006	10.472	10.911	8.28		1.16875	0.978804	1.16431	0.688132	1.30357	1.76262	1.2665	1.54956
342	Q9UKV3	ACIN1	ACIN1(#522)	Apoptotic chromatin condensation inducer in the nucleus OS=Homo sapiens OX=9606 GN=ACIN1 PE=1 SV=2	522	KDLEPESDRSAQP	100.411	+	1	-	K.DLEPES#DRSAQPLPLK.I	1	Yes												12.846	5.976	7.753	9.641	9.849	9.186	8.472	18.675	10.68	7.882	6.935	6.561	13.433	6.363	13.46	12.289		1.41885	0.660017	0.856325	1.06481	1.0878	1.01461	0.935764	2.06258
343	Q9UKV3	ACIN1	ACIN1(#561)	Apoptotic chromatin condensation inducer in the nucleus OS=Homo sapiens OX=9606 GN=ACIN1 PE=1 SV=2	561	KEGRRASHTLLPS	75.0824	+	1	-	R.RAS#HTLLPSHR.L	2	Yes		+						+				9.42	14.167	12.107	11.905	6.29	7.164	5.809	4.747	10.357	13.521	14.497	13.933	8.183	11.438	9.122	7.34		0.791631	1.19051	1.01744	1.00042	0.528617	0.602057	0.488167	0.398937
344	Q9UKV3	ACIN1	ACIN1(#655)	Apoptotic chromatin condensation inducer in the nucleus OS=Homo sapiens OX=9606 GN=ACIN1 PE=1 SV=2	655	SSNSRKSLSPGVS	93.3095	+	1	-	K.S#LSPGVSR.D	1	Yes			+						+			6.886	7.02	6.185	8.829	18.167	18.688	24.67	21.947	8.638	1.597	9.467	3.025	6.87	5.135	4.902	7.974		0.95241	0.971	0.855409	1.22118	2.51263	2.58477	3.41218	3.03545
345	Q9UKV3	ACIN1	ACIN1(#657)	Apoptotic chromatin condensation inducer in the nucleus OS=Homo sapiens OX=9606 GN=ACIN1 PE=1 SV=2	657	NSRKSLSPGVSRD	110.189	+	1	-	K.SLS#PGVSR.D	3	Yes												9.466	8.183	8.494	8.161	10.298	10.62	9.189	11.819	9.413	10.324	9.356	9.21	12.16	10.401	11.445	11.458		1.1038	0.954208	0.990367	0.951627	1.20081	1.23836	1.07145	1.37815
346	Q9UKV3	ACIN1	ACIN1(#661)	Apoptotic chromatin condensation inducer in the nucleus OS=Homo sapiens OX=9606 GN=ACIN1 PE=1 SV=2	661	SLSPGVSRDSSTS	84.15	+	1	-	K.SLSPGVS#R.D	1	Yes												10.607	16.369	14.213	10.817	10.065	10.953	6.861	7.847	8.176	10.986	10.437	10.763	6.931	9.722	9.176	6.076		0.815843	1.259	1.0932	0.831957	0.77416	0.842467	0.527679	0.603555
347	Q9UKV3	ACIN1	ACIN1(#664)	Apoptotic chromatin condensation inducer in the nucleus OS=Homo sapiens OX=9606 GN=ACIN1 PE=1 SV=2	664	PGVSRDSSTSYTE	53.1065	+	1	-	K.SLSPGVSRDS#STSYTETK.D	1	Yes			+			+						10.359	10.23	10.351	8.304	9.454	6.544	6.178	8.904	11.432	11.934	9.3	10.737	11.413	10.387	12.59	11.883		1.05589	1.0427	1.05506	0.846353	0.963583	0.667006	0.629676	0.907595
348	Q9UKV3	ACIN1	ACIN1(#682)	Apoptotic chromatin condensation inducer in the nucleus OS=Homo sapiens OX=9606 GN=ACIN1 PE=1 SV=2	682	SGQEVATPPVPQL	79.974	+	1	-	K.DPSSGQEVAT#PPVPQLQVCEPK.E	7	Yes												8.892	9.351	9.154	10.737	8.633	8.556	9.324	8.291	10.99	10.841	10.677	11.143	10.462	10.922	11.281	10.746		0.932713	0.980863	0.96018	1.12624	0.905524	0.897434	0.978072	0.8697
349	Q9UKV3	ACIN1	ACIN1(#710)	Apoptotic chromatin condensation inducer in the nucleus OS=Homo sapiens OX=9606 GN=ACIN1 PE=1 SV=2	710	VQARRLSQPESAE	211.106	+	1	-	R.RLS#QPESAEK.H	5	Yes								+				10.694	14.728	12.77	12.308	14.361	15.016	11.77	12.368	6.819	8.366	7.498	7.948	5.746	7.084	6.645	5.878		0.847062	1.16655	1.0115	0.974895	1.13749	1.18938	0.932267	0.979666
350	Q9UKV3	ACIN1	ACIN1(#714)	Apoptotic chromatin condensation inducer in the nucleus OS=Homo sapiens OX=9606 GN=ACIN1 PE=1 SV=2	714	RLSQPESAEKHVT	170.597	+	1	-	R.LSQPES#AEK.H	1	Yes												8.27	6.094	7.361	8.006	10.529	7.171	10.528	9.937	10.578	11.128	8.599	10.92	13.203	11.156	14.688	11.833		1.11258	0.819928	0.990339	1.07715	1.41655	0.964704	1.41647	1.33689
351	Q9UKV3	ACIN1	ACIN1(#825)	Apoptotic chromatin condensation inducer in the nucleus OS=Homo sapiens OX=9606 GN=ACIN1 PE=1 SV=2	825	SFKRKISVVSATK	132.172	+	1	-	R.KIS#VVSATK.G	4	Yes								+				9.866	14.626	11.694	12.534	11.949	14.828	9.518	10.433	5.656	7.714	8.085	7.015	8.686	10.534	8.968	7.895		0.810036	1.20081	0.960089	1.02907	0.981058	1.21742	0.781448	0.856548
352	Q9UKV3	ACIN1	ACIN1(#828)	Apoptotic chromatin condensation inducer in the nucleus OS=Homo sapiens OX=9606 GN=ACIN1 PE=1 SV=2	828	RKISVVSATKGVP	91.8472	+	1	-	K.ISVVS#ATK.G	2	Yes												7.811	10.091	10.238	4.863	11.137	14.303	9.415	9.103	7.355	9.649	10.474	10.409	10.268	15.391	11.127	8.367		0.946756	1.22306	1.24084	0.58934	1.34983	1.73348	1.1411	1.10333
353	Q9UKV3	ACIN1	ACIN1(#838)	Apoptotic chromatin condensation inducer in the nucleus OS=Homo sapiens OX=9606 GN=ACIN1 PE=1 SV=2	838	GVPAGNSDTEGGQ	76.0762	+	1	-	K.GVPAGN@S#DTEGGQPGR.K	6	Yes												9.692	10.498	10.264	9.491	12.329	13.078	11.086	11.814	7.836	9.582	8.508	9.01	9.008	9.734	9.629	8.44		0.97049	1.05123	1.02784	0.950446	1.2346	1.30964	1.11013	1.18302
354	Q9UKV3	ACIN1	ACIN1(#865)	Apoptotic chromatin condensation inducer in the nucleus OS=Homo sapiens OX=9606 GN=ACIN1 PE=1 SV=2	865	QKKPSISITTESL	69.4855	+	1	-	K.KPSIS#ITTESLK.S	1	Yes					+					+		13.113	13.531	12.623	11.421	11.795	12.298	8.205	12.33	6.255	9.229	7.356	7.209	9.302	8.479	8.614	8.239		1.03478	1.06776	0.996162	0.901305	0.930807	0.970494	0.647498	0.972986
355	Q9UKV3	ACIN1	ACIN1(#870)	Apoptotic chromatin condensation inducer in the nucleus OS=Homo sapiens OX=9606 GN=ACIN1 PE=1 SV=2	870	ISITTESLKSLIP	43.161	+	1	-	K.KPSISITTES#LK.S	1	Yes					+							10.702	7.045	8.198	8.951	11.325	9.774	10.15	13.842	8.973	9.194	8.458	8.095	13.283	8.983	11.938	11.089		1.22672	0.807521	0.939726	1.02604	1.29813	1.12044	1.16352	1.58667
356	Q9UKV3	ACIN1	ACIN1(#895)	Apoptotic chromatin condensation inducer in the nucleus OS=Homo sapiens OX=9606 GN=ACIN1 PE=1 SV=2	895	DLHADDSRISEDE	5000	+	1	-	K.PLAGQEAVVDLHADDS#R.I	10	Yes												9.436	6.304	7.118	9.171	8.775	8.862	9.958	12.029	11.616	10.44	9.579	9.491	13.142	9.115	11.753	13.212		1.17846	0.787342	0.888886	1.14531	1.09592	1.1067	1.24365	1.50226
357	Q9UKV3	ACIN1	ACIN1(#898)	Apoptotic chromatin condensation inducer in the nucleus OS=Homo sapiens OX=9606 GN=ACIN1 PE=1 SV=2	898	ADDSRISEDETER	67.9691	+	1	-	K.PLAGQEAVVDLHADDS#RIS#EDETER.N	24	Yes												9.275	8.64	8.418	9.879	9.836	10.991	10.088	11.367	9.603	9.861	9.654	9.067	11.351	10.009	10.406	11.555		1.0245	0.954425	0.929857	1.09122	1.08649	1.21408	1.11431	1.25557
358	Q9UKV3	ACIN1	ACIN1(#976)	Apoptotic chromatin condensation inducer in the nucleus OS=Homo sapiens OX=9606 GN=ACIN1 PE=1 SV=2	976	KVTLGDTLTRRSI	24.0672	+	1	-	K.VTLGDT#LTR.R	1	Yes												12.739	10.32	12.831	3.682	11.069	20.136	10.453	14.923	5.083	5.56	6.428	5.678	10.855	12.374	8.703	9.167		1.28767	1.04316	1.29695	0.372229	1.11891	2.03533	1.05665	1.50847
359	Q9UKV3	ACIN1	ACIN1(#1004)	Apoptotic chromatin condensation inducer in the nucleus OS=Homo sapiens OX=9606 GN=ACIN1 PE=1 SV=2	1004	RTAQVPSPPRGKI	153.741	+	1	-	R.TAQ@VPS#PPR.G	6	Yes												10.02	12.328	11.669	11.216	8.686	10.588	10.168	7.982	9.588	9.948	10.303	10.808	8.254	10.659	9.048	8.734		0.886065	1.09017	1.03192	0.991839	0.768159	0.936324	0.899218	0.705863
360	Q9UKV3	ACIN1	ACIN1(#1104)	Apoptotic chromatin condensation inducer in the nucleus OS=Homo sapiens OX=9606 GN=ACIN1 PE=1 SV=2	1104	LLVDRPSETKTEE	68.7988	+	1	-	R.GLLVDRPS#ETK.T	2	Yes												11.113	14.566	11.192	11.395	9.665	15.339	7.991	12.507	7.508	14.944	7.105	9.244	6.291	6.767	5.517	8.857		0.921005	1.20712	0.92754	0.944332	0.800943	1.27121	0.662234	1.03651
361	Q9UKV3	ACIN1	ACIN1(#1161)	Apoptotic chromatin condensation inducer in the nucleus OS=Homo sapiens OX=9606 GN=ACIN1 PE=1 SV=2	1161	RRERTRSEREWDR	104.949	+	1	-	R.TRS#EREWDR.D	1	Yes												16.724	9.645	11.116	13.454	11.045	9.857	7.873	19.469	10.43	6.024	7.229	5.504	9.08	4.518	9.473	8.561		1.31327	0.757362	0.872887	1.05648	0.867349	0.774023	0.618263	1.52882
362	Q9UKV3	ACIN1	ACIN1(#240;243)	Apoptotic chromatin condensation inducer in the nucleus OS=Homo sapiens OX=9606 GN=ACIN1 PE=1 SV=2	240;243	ARAAKLSEGSQPA;AKLSEGSQPAEEE	165.664419458;50.696175415	+	2	+	R.AAKLS#EGS#QPAEEEEDQETPSR.N	1	Yes												15.408	7.545	8.164	22.913	9.218	8.295	9.911	18.305	11.017	7.891	7.019	5.968	8.56	3.37	7.082	9.334		1.1407	0.558558	0.604427	1.69631	0.682426	0.614078	0.7337	1.35515
363	Q9UKV3	ACIN1	ACIN1(#408;410)	Apoptotic chromatin condensation inducer in the nucleus OS=Homo sapiens OX=9606 GN=ACIN1 PE=1 SV=2	408;410	VALPEQTASEEET;LPEQTASEEETPP	88.555261367;84.480191025	+	2	+	K.ASLVALPEQT#AS#EEETPPPLLTK.E	2	Yes												9.459	10.485	10.094	10.374	10.651	10.14	10.031	9.675	9.281	8.345	10.117	9.058	10.439	10.959	11.044	9.847		0.936267	1.03785	0.999083	1.0268	1.05428	1.00369	0.992835	0.957656
364	Q9UKV3	ACIN1	ACIN1(#408;410;414)	Apoptotic chromatin condensation inducer in the nucleus OS=Homo sapiens OX=9606 GN=ACIN1 PE=1 SV=2	408;410;414	VALPEQTASEEET;LPEQTASEEETPP;TASEEETPPPLLT	88.555261367;84.480191025;96.954687402	+	3	+	K.ASLVALPEQT#AS#EEET#PPPLLTK.E	1	Yes												9.748	10.988	10.486	9.87	10.125	10.329	10.257	9.23	9.016	9.244	9.889	9.554	10.102	11.228	9.723	10.21		0.94886	1.06962	1.02076	0.960761	0.985622	1.00547	0.998459	0.898422
365	Q9UKV3	ACIN1	ACIN1(#410;414)	Apoptotic chromatin condensation inducer in the nucleus OS=Homo sapiens OX=9606 GN=ACIN1 PE=1 SV=2	410;414	LPEQTASEEETPP;TASEEETPPPLLT	84.480191025;96.954687402	+	2	+	K.ASLVALPEQTAS#EEET#PPPLLTK.E	3	Yes												9.057	10.779	9.073	11.142	9.446	11.391	8.782	10.502	9.364	9.988	9.642	8.864	10.294	10.14	9.749	11.786		0.904598	1.07649	0.906123	1.11279	0.943368	1.13764	0.877123	1.04883
366	Q9UKV3	ACIN1	ACIN1(#895;898)	Apoptotic chromatin condensation inducer in the nucleus OS=Homo sapiens OX=9606 GN=ACIN1 PE=1 SV=2	895;898	DLHADDSRISEDE;ADDSRISEDETER	5000;67.969116204	+	2	+	K.PLAGQEAVVDLHADDS#RIS#EDETER.N	11	Yes												10.017	7.468	8.529	10.263	9.066	7.524	10.142	9.668	11.356	10.483	9.957	10.5	12.1	9.765	11.794	11.368		1.10453	0.823429	0.940415	1.13163	0.999672	0.829608	1.11832	1.06608
367	Q9UKV3-5	ACIN1	ACIN1-5(#882)	Isoform 4 of Apoptotic chromatin condensation inducer in the nucleus OS=Homo sapiens OX=9606 GN=ACIN1	882	DLHADDSRISEDE	5000	+	1	-	K.EAVVDLHADDS#R.I	2	Yes												10.186	9.226	10.13	10.467	8.664	5.728	7.984	7.24	12.508	12.681	10.837	12.988	10.283	9.825	11.546	9.708		1.01834	0.922375	1.01276	1.04652	0.866197	0.572648	0.798269	0.72389
368	Q9UKV3-5	ACIN1	ACIN1-5(#885)	Isoform 4 of Apoptotic chromatin condensation inducer in the nucleus OS=Homo sapiens OX=9606 GN=ACIN1	885	ADDSRISEDETER	63.8965	+	1	-	K.EAVVDLHADDS#RIS#EDETER.N	29	Yes												8.913	8.134	8.246	9.249	9.565	10.574	10.545	10.358	9.786	9.652	10.748	9.593	11.894	10.885	10.731	11.126		1.03212	0.941895	0.954919	1.07107	1.10758	1.22449	1.2211	1.19941
369	Q9UKV3-5	ACIN1	ACIN1-5(#889)	Isoform 4 of Apoptotic chromatin condensation inducer in the nucleus OS=Homo sapiens OX=9606 GN=ACIN1	889	RISEDETERNGDD	20.7655	+	1	-	K.EAVVDLHADDS#RISEDET#ERN@GDDGTHDK.G	1	Yes												9.735	5.642	7.856	6.34	9.702	8.155	11.201	11.208	11.397	7.519	10.413	9.158	14.807	11.113	14.228	11.527		1.31673	0.763091	1.06258	0.8576	1.3123	1.10304	1.51503	1.516
370	Q9UKV3-5	ACIN1	ACIN1-5(#882;885)	Isoform 4 of Apoptotic chromatin condensation inducer in the nucleus OS=Homo sapiens OX=9606 GN=ACIN1	882;885	DLHADDSRISEDE;ADDSRISEDETER	5000;63.896521282	+	2	+	K.EAVVDLHADDS#RIS#EDETER.N	8	Yes												10.346	7.559	8.855	9.493	8.819	6.963	9.528	9.185	11.577	10.123	10.266	10.489	12.726	10.255	12.145	11.672		1.14152	0.83398	0.977062	1.04743	0.973061	0.768307	1.05129	1.0134
371	Q9UKV3-5	ACIN1	ACIN1-5(#882;889)	Isoform 4 of Apoptotic chromatin condensation inducer in the nucleus OS=Homo sapiens OX=9606 GN=ACIN1	882;889	DLHADDSRISEDE;RISEDETERNGDD	5000;20.765463337	+	2	+	K.EAVVDLHADDS#RISEDET#ER.N	2	Yes												11.661	8.118	10.729	8.251	10.107	7.247	10.552	8.774	9.715	8.837	10.448	10.323	12.616	11.271	12.324	9.027		1.20341	0.837772	1.10727	0.851543	1.04308	0.747864	1.08902	0.90555
372	P25106	ACKR3	ACKR3(#350)	Atypical chemokine receptor 3 OS=Homo sapiens OX=9606 GN=ACKR3 PE=1 SV=3	350	IDASRVSETEYSA	96.6601	+	1	-	K.LIDASRVS#ETEYSALEQSTK.-	4	Yes												9.168	9.8	8.63	16.082	11.081	11.292	10.654	12.82	10.296	8.64	8.606	8.222	8.253	7.067	10.148	9.24		0.83951	0.89745	0.790327	1.47271	1.01477	1.03402	0.975668	1.17398
373	P53396	ACLY	ACLY(#447)	ATP-citrate synthase OS=Homo sapiens OX=9606 GN=ACLY PE=1 SV=3	447	ASGSTSTPAPSRT	28.4535	+	1	-	R.PIPNQPPTAAHTAN@FLLN@ASGSTST#PAPSR.T	5	Yes												10.49	6.865	8.616	7.692	10.416	10.91	13.889	12.807	9.286	8.084	8.267	8.492	12.115	10.045	10.502	11.524		1.24643	0.81579	1.02376	0.914018	1.23774	1.29642	1.65044	1.52177
374	P53396	ACLY	ACLY(#455)	ATP-citrate synthase OS=Homo sapiens OX=9606 GN=ACLY PE=1 SV=3	455	APSRTASFSESRA	23.9595	+	1	-	R.TAS#FSESR.A	1	Yes												10.271	9.887	10.15	14.096	18.648	17.18	19.702	16.913	4.552	7.3	4.464	6.194	5.038	5.138	5.874	4.592		0.925256	0.890589	0.914359	1.2698	1.67979	1.54761	1.77475	1.52354
375	P53396	ACLY	ACLY(#457)	ATP-citrate synthase OS=Homo sapiens OX=9606 GN=ACLY PE=1 SV=3	457	SRTASFSESRADE	79.5167	+	1	-	R.TASFS#ESR.A	2	Yes												13.038	5.736	7.851	8.646	13.914	10.016	10.782	23.1	9.08	7.571	5.731	6.088	11.599	5.403	11.305	10.142		1.47864	0.650528	0.89034	0.980492	1.57802	1.13587	1.22274	2.6198
376	P53396	ACLY	ACLY(#459)	ATP-citrate synthase OS=Homo sapiens OX=9606 GN=ACLY PE=1 SV=3	459	TASFSESRADEVA	28.2848	+	1	-	R.TASFSES#RADEVAPAK.K	1	Yes												14.608	8.477	11.489	5.779	14.11	11.239	9.963	17.421	7.286	6.517	6.785	6.223	12.1	8.349	10.382	9.271		1.44803	0.840335	1.13884	0.5728	1.39866	1.11409	0.987569	1.72687
377	P53396	ACLY	ACLY(#481)	ATP-citrate synthase OS=Homo sapiens OX=9606 GN=ACLY PE=1 SV=3	481	PQDSVPSPRSLQG	113.017	+	1	-	K.PAM*PQDSVPS#PR.S	22	Yes												9.549	10.492	9.56	12.65	9.78	8.895	9.574	9.977	11.668	12.324	9.107	11.092	8.127	8.022	8.95	10.233		0.90405	0.993254	0.905085	1.19761	0.925853	0.842089	0.906415	0.944574
378	P53396	ACLY	ACLY(#682)	ATP-citrate synthase OS=Homo sapiens OX=9606 GN=ACLY PE=1 SV=3	682	RTTDGVYEGVAIG	94.5502	+	1	-	R.TTDGVY#EGVAIGGDR.Y	2	Yes												9.33	8.328	8.552	8.259	11.759	14.818	15.13	13.471	8.044	6.938	9.205	7.41	10.448	9.859	8.046	10.401		1.08269	0.96643	0.992419	0.958457	1.36461	1.7195	1.75578	1.56325
379	P53396	ACLY	ACLY(#923)	ATP-citrate synthase OS=Homo sapiens OX=9606 GN=ACLY PE=1 SV=3	923	GKDLVSSLTSGLL	23.6916	+	1	-	K.DLVSS#LTSGLLTIGDR.F	1	Yes												10.997	9.659	9.807	10.525	12.4	10.998	8.954	12.902	8.672	8.442	10.562	8.003	10.934	8.427	10.577	8.14		1.07316	0.942656	0.957075	1.02711	1.21013	1.07331	0.873765	1.2591
380	P53396	ACLY	ACLY(#434;451)	ATP-citrate synthase OS=Homo sapiens OX=9606 GN=ACLY PE=1 SV=3	434;451	PPTAAHTANFLLN;TSTPAPSRTASFS	31.365147569;82.595896174	+	2	+	R.PIPNQPPTAAHT#ANFLLNASGSTSTPAPS#R.T	1	Yes												11.613	6.772	8.586	7.2	12.642	14.612	15.571	17.076	6.505	5.821	7.294	5.827	12.606	8.947	8.815	10.112		1.35943	0.792703	1.00501	0.84285	1.4799	1.71051	1.82274	1.99884
381	P49753	ACOT2	ACOT2(#24)	Acyl-coenzyme A thioesterase 2, mitochondrial OS=Homo sapiens OX=9606 GN=ACOT2 PE=1 SV=6	24	EFKMASSPAVLRA	54.0723	+	1	-	K.MASS#PAVLR.A	1	Yes												9.784	9.048	10.599	7.689	9.829	8.138	7.853	9.47	11.856	10.055	9.429	11.275	10.067	10.601	15.194	9.114		1.05431	0.975053	1.1421	0.828532	1.05913	0.876983	0.846287	1.02052
382	P49753	ACOT2	ACOT2(#118)	Acyl-coenzyme A thioesterase 2, mitochondrial OS=Homo sapiens OX=9606 GN=ACOT2 PE=1 SV=6	118	ARYRADTLGELDL	227.554	+	1	-	R.YRADT#LGELDLER.A	2	Yes												11.724	6.701	8.795	6.894	10.602	10.636	9.933	14.62	8.631	8.614	7.88	7.825	13.873	9.537	12.639	11.094		1.37464	0.78578	1.03127	0.808305	1.24317	1.24709	1.16474	1.71432
383	Q9Y305-4	ACOT9	ACOT9-4(#169)	Isoform 4 of Acyl-coenzyme A thioesterase 9, mitochondrial OS=Homo sapiens OX=9606 GN=ACOT9	169	MCKKSLSPEQDIK	16.8523	+	1	-	K.SLS#PEQDIK.F	1	Yes												9.741	7.561	8.981	6.716	11.758	9.614	9.11	12.286	10.202	10.245	9.382	9.979	11.716	10.014	13.018	9.677		1.18084	0.91648	1.08864	0.81404	1.42525	1.1654	1.10423	1.48931
384	Q9Y305-4	ACOT9	ACOT9-4(#232)	Isoform 4 of Acyl-coenzyme A thioesterase 9, mitochondrial OS=Homo sapiens OX=9606 GN=ACOT9	232	NPLIPESPEEEEL	5000	+	1	-	K.GPAFVNPLIPES#PEEEELFR.Q	1	Yes												10.199	11.847	10.333	13.341	9.999	11.418	9.718	10.746	9.174	9.739	8.935	8.886	8.553	8.594	8.849	9.668		0.892302	1.0365	0.904014	1.16719	0.874811	0.998938	0.850255	0.940155
385	Q9Y305-4	ACOT9	ACOT9-4(#255)	Isoform 4 of Acyl-coenzyme A thioesterase 9, mitochondrial OS=Homo sapiens OX=9606 GN=ACOT9	255	RIAFSSTSLLKMA	-3.0072	-	1	-	R.IAFSST#SLLK.M	1	Yes												11.21	9.446	10.586	6.395	10.366	14.167	9.594	13.457	7.046	9.019	6.666	7.758	11.18	11.118	10.913	11.08		1.19141	1.00389	1.12508	0.679619	1.1017	1.50566	1.0196	1.43019
386	Q15067	ACOX1	ACOX1(#26)	Peroxisomal acyl-coenzyme A oxidase 1 OS=Homo sapiens OX=9606 GN=ACOX1 PE=1 SV=3	26	THILDGSPEKTRR	198.216	+	1	-	R.DSASFNPELLTHILDGS#PEK.T	8	Yes												9.394	9.391	9.064	10.266	9.32	10.104	10.071	9.604	9.511	11.94	9.768	10.619	10.372	10.298	9.461	10.817		0.985846	0.98555	0.951218	1.07739	0.97809	1.0604	1.05686	1.00788
387	O15254	ACOX3	ACOX3(#286)	Peroxisomal acyl-coenzyme A oxidase 3 OS=Homo sapiens OX=9606 GN=ACOX3 PE=1 SV=2	286	VTPEGTYVSPFKD	-0.966618	-	1	-	R.MGDVTPEGTY#VSPFK.D	1	Yes												8.685	9.301	9.211	8.984	7.892	10.221	9.586	7.875	10.229	13.802	11.183	13.012	9.533	11.338	9.46	9.69		0.960187	1.02829	1.01832	0.993201	0.872531	1.12998	1.05982	0.870685
388	P24666	ACP1	ACP1(#20)	Low molecular weight phosphotyrosine protein phosphatase OS=Homo sapiens OX=9606 GN=ACP1 PE=1 SV=3	20	LGNICRSPIAEAV	5000	+	1	-	R.S#PIAEAVFR.K	1	Yes												7.433	9.81	7.599	8.205	10.362	16.58	13.111	11.827	8.745	5.691	12.455	6.594	10.738	11.26	6.724	12.867		0.899674	1.18734	0.91982	0.993171	1.2542	2.00678	1.58691	1.43156
389	P24666	ACP1	ACP1(#119)	Low molecular weight phosphotyrosine protein phosphatase OS=Homo sapiens OX=9606 GN=ACP1 PE=1 SV=3	119	KIELLGSYDPQKQ	46.4905	+	1	-	K.IELLGS#YDPQK.Q	1	Yes												8.582	11.384	9.542	14.264	10.297	18.191	15.301	9.613	5.743	7.078	10.273	7.523	8.122	10.259	6.962	6.867		0.784268	1.04026	0.871978	1.30349	0.940971	1.66228	1.3982	0.878435
390	P24666	ACP1	ACP1(#133)	Low molecular weight phosphotyrosine protein phosphatase OS=Homo sapiens OX=9606 GN=ACP1 PE=1 SV=3	133	IIEDPYYGNDSDF	24.6538	+	1	-	K.QLIIEDPYY#GNDSDFETVYQQCVR.C	1	Yes												8.467	8.794	7.838	9.869	10.648	11.217	9.792	11.285	10.186	9.405	12.396	9.04	11.329	9.689	9.329	10.719		0.968553	1.00593	0.896584	1.12894	1.21806	1.28312	1.12013	1.2909
391	P33121-3	ACSL1	ACSL1-3(#384)	Isoform 3 of Long-chain-fatty-acid--CoA ligase 1 OS=Homo sapiens OX=9606 GN=ACSL1	384	FGQANTTLKRWLL	27.6623	+	1	-	R.IFGQANTT#LK.R	1	Yes												12.471	10.438	11.15	9.929	8.74	13.024	11.771	12.464	9.863	8.452	8.378	8.444	8.61	8.179	7.701	10.389		1.13404	0.949152	1.01395	0.902865	0.794774	1.18432	1.07042	1.1334
392	P33121-3	ACSL1	ACSL1-3(#664)	Isoform 3 of Long-chain-fatty-acid--CoA ligase 1 OS=Homo sapiens OX=9606 GN=ACSL1	664	LHPELFSIDNGLL	14.7213	+	1	-	K.GITLHPELFS#IDN@GLLTPTM*K.A	1	Yes					+					+		10.399	12.96	11.819	12.879	11.529	11.04	11.316	9.862	8.285	7.994	8.696	8.56	8.069	9.362	8.871	8.36		0.865578	1.07872	0.983754	1.07195	0.959634	0.918882	0.941849	0.820853
393	P33121-3	ACSL1	ACSL1-3(#671)	Isoform 3 of Long-chain-fatty-acid--CoA ligase 1 OS=Homo sapiens OX=9606 GN=ACSL1	671	IDNGLLTPTMKAK	20.1984	+	1	-	K.GITLHPELFSIDN@GLLT#PTMK.A	1	Yes												9.347	9.403	9.599	12.643	12.33	10.883	14.372	11.349	9.218	8.359	8.1	9.095	8.292	8.603	9.811	8.595		0.91208	0.917527	0.936699	1.2337	1.20321	1.06195	1.40249	1.1075
394	O95573	ACSL3	ACSL3(#353)	Long-chain-fatty-acid--CoA ligase 3 OS=Homo sapiens OX=9606 GN=ACSL3 PE=1 SV=3	353	CRIGYSSPQTLAD	32.4262	+	1	-	R.IGYSS#PQTLADQSSK.I	1	Yes												10.038	11.118	11.255	7.349	9.498	9.985	9.212	9.264	11.293	10.635	10.282	11.289	8.864	10.621	9.137	10.161		1.00984	1.11857	1.13227	0.739324	0.955502	1.00457	0.926749	0.931993
395	O95573	ACSL3	ACSL3(#593)	Long-chain-fatty-acid--CoA ligase 3 OS=Homo sapiens OX=9606 GN=ACSL3 PE=1 SV=3	593	QAGEYVSLGKVEA	176.342	+	1	-	K.LQAGEYVS#LGK.V	1	Yes					+					+		9.604	10.648	10.424	9.739	10.876	11.722	10.862	10.434	9.025	8.918	9.377	9.363	9.282	10.399	10.093	9.235		0.950562	1.05382	1.03171	0.963909	1.07641	1.16012	1.075	1.03267
396	O95573	ACSL3	ACSL3(#683)	Long-chain-fatty-acid--CoA ligase 3 OS=Homo sapiens OX=9606 GN=ACSL3 PE=1 SV=3	683	PVKIRLSPEPWTP	181.341	+	1	-	R.LS#PEPWTPETGLVTDAFK.L	5	Yes												9.55	11.265	10.426	10.25	9.94	11.079	10.298	8.849	8.39	9.731	10.49	9.773	9.922	11.416	9.168	9.455		0.920672	1.08605	1.00514	0.988133	0.958272	1.06809	0.992755	0.85309
397	O95573	ACSL3	ACSL3(#688)	Long-chain-fatty-acid--CoA ligase 3 OS=Homo sapiens OX=9606 GN=ACSL3 PE=1 SV=3	688	LSPEPWTPETGLV	74.8557	+	1	-	R.LSPEPWT#PETGLVTDAFK.L	4	Yes												8.493	8.921	8.436	9.549	8.467	8.546	7.907	8.837	11.364	12.192	10.54	11.222	11.094	10.829	11.678	11.925		0.959641	1.0081	0.9532	1.07906	0.956796	0.965631	0.893459	0.99857
398	O60488	ACSL4	ACSL4(#57)	Long-chain-fatty-acid--CoA ligase 4 OS=Homo sapiens OX=9606 GN=ACSL4 PE=1 SV=2	57	TSDKPGSPYRSVT	58.8553	+	1	-	K.AKPTSDKPGS#PYR.S	1	Yes												9.377	7.067	8.613	7.713	11.345	7.815	10.456	10.422	12.53	10.342	11.819	11.618	11.006	9.321	11.722	8.834		1.14457	0.862611	1.05137	0.941451	1.38484	0.953986	1.27636	1.27215
399	O60488	ACSL4	ACSL4(#447)	Long-chain-fatty-acid--CoA ligase 4 OS=Homo sapiens OX=9606 GN=ACSL4 PE=1 SV=2	447	SGGAPLSPQTHRF	73.3672	+	1	-	R.M*MLSGGAPLS#PQTHR.F	4	Yes												9.689	8.435	9.618	9.609	9.092	10.303	11.02	9.586	9.98	9.622	9.79	10.544	10.412	10.813	12.226	9.26		1.03762	0.903328	1.03003	1.02902	0.973667	1.10333	1.18011	1.02653
400	O60488	ACSL4	ACSL4(#674)	Long-chain-fatty-acid--CoA ligase 4 OS=Homo sapiens OX=9606 GN=ACSL4 PE=1 SV=2	674	PIKVRLSPEPWTP	181.341	+	1	-	R.LS#PEPWTPETGLVTDAFK.L	4	Yes												9.857	10.638	10.679	9.55	9.438	12.572	11.905	9.088	8.263	8.048	10.776	9.199	9.947	11.827	9.235	8.978		0.968212	1.04485	1.04893	0.938007	0.927021	1.23483	1.16938	0.892634
401	Q9NR19-2	ACSS2	ACSS2-2(#30)	Isoform 2 of Acetyl-coenzyme A synthetase, cytoplasmic OS=Homo sapiens OX=9606 GN=ACSS2	30	GRARSWSPPPEVS	22.943	+	1	-	R.SWS#PPPEVSR.S	2	Yes												10.613	10.29	10.402	9.597	11.007	10.307	9.447	10.968	9.392	9.931	9.707	9.484	10.045	9.487	9.965	9.358		1.03789	1.00633	1.01724	0.938537	1.07641	1.00797	0.923871	1.07255
402	Q9NR19-2	ACSS2	ACSS2-2(#267)	Isoform 2 of Acetyl-coenzyme A synthetase, cytoplasmic OS=Homo sapiens OX=9606 GN=ACSS2	267	GDSTSQSPPIKRS	81.4193	+	1	-	R.AELGM*GDSTSQS#PPIK.R	7	Yes												10.175	10.164	10.127	8.796	10.885	10.148	8.744	10.94	9.765	10.856	9.641	9.962	10.081	9.682	10.235	9.8		1.03662	1.03556	1.03171	0.896111	1.10892	1.03387	0.890801	1.11452
403	P63261	ACTG1	ACTG1(#60)	Actin, cytoplasmic 2 OS=Homo sapiens OX=9606 GN=ACTG1 PE=1 SV=1	60	VGDEAQSKRGILT	292.791	+	1	-	K.DSYVGDEAQS#K.R	2	Yes												10.969	6.509	7.301	13.296	8.576	6.949	8.951	11.465	12.303	10.448	10.987	9.234	13.258	7.248	10.98	11.527		1.15236	0.68383	0.766986	1.39683	0.900991	0.730036	0.940342	1.20441
404	P63261	ACTG1	ACTG1(#186)	Actin, cytoplasmic 2 OS=Homo sapiens OX=9606 GN=ACTG1 PE=1 SV=1	186	LAGRDLTDYLMKI	111.729	+	1	-	R.DLT#DYLMK.I	1	Yes												8.457	9.924	9.277	10.716	10.489	12.282	12.258	9.156	7.988	9.029	10.572	9.562	9.978	11.695	9.688	8.927		0.881514	1.03446	0.967033	1.11699	1.09328	1.28021	1.27765	0.954336
405	P63261	ACTG1	ACTG1(#199)	Actin, cytoplasmic 2 OS=Homo sapiens OX=9606 GN=ACTG1 PE=1 SV=1	199	LTERGYSFTTTAE	15.2721	+	1	-	R.GYS#FTTTAER.E	1	Yes										+		9.021	11.911	10.269	11.021	9.117	10.73	11.152	7.624	8.832	11.104	11.356	11.053	8.8	11.23	7.274	9.507		0.85464	1.12844	0.972868	1.04405	0.863695	1.0165	1.05653	0.722284
406	P63261	ACTG1	ACTG1(#233)	Actin, cytoplasmic 2 OS=Homo sapiens OX=9606 GN=ACTG1 PE=1 SV=1	233	MATAASSSSLEKS	23.6872	+	1	-	K.LCYVALDFEQEMATAASS#SSLEK.S	5	Yes												8.688	5.068	6.351	7.627	10.576	9.504	12.089	12.594	10.028	8.126	11.432	8.575	15.629	10.115	12.574	11.026		1.25305	0.730952	0.915967	1.10003	1.52536	1.37075	1.7437	1.81652
407	P63261	ACTG1	ACTG1(#234)	Actin, cytoplasmic 2 OS=Homo sapiens OX=9606 GN=ACTG1 PE=1 SV=1	234	ATAASSSSLEKSY	30.4899	+	1	-	K.LCYVALDFEQEM*ATAASSS#SLEK.S	1	Yes												8.466	8.365	8.842	6.422	12.025	8.799	10.283	11.333	13.97	9.471	10.725	10.924	9.559	9.523	10.281	11.01		1.05509	1.04255	1.10197	0.800391	1.49867	1.09653	1.28151	1.41243
408	P63261	ACTG1	ACTG1(#300)	Actin, cytoplasmic 2 OS=Homo sapiens OX=9606 GN=ACTG1 PE=1 SV=1	300	YANTVLSGGTTMY	62.2004	+	1	-	K.DLYANTVLS#GGTTMYPGIADR.M	1	Yes												8.579	7.374	7.798	9.206	8.701	8.932	10.227	9.121	11.667	9.999	12.989	10.84	12.13	10.737	10.974	10.726		1.04121	0.895013	0.946426	1.11735	1.05608	1.08411	1.24127	1.107
409	P63261	ACTG1	ACTG1(#318)	Actin, cytoplasmic 2 OS=Homo sapiens OX=9606 GN=ACTG1 PE=1 SV=1	318	RMQKEITALAPST	158.372	+	1	-	K.EIT#ALAPSTMK.I	1	Yes												10.073	14.165	12.04	11.405	10.449	11.914	9.627	8.871	8.42	9.52	10.68	9.662	7.792	9.82	7.745	7.816		0.845021	1.18824	1.00999	0.956751	0.876565	0.999462	0.807604	0.744178
410	P63261	ACTG1	ACTG1(#324)	Actin, cytoplasmic 2 OS=Homo sapiens OX=9606 GN=ACTG1 PE=1 SV=1	324	TALAPSTMKIKII	28.4349	+	1	-	K.EITALAPST#MK.I	2	Yes												10.307	10.361	10.572	9.091	9.728	14.521	12.866	10.209	7.157	8.534	9.407	8.721	9.827	11.375	8.303	9.022		1.02223	1.02759	1.04857	0.901611	0.964821	1.44022	1.27608	1.01259
411	O96019	ACTL6A	ACTL6A(#51)	Actin-like protein 6A OS=Homo sapiens OX=9606 GN=ACTL6A PE=1 SV=1	51	VERDDGSTLMEID	3.00906	-	1	-	R.DDGS#TLMEIDGDK.G	1	Yes												11.539	6.922	8.477	7.639	12.892	15.654	14.023	17.573	5.478	5.862	6.778	5.347	13.309	9.186	9.624	9.698		1.3349	0.800732	0.98066	0.883712	1.49138	1.81096	1.6222	2.03295
412	O96019	ACTL6A	ACTL6A(#86)	Actin-like protein 6A OS=Homo sapiens OX=9606 GN=ACTL6A PE=1 SV=1	86	ENMEAISPLKNGM	5000	+	1	-	R.ENM*EAIS#PLK.N	2	Yes												10.803	10.06	10.522	8.964	10.102	9.909	9.065	9.673	8.488	8.933	10.643	9.024	12.004	11.361	10.799	9.65		1.07098	0.997279	1.0431	0.888643	1.0015	0.982306	0.898619	0.95894
413	O96019	ACTL6A	ACTL6A(#233)	Actin-like protein 6A OS=Homo sapiens OX=9606 GN=ACTL6A PE=1 SV=1	233	EAVREGSPANWKR	5000	+	1	-	R.EGS#PANWK.R	6	Yes												9.793	11.085	10.222	10.269	10.1	12.107	9.928	9.461	7.164	10.65	9.498	9.364	10.377	11.42	9.188	9.373		0.946928	1.07179	0.988321	0.992957	0.976535	1.17068	0.959964	0.9148
414	Q9H568	ACTL8	ACTL8(#12)	Actin-like protein 8 OS=Homo sapiens OX=9606 GN=ACTL8 PE=1 SV=1	12	VIIDHGSGFLKAG	139.236	+	1	-	R.TVIIDHGS#GFLK.A	1	Yes												5.843	8.721	7.029	4.97	14.335	7.208	8.148	7.782	8.491	12.386	11.644	10.937	13.756	15.716	9.45	13.583		0.879866	1.31324	1.05845	0.748441	2.15876	1.08546	1.22702	1.17191
415	Q9H568	ACTL8	ACTL8(#52)	Actin-like protein 8 OS=Homo sapiens OX=9606 GN=ACTL8 PE=1 SV=1	52	YARRRVSLGIDIC	398.354	+	1	-	R.RVS#LGIDICHPDTFSYPIER.G	3	Yes			+					+				10.138	14.713	11.728	13.121	5.819	5.458	5.441	5.604	15.652	13.153	11.403	12.983	7.136	8.392	7.786	11.474		0.815933	1.18415	0.943925	1.05599	0.468316	0.439265	0.437879	0.451049
416	Q9H568	ACTL8	ACTL8(#230)	Actin-like protein 8 OS=Homo sapiens OX=9606 GN=ACTL8 PE=1 SV=1	230	FRERQQSALDESN	29.9934	+	1	-	R.QQS#ALDESNTYQLPDGSR.V	2	Yes							+					10.838	8.505	9.208	6.602	8.379	6.371	5.735	10.005	10.643	7.968	8.593	7.583	16.307	11.844	14.538	16.879		1.23324	0.967713	1.04779	0.751255	0.953423	0.724974	0.652537	1.13843
417	P12814-3	ACTN1	ACTN1-3(#140)	Isoform 3 of Alpha-actinin-1 OS=Homo sapiens OX=9606 GN=ACTN1	140	FAIQDISVEETSA	139.033	+	1	-	R.FAIQDIS#VEETSAK.E	2	Yes												9.79	10.347	9.14	10.749	9.444	11.493	9.017	10.089	8.585	10.003	11.733	8.906	11.366	10.285	8.694	10.359		0.97834	1.03404	0.913389	1.07423	0.943754	1.14857	0.901137	1.00827
418	P12814-3	ACTN1	ACTN1-3(#348)	Isoform 3 of Alpha-actinin-1 OS=Homo sapiens OX=9606 GN=ACTN1	348	QTKLRLSNRPAFM	300.435	+	1	-	R.LS#NRPAFMPSEGR.M	2	Yes	+							+				7.05	6.359	6.218	8.915	7.899	8.518	8.144	9.741	12.783	10.542	11.41	10.285	13.347	10.893	14.043	13.854		0.987991	0.891216	0.871399	1.24939	1.10695	1.19377	1.14131	1.36509
419	P12814-3	ACTN1	ACTN1-3(#404)	Isoform 3 of Alpha-actinin-1 OS=Homo sapiens OX=9606 GN=ACTN1	404	KFRQKASIHEAWT	214.786	+	1	-	K.AS#IHEAWTDGK.E	1	Yes												7.226	7.265	6.798	9.67	13.583	15.13	17.446	15.33	8.339	6.459	7.58	6.837	9.442	8.845	8.798	11.252		0.933601	0.938665	0.878281	1.24945	1.755	1.95491	2.2541	1.98069
420	P12814-3	ACTN1	ACTN1-3(#765)	Isoform 3 of Alpha-actinin-1 OS=Homo sapiens OX=9606 GN=ACTN1	765	DRDHSGTLGPEEF	46.4199	+	1	-	R.DHSGT#LGPEEFK.A	1	Yes												9.571	10.917	9.222	12.647	9.915	11.664	9.322	10.861	8.345	7.665	9.88	7.336	11.21	10.154	9.994	11.299		0.903854	1.03093	0.870859	1.19436	0.936338	1.10146	0.880319	1.02565
421	O43707	ACTN4	ACTN4(#69)	Alpha-actinin-4 OS=Homo sapiens OX=9606 GN=ACTN4 PE=1 SV=2	69	HLRKAGTQIENID	5000	+	1	-	K.AGT#QIENIDEDFR.D	1	Yes												9.862	8.731	9.836	7.574	10.454	10.77	10.378	10.891	10.609	8.507	10.911	9.777	10.62	10.498	11.284	9.297		1.09569	0.970032	1.09282	0.841467	1.1615	1.19662	1.15304	1.21001
422	O43707	ACTN4	ACTN4(#367)	Alpha-actinin-4 OS=Homo sapiens OX=9606 GN=ACTN4 PE=1 SV=2	367	QTKLRLSNRPAFM	173.137	+	1	-	K.LRLS#NRPAFMPSEGK.M	6	Yes	+							+				8.09	7.047	7.645	7.73	7.68	7.91	8.148	7.775	11.412	10.912	13.242	11.594	13.681	12.712	13.211	11.211		1.06054	0.923811	1.00226	1.01339	1.00682	1.03695	1.0682	1.01922
423	O43707	ACTN4	ACTN4(#909)	Alpha-actinin-4 OS=Homo sapiens OX=9606 GN=ACTN4 PE=1 SV=2	909	TALYGESDLxxxx	177.725	+	1	-	K.SFSTALYGES#DL.-	1	Yes												8.457	8.12	8.206	10.246	9.849	10.621	11.846	9.745	9.607	9.363	10.921	9.902	11.192	10.991	10.772	10.162		0.965776	0.927191	0.937047	1.16999	1.12467	1.21282	1.35269	1.11281
424	Q9NZ32	ACTR10	ACTR10(#197)	Actin-related protein 10 OS=Homo sapiens OX=9606 GN=ACTR10 PE=1 SV=1	197	KEQSLPSVMGSVP	4.37132	-	1	-	K.EQSLPS#VMGSVPEGVLEDIK.A	1	Yes					+							9.866	8.665	8.834	11.356	10.815	12.209	11.892	11.537	8.138	9.105	10.154	8.703	10.803	9.436	9.674	8.813		1.01915	0.895105	0.912621	1.17312	1.11721	1.26123	1.2285	1.19179
425	Q9NZ32	ACTR10	ACTR10(#241)	Actin-related protein 10 OS=Homo sapiens OX=9606 GN=ACTR10 PE=1 SV=1	241	GNNERPSPPPNVD	56.2986	+	1	-	K.FNIDGNNERPS#PPPNVDYPLDGEK.I	1	Yes												9.506	9.629	9.712	8.681	9.999	10.305	9.871	9.78	9.661	10.547	10.119	10.374	10.454	10.929	10.205	10.228		1.01321	1.02636	1.03515	0.925276	1.0658	1.09839	1.0521	1.04236
426	P61160-2	ACTR2	ACTR2-2(#122)	Isoform 2 of Actin-related protein 2 OS=Homo sapiens OX=9606 GN=ACTR2	122	EPPMNPTKNREKI	181.337	+	1	-	K.ILLTEPPMNPT#K.N	4	Yes												17.188	6.943	10.264	8.021	13.647	15.212	13.647	21.559	4.295	4.033	5.796	3.733	13.257	6.715	8.402	7.286		1.62092	0.654767	0.967923	0.756389	1.28699	1.43455	1.287	2.03305
427	P61158	ACTR3	ACTR3(#119)	Actin-related protein 3 OS=Homo sapiens OX=9606 GN=ACTR3 PE=1 SV=3	119	TEPPLNTPENREY	91.1249	+	1	-	R.AEPEDHYFLLTEPPLNT#PENR.E	1	Yes												9.194	12.583	10.102	10.197	10.775	12.678	8.731	11.363	9.615	8.364	10.063	8.181	9.005	9.597	8.889	10.664		0.874008	1.1962	0.960368	0.969426	1.02436	1.20523	0.830037	1.08025
428	P61158	ACTR3	ACTR3(#342)	Actin-related protein 3 OS=Homo sapiens OX=9606 GN=ACTR3 PE=1 SV=3	342	QRDLKRTVDARLK	5000	+	1	-	K.RT#VDARLK.L	1	Yes												14.717	15.077	15.595	15.842	3.713	4.961	4.645	3.671	14.012	18.012	16.617	18.077	3.644	4.302	3.874	3.243		0.961395	0.984904	1.01876	1.03494	0.242569	0.324085	0.303431	0.239795
429	Q9H9F9	ACTR5	ACTR5(#96)	Actin-related protein 5 OS=Homo sapiens OX=9606 GN=ACTR5 PE=1 SV=2	96	LRWMLRSPFDRNV	5000	+	1	-	R.WMLRS#PFDR.N	2	Yes												9.982	7.582	8.311	10.966	10.682	9.017	10.72	12.016	11.714	10.165	10.46	9.985	10.462	7.854	10.505	9.579		1.08376	0.823205	0.902391	1.19064	1.15977	0.979005	1.1639	1.30458
430	Q9H9F9	ACTR5	ACTR5(#291)	Actin-related protein 5 OS=Homo sapiens OX=9606 GN=ACTR5 PE=1 SV=2	291	LGSTLTSEEKQER	53.0454	+	1	-	K.LLGSTLTS#EEK.Q	2	Yes												11.313	8.684	11.411	7.46	9.309	6.295	8.935	7.698	11.905	10.475	11.125	12.555	10.927	10.932	12.33	8.645		1.16428	0.89367	1.1743	0.76775	0.958003	0.647811	0.919464	0.792198
431	Q9H981	ACTR8	ACTR8(#132)	Actin-related protein 8 OS=Homo sapiens OX=9606 GN=ACTR8 PE=1 SV=2	132	TRRIPVSPEQARS	5000	+	1	-	R.IPVS#PEQAR.S	2	Yes												11.297	8.392	9.318	9.3	9.252	8.827	8.698	10.773	10	10.256	10.306	9.409	12.673	9.661	10.921	10.917		1.1796	0.876286	0.972989	0.971121	0.966073	0.921743	0.908289	1.12496
432	Q9H981	ACTR8	ACTR8(#372)	Actin-related protein 8 OS=Homo sapiens OX=9606 GN=ACTR8 PE=1 SV=2	372	QIRHPDSPALLYQ	296.202	+	1	-	R.HPDS#PALLYQFR.L	2	Yes												8.941	11.929	10.867	9.542	11.729	13.206	12.578	9.634	7.74	7.246	9.774	8.481	8.919	11.74	8.904	8.769		0.866426	1.15595	1.05299	0.924633	1.13657	1.27966	1.21878	0.933528
433	Q9H981	ACTR8	ACTR8(#468)	Actin-related protein 8 OS=Homo sapiens OX=9606 GN=ACTR8 PE=1 SV=2	468	LPERLHSQEVDLG	210.621	+	1	-	R.LHS#QEVDLGSAQGDGLMAGNDSEEALTALMSR.K	1	Yes												9.58	9.681	9.599	9.772	8.755	11.437	10.628	8.596	7.567	8.681	10.79	8.935	12.304	13.114	10.255	10.306		0.99194	1.00241	0.993885	1.01177	0.906502	1.18417	1.10042	0.889976
434	P36896-4	ACVR1B	ACVR1B-4(#168)	Isoform 4 of Activin receptor type-1B OS=Homo sapiens OX=9606 GN=ACVR1B	168	LDMEDPSCEMCLS	188.901	+	1	-	R.LDM*EDPS#CEMCLSK.D	7	Yes												7.616	5.4	6.329	6.133	8.288	8.123	8.811	8.972	9.804	11.978	11.296	10.982	16.481	13.333	13.6	12.854		1.19565	0.84783	0.993627	0.962891	1.30119	1.27526	1.38336	1.40855
435	P27037	ACVR2A	ACVR2A(#184)	Activin receptor type-2A OS=Homo sapiens OX=9606 GN=ACVR2A PE=1 SV=1	184	PGPPPPSPLLGLK	226.626	+	1	-	K.M*AYPPVLVPTQDPGPPPPS#PLLGLK.P	4	No												8.572	6.293	7.205	5.73	8.463	7.781	7.917	9.309	11.016	12.013	11.869	11.062	15.368	12.282	11.961	13.16		1.23339	0.905547	1.03663	0.824434	1.21773	1.11961	1.1391	1.33941
436	O14672	ADAM10	ADAM10(#719)	Disintegrin and metalloproteinase domain-containing protein 10 OS=Homo sapiens OX=9606 GN=ADAM10 PE=1 SV=1	719	PKPLPGTLKRRRP	5000	+	1	-	K.PLPGT#LK.R	1	Yes												13.757	9.435	11.393	5.953	11.641	17.694	10.495	19.422	6.257	7.353	5.162	5.942	9.349	7.876	8.55	9.722		1.35749	0.930991	1.12416	0.587358	1.1487	1.74587	1.0356	1.91645
437	Q13444	ADAM15	ADAM15(#762)	Disintegrin and metalloproteinase domain-containing protein 15 OS=Homo sapiens OX=9606 GN=ADAM15 PE=1 SV=4	762	RGTKQASALSFPA	29.5315	+	1	-	K.QAS#ALSFPAPPSRPLPPDPVSK.R	1	Yes												10.432	11.5	11.011	10.136	10.83	11.64	10.682	10.478	8.631	8.763	9.382	8.899	9.274	10.021	8.971	9.35		0.968662	1.06777	1.0224	0.941164	1.00558	1.08076	0.991878	0.972941
438	Q13444	ADAM15	ADAM15(#832)	Disintegrin and metalloproteinase domain-containing protein 15 OS=Homo sapiens OX=9606 GN=ADAM15 PE=1 SV=4	832	PQGRCPSGDLPGP	480.486	+	1	-	R.CPS#GDLPGPGAGIPPLVVPSR.P	1	Yes												11.029	11.075	10.703	11.721	10.803	10.352	10.932	10	7.878	8.864	9.455	8.541	10.386	9.983	8.732	9.545		0.990734	0.994884	0.961466	1.05292	0.97037	0.929893	0.981976	0.898279
439	Q13444-5	ADAM15	ADAM15-5(#781)	Isoform 5 of Disintegrin and metalloproteinase domain-containing protein 15 OS=Homo sapiens OX=9606 GN=ADAM15	781	ADPVVRSPKSQGP	132.717	+	1	-	K.AELADRPNPPTRPLPADPVVRS#PK.S	1	Yes												11.74	7.07	8.492	6.76	12.183	8.35	9.077	14.459	10.431	12.747	8.988	9.756	12.251	7.654	8.949	11.093		1.37866	0.830268	0.997263	0.793805	1.43064	0.980601	1.06592	1.69801
440	P78536	ADAM17	ADAM17(#718)	Disintegrin and metalloproteinase domain-containing protein 17 OS=Homo sapiens OX=9606 GN=ADAM17 PE=1 SV=1	718	NVEMLSSMDSASV	3.7897	-	1	-	K.QYESLSLFHPSNVEMLSS#MDSASVR.I	1	Yes					+					+		11.38	5.711	8.727	10.167	10.166	11.487	20.097	11.969	7.057	6.248	7.583	7.639	12.167	9.861	11.528	8.213		1.26499	0.634841	0.970014	1.13016	1.12997	1.27688	2.23383	1.33043
441	P78536	ADAM17	ADAM17(#735)	Disintegrin and metalloproteinase domain-containing protein 17 OS=Homo sapiens OX=9606 GN=ADAM17 PE=1 SV=1	735	PFPAPQTPGRLQP	5000	+	1	-	K.PFPAPQT#PGR.L	2	Yes												13.548	13.594	13.785	11.755	12.257	11.012	11.67	11.774	7.349	6.836	6.927	7.033	8.045	8.158	7.765	8.494		1.02868	1.03214	1.04667	0.892512	0.93068	0.836129	0.886107	0.894004
442	P78536	ADAM17	ADAM17(#761)	Disintegrin and metalloproteinase domain-containing protein 17 OS=Homo sapiens OX=9606 GN=ADAM17 PE=1 SV=1	761	DHQRMDTIQEDPS	108.271	+	1	-	R.MDT#IQEDPSTDSHMDEDGFEK.D	2	Yes												9.327	7.369	8.219	8.032	11.435	14.594	15.103	15.34	6.357	5.644	5.101	5.621	11.855	10.878	11.521	13.603		1.13233	0.894647	0.997899	0.975128	1.38833	1.77179	1.8336	1.86241
443	P78536	ADAM17	ADAM17(#770)	Disintegrin and metalloproteinase domain-containing protein 17 OS=Homo sapiens OX=9606 GN=ADAM17 PE=1 SV=1	770	EDPSTDSHMDEDG	34.8168	+	1	-	R.MDTIQEDPST#DS#HMDEDGFEK.D	4	Yes												10.027	11.398	10.06	13.578	10.374	11.504	11.501	10.435	8.168	8.715	8.622	8.267	9.231	9.396	8.538	10.186		0.890037	1.01175	0.892984	1.20523	0.920863	1.02115	1.02093	0.926306
444	P78536	ADAM17	ADAM17(#785)	Disintegrin and metalloproteinase domain-containing protein 17 OS=Homo sapiens OX=9606 GN=ADAM17 PE=1 SV=1	785	KDPFPNSSTAAKS	67.7897	+	1	-	K.DPFPNS#STAAK.S	1	Yes												9.922	5.991	6.725	9.421	9.58	9.874	10.75	15.744	10.762	8.243	7.627	7.197	13.516	7.983	11.444	15.22		1.23797	0.747503	0.839072	1.17546	1.19532	1.23205	1.34128	1.96447
445	P78536	ADAM17	ADAM17(#786)	Disintegrin and metalloproteinase domain-containing protein 17 OS=Homo sapiens OX=9606 GN=ADAM17 PE=1 SV=1	786	DPFPNSSTAAKSF	44.5334	+	1	-	K.DPFPNSS#TAAK.S	1	Yes												12.517	9.281	10.703	9.125	13.036	12.904	14.012	14.61	7.016	6.897	7.333	6.814	10.106	8.445	8.232	8.97		1.20276	0.891848	1.02853	0.876861	1.25268	1.23995	1.34645	1.40396
446	P78536	ADAM17	ADAM17(#761;770)	Disintegrin and metalloproteinase domain-containing protein 17 OS=Homo sapiens OX=9606 GN=ADAM17 PE=1 SV=1	761;770	DHQRMDTIQEDPS;EDPSTDSHMDEDG	108.270713225;34.816831334	+	2	+	R.MDTIQEDPS#T#DSHM*DEDGFEK.D	4	Yes												10.238	12.27	10.402	17.314	9.555	12.728	11.534	10.017	7.618	7.386	9.209	7.486	8.512	8.756	8.377	8.596		0.815402	0.977225	0.828468	1.37891	0.76098	1.01371	0.918545	0.797768
447	Q9P0K1	ADAM22	ADAM22(#857)	Disintegrin and metalloproteinase domain-containing protein 22 OS=Homo sapiens OX=9606 GN=ADAM22 PE=1 SV=1	857	FRPRSNSTETLSP	28.0944	+	1	-	R.SNS#TETLSPAK.S	3	No												8.275	8.465	8.175	7.912	10.346	11.536	10.008	11.514	10.522	11.338	9.631	10.371	10.183	10.161	10.18	11.383		1.00831	1.03145	0.99612	0.964129	1.26066	1.40567	1.21947	1.40296
448	Q9P0K1	ADAM22	ADAM22(#870)	Disintegrin and metalloproteinase domain-containing protein 22 OS=Homo sapiens OX=9606 GN=ADAM22 PE=1 SV=1	870	AKSPSSSTGSIAS	3.51852	-	1	-	K.SPSSS#TGSIASSR.K	1	No												10.294	9.045	9.882	9.01	10.176	8.3	9.168	9.422	9.89	10.456	10.208	10.402	11.582	10.698	11.486	9.983		1.07701	0.946396	1.03392	0.942679	1.06468	0.868372	0.959187	0.985786
449	Q9P0K1-2	ADAM22	ADAM22-2(#821)	Isoform 2 of Disintegrin and metalloproteinase domain-containing protein 22 OS=Homo sapiens OX=9606 GN=ADAM22	821	FRPRSNSTEYLNP	1.75967	-	1	-	R.SNS#TEYLNPWFK.R	1	No												7.508	9.871	7.797	8.012	7.953	13.378	7.28	9.994	9.898	13.963	10.85	10.749	10.102	11.081	9.074	12.49		0.904872	1.18975	0.939722	0.965656	0.958573	1.61246	0.877441	1.20459
450	Q13443	ADAM9	ADAM9(#752)	Disintegrin and metalloproteinase domain-containing protein 9 OS=Homo sapiens OX=9606 GN=ADAM9 PE=1 SV=1	752	PSRQPGSVPRHVS	5000	+	1	-	R.QPGS#VPR.H	1	Yes												9.484	12.211	10.61	12.384	16.336	11.667	11.957	14.798	8.63	7.153	5.984	7.052	6.76	6.997	9.057	8.918		0.84891	1.09296	0.94965	1.10848	1.46217	1.04425	1.07019	1.32452
451	Q13443	ADAM9	ADAM9(#761)	Disintegrin and metalloproteinase domain-containing protein 9 OS=Homo sapiens OX=9606 GN=ADAM9 PE=1 SV=1	761	RHVSPVTPPREVP	5000	+	1	-	R.HVS#PVT#PPR.E	7	Yes												9.095	8.3	8.174	9.787	9.617	8.48	9.237	9.407	9.555	15.411	9.577	11.84	11.09	9.885	9.436	11.109		1.02901	0.939004	0.924764	1.10722	1.08799	0.959377	1.04508	1.06425
452	Q13443	ADAM9	ADAM9(#769)	Disintegrin and metalloproteinase domain-containing protein 9 OS=Homo sapiens OX=9606 GN=ADAM9 PE=1 SV=1	769	PREVPIYANRFAV	5000	+	1	-	R.EVPIY#ANR.F	1	Yes												10.297	14.141	13.183	13.317	14.234	20.491	19.848	13.393	4.175	5.734	3.558	5.681	4.162	6.676	5.644	5.467		0.808577	1.11043	1.03527	1.04572	1.11774	1.60908	1.55863	1.0517
453	Q13443	ADAM9	ADAM9(#758;761)	Disintegrin and metalloproteinase domain-containing protein 9 OS=Homo sapiens OX=9606 GN=ADAM9 PE=1 SV=1	758;761	SVPRHVSPVTPPR;RHVSPVTPPREVP	5000;5000	+	2	+	R.HVS#PVT#PPR.E	4	Yes												10.07	10.966	11.131	10.599	10.864	8.97	10.432	8.632	9.4	10.095	10.057	10.765	9.206	10.384	10.007	8.423		0.941862	1.0257	1.04112	0.991322	1.01611	0.838977	0.975738	0.807347
454	Q8TE58	ADAMTS15	ADAMTS15(#690)	A disintegrin and metalloproteinase with thrombospondin motifs 15 OS=Homo sapiens OX=9606 GN=ADAMTS15 PE=2 SV=1	690	KVTGLFTKPMHGY	70.4365	+	1	-	K.VTGLFT#K.P	1	No												24.151	7.87	17.163	21.464	0.333	38.857	21.117	4.488	3.784	1.76	1.991	3.36	1.994	4.213	3.295	4.159		1.3674	0.445577	0.971769	1.21525	0.018826	2.20008	1.19564	0.254116
455	Q6UY14-3	ADAMTSL4	ADAMTSL4-3(#264)	Isoform 3 of ADAMTS-like protein 4 OS=Homo sapiens OX=9606 GN=ADAMTSL4	264	SGTEPPSPTHSLG	24.5979	+	1	-	R.AQASGTEPPS#PTHSLGEGGFFR.A	3	No												10.018	12.598	11.165	11.622	11.051	11.781	10.385	10.552	8.608	7.937	8.718	8.228	8.67	9.758	9.342	9.565		0.882597	1.1099	0.983583	1.02392	0.973571	1.0379	0.914909	0.929633
456	P55265-4	ADAR	ADAR-4(#234)	Isoform 4 of Double-stranded RNA-specific adenosine deaminase OS=Homo sapiens OX=9606 GN=ADAR	234	LQKEAGTPPLWKI	5000	+	1	-	K.EAGT#PPLWK.I	3	Yes												10.9	7.216	9.742	6.487	10.571	6.586	8.936	9.991	11.539	9.394	9.734	10.498	13.13	10.737	14.05	10.49		1.26945	0.840461	1.1346	0.755488	1.23118	0.766999	1.04068	1.16358
457	P55265-4	ADAR	ADAR-4(#391)	Isoform 4 of Double-stranded RNA-specific adenosine deaminase OS=Homo sapiens OX=9606 GN=ADAR	391	DVYRQGTTPPIWH	8.93346	-	1	-	R.QGT#TPPIWHLTDK.K	1	Yes												6.901	3.922	6.36	7.533	7.921	4.994	11.892	6.417	12.315	9.377	10.666	13.541	14.215	13.105	22.064	8.779		1.11684	0.63473	1.02934	1.2191	1.28202	0.808202	1.92463	1.03861
458	P55265-4	ADAR	ADAR-4(#414)	Isoform 4 of Double-stranded RNA-specific adenosine deaminase OS=Homo sapiens OX=9606 GN=ADAR	414	IKRNTNSVPETAP	46.6819	+	1	-	R.NTNS#VPETAPAAIPETK.R	1	Yes		+										10.457	11.288	10.648	9.291	10.092	10.617	10.122	9.243	8.907	9.471	11.783	9.558	10.325	10.705	7.835	9.658		1.00348	1.08319	1.02176	0.891571	0.968457	1.01881	0.971275	0.886964
459	P55265-4	ADAR	ADAR-4(#642)	Isoform 4 of Double-stranded RNA-specific adenosine deaminase OS=Homo sapiens OX=9606 GN=ADAR	642	SEKTAESQTPTPS	60.3453	+	1	-	K.TAES#QT#PTPSATSFFSGK.S	6	Yes												10.545	14.824	12.635	12.519	11.483	12.342	11.171	9.543	7.511	7.347	9.141	7.981	7.685	9.641	7.638	7.993		0.834851	1.17365	1.00033	0.991165	0.909115	0.977119	0.884441	0.755543
460	P55265-4	ADAR	ADAR-4(#644)	Isoform 4 of Double-stranded RNA-specific adenosine deaminase OS=Homo sapiens OX=9606 GN=ADAR	644	KTAESQTPTPSAT	49.7179	+	1	-	K.TAES#QT#PTPSATSFFSGK.S	9	Yes												11.521	14.434	13.174	11.907	11.556	11.806	10.395	10.061	7.96	6.828	9.665	7.749	8.027	9.174	8.167	7.577		0.902951	1.13126	1.03254	0.933245	0.905678	0.925285	0.814699	0.788573
461	P55265-4	ADAR	ADAR-4(#646)	Isoform 4 of Double-stranded RNA-specific adenosine deaminase OS=Homo sapiens OX=9606 GN=ADAR	646	AESQTPTPSATSF	36.6693	+	1	-	K.TAESQTPT#PSATSFFSGK.S	1	Yes												8.446	9.861	10.137	7.115	8.626	7.237	7.592	7.307	13.593	10.445	11.776	12.622	9.918	12.164	12.533	10.627		0.950112	1.10926	1.14026	0.800363	0.970264	0.814021	0.854025	0.82195
462	P55265-4	ADAR	ADAR-4(#657)	Isoform 4 of Double-stranded RNA-specific adenosine deaminase OS=Homo sapiens OX=9606 GN=ADAR	657	SFFSGKSPVTTLL	216.64	+	1	-	K.S#PVTTLLECMHK.L	16	Yes												9.186	9.757	8.883	12.988	12.443	11.56	13.875	12.15	8.563	7.686	8.348	7.752	9.252	8.693	8.592	10.271		0.900324	0.956228	0.870603	1.27285	1.21951	1.13295	1.35986	1.19081
463	P55265-4	ADAR	ADAR-4(#672)	Isoform 4 of Double-stranded RNA-specific adenosine deaminase OS=Homo sapiens OX=9606 GN=ADAR	672	MHKLGNSCEFRLL	5000	+	1	-	K.LGNS#CEFR.L	1	Yes												11.275	10.952	10.827	11.474	10.84	8.828	8.268	10.267	9.318	9.754	9.91	9.162	10.404	9.081	10.592	9.047		1.0128	0.983823	0.972633	1.03074	0.973787	0.793025	0.742685	0.922305
464	P55265-4	ADAR	ADAR-4(#728)	Isoform 4 of Double-stranded RNA-specific adenosine deaminase OS=Homo sapiens OX=9606 GN=ADAR	728	ALHGEATNSMASD	18.4125	+	1	-	K.ALHGEAT#NSMASDNQPEGMISESLDNLESMMPNK.V	1	Yes												11.914	9.113	9.533	14.119	8.24	8.651	9.818	10.351	8.609	9.185	7.622	8.001	12.14	9.29	10.867	12.548		1.06659	0.815872	0.853466	1.26407	0.737669	0.774485	0.878995	0.926702
465	P55265-4	ADAR	ADAR-4(#730)	Isoform 4 of Double-stranded RNA-specific adenosine deaminase OS=Homo sapiens OX=9606 GN=ADAR	730	HGEATNSMASDNQ	44.6704	+	1	-	K.ALHGEATN@S#MASDNQPEGMISESLDNLESMMPNK.V	2	Yes					+					+		9.255	10.272	9.654	10.901	9.416	10.411	10.831	10.047	10.326	8.942	8.631	9.284	9.523	10.304	10.275	11.929		0.923563	1.02512	0.963454	1.08786	0.939679	1.03893	1.08092	1.00264
466	P55265-4	ADAR	ADAR-4(#733)	Isoform 4 of Double-stranded RNA-specific adenosine deaminase OS=Homo sapiens OX=9606 GN=ADAR	733	ATNSMASDNQPEG	28.8789	+	1	-	K.ALHGEATNSMAS#DNQPEGMISESLDNLESMMPNK.V	3	Yes												8.419	6.684	6.786	11.279	8.798	10.583	12.391	10.034	7.914	7.943	10.561	7.836	15.189	11.894	11.133	12.556		1.01532	0.806113	0.818317	1.36025	1.06096	1.27623	1.49434	1.21
467	P55265-4	ADAR	ADAR-4(#851)	Isoform 4 of Double-stranded RNA-specific adenosine deaminase OS=Homo sapiens OX=9606 GN=ADAR	851	MGFTEVTPVTGAS	92.4254	+	1	-	R.M*GFTEVT#PVTGASLR.R	14	Yes												8.729	9.318	9.874	6.333	8.43	8.257	7.89	8.029	13.512	12.274	11.784	13.462	9.511	11.355	10.882	10.359		1.01932	1.08809	1.15302	0.73957	0.98439	0.964273	0.921423	0.937569
468	P55265-4	ADAR	ADAR-4(#857)	Isoform 4 of Double-stranded RNA-specific adenosine deaminase OS=Homo sapiens OX=9606 GN=ADAR	857	TPVTGASLRRTML	66.6262	+	1	-	R.M*GFTEVTPVTGAS#LR.R	2	Yes												11.432	10.104	10.814	7.947	13.044	11.312	11.829	12.323	6.509	6.801	7.399	6.718	12.127	11.213	9.537	10.89		1.13476	1.00293	1.07344	0.788866	1.29477	1.12285	1.17419	1.22322
469	P55265-4	ADAR	ADAR-4(#642;644)	Isoform 4 of Double-stranded RNA-specific adenosine deaminase OS=Homo sapiens OX=9606 GN=ADAR	642;644	SEKTAESQTPTPS;KTAESQTPTPSAT	60.345289744;49.7178895	+	2	+	K.TAES#QT#PTPSATSFFSGK.S	1	Yes												10.838	11.662	10.226	15.265	11.318	15.788	14.589	12.391	5.462	6.204	7.085	5.803	8.855	8.645	7.027	8.841		0.903356	0.971999	0.852332	1.27231	0.943304	1.31591	1.21592	1.03276
470	P55265-4	ADAR	ADAR-4(#642;646)	Isoform 4 of Double-stranded RNA-specific adenosine deaminase OS=Homo sapiens OX=9606 GN=ADAR	642;646	SEKTAESQTPTPS;AESQTPTPSATSF	60.345289744;36.669349483	+	2	+	K.TAES#QTPT#PSATSFFSGK.S	1	Yes												12.242	10.636	11.145	5.072	13.575	14.266	8.778	14.458	6.836	11.948	9.217	8.776	9.804	8.79	6.269	8.187		1.25251	1.08821	1.14031	0.518978	1.38889	1.45966	0.898118	1.47922
471	P55265-4	ADAR	ADAR-4(#642;657)	Isoform 4 of Double-stranded RNA-specific adenosine deaminase OS=Homo sapiens OX=9606 GN=ADAR	642;657	SEKTAESQTPTPS;SFFSGKSPVTTLL	60.345289744;216.640405669	+	2	+	K.TAES#QTPTPSATSFFSGKS#PVTTLLECMHK.L	1	Yes												9.746	11.261	9.151	22.15	9.008	5.853	8.965	8.303	13.394	10.602	9.689	10.083	7.471	6.174	7.931	10.218		0.745269	0.861165	0.699782	1.69378	0.688857	0.447597	0.685554	0.634939
472	P55265-4	ADAR	ADAR-4(#644;646)	Isoform 4 of Double-stranded RNA-specific adenosine deaminase OS=Homo sapiens OX=9606 GN=ADAR	644;646	KTAESQTPTPSAT;AESQTPTPSATSF	49.7178895;36.669349483	+	2	+	K.TAESQT#PT#PSATSFFSGK.S	1	Yes												10.804	15.233	12.604	14.44	11.205	12.75	9.562	10.876	8.389	7.252	8.66	7.608	6.863	7.895	8.326	7.534		0.814145	1.14793	0.949791	1.08813	0.844403	0.960829	0.72053	0.819557
473	P55265-4	ADAR	ADAR-4(#644;648)	Isoform 4 of Double-stranded RNA-specific adenosine deaminase OS=Homo sapiens OX=9606 GN=ADAR	644;648	KTAESQTPTPSAT;SQTPTPSATSFFS	49.7178895;40.677809212	+	2	+	K.TAESQT#PTPS#ATSFFSGK.S	1	Yes												11.192	17.42	14.216	9.178	10.544	16.859	10.241	10.502	6.273	6.022	7.932	6.454	7.334	10.499	6.617	8.719		0.860797	1.33982	1.09345	0.705926	0.810979	1.29674	0.787667	0.807722
474	P55265-4	ADAR	ADAR-4(#644;657)	Isoform 4 of Double-stranded RNA-specific adenosine deaminase OS=Homo sapiens OX=9606 GN=ADAR	644;657	KTAESQTPTPSAT;SFFSGKSPVTTLL	49.7178895;216.640405669	+	2	+	K.TAESQT#PTPSATSFFS#GKSPVTTLLECMHK.L	1	Yes												8.743	10.862	9.769	14.566	9.256	7.787	9.117	8.203	12.012	8.866	10.121	10.16	8.902	9.555	12.056	10.026		0.795887	0.988832	0.889304	1.32598	0.842592	0.708864	0.830013	0.746733
475	P55265-4	ADAR	ADAR-4(#866;868)	Isoform 4 of Double-stranded RNA-specific adenosine deaminase OS=Homo sapiens OX=9606 GN=ADAR	866;868	RTMLLLSRSPEAQ;MLLLSRSPEAQPK	218.799260204;135.428881305	+	2	+	R.TMLLLS#RS#PEAQPK.T	1	Yes												9.539	12.01	11.574	10.014	9.814	10.59	9.843	8.174	9.006	9.334	10.32	10.457	8.892	11.635	10.406	8.394		0.884499	1.11365	1.07327	0.928586	0.910005	0.981973	0.912707	0.757951
476	P78563-5	ADARB1	ADARB1-5(#75)	Isoform 5 of Double-stranded RNA-specific editase 1 OS=Homo sapiens OX=9606 GN=ADARB1	75	RNLDNVSPKDGST	5000	+	1	-	R.NLDNVS#PK.D	9	Yes												10.117	10.457	10.472	11.199	12.593	9.776	10.927	10.535	8.35	10.257	8.386	9.651	9.262	9.392	10.063	8.563		0.957901	0.990129	0.991555	1.06042	1.19241	0.92565	1.03466	0.997546
477	P78563-5	ADARB1	ADARB1-5(#81)	Isoform 5 of Double-stranded RNA-specific editase 1 OS=Homo sapiens OX=9606 GN=ADARB1	81	SPKDGSTPGPGEG	25.902	+	1	-	K.DGST#PGPGEGSQLSNGGGGGPGR.K	2	Yes												11.54	10.416	11.518	11.633	9.756	11.231	11.464	10.677	9.034	8.41	8.288	9.061	8.812	9.141	10.575	8.447		1.02335	0.923669	1.02138	1.0316	0.865129	0.995952	1.01662	0.946796
478	P78563-5	ADARB1	ADARB1-5(#88)	Isoform 5 of Double-stranded RNA-specific editase 1 OS=Homo sapiens OX=9606 GN=ADARB1	88	PGPGEGSQLSNGG	77.2191	+	1	-	K.DGSTPGPGEGS#QLSN@GGGGGPGR.K	2	Yes												10.857	9	10.352	9.622	13.103	15.514	15.961	16.211	9.94	5.473	8.745	7.17	6.889	6.449	8.034	6.678		1.09031	0.903821	1.03962	0.966242	1.31586	1.55792	1.60289	1.62798
479	P78563-5	ADARB1	ADARB1-5(#209)	Isoform 5 of Double-stranded RNA-specific editase 1 OS=Homo sapiens OX=9606 GN=ADARB1	209	AMGRTLSVNTDFT	56.4147	+	1	-	R.TLS#VNTDFTSDQADFPDTLFNGFETPDK.A	3	Yes												9.902	16.082	12.345	12.946	13.706	14.378	11.783	11.397	6.506	7.263	7.02	6.996	6.494	8.464	6.713	8.004		0.772438	1.25459	0.963027	1.00994	1.06923	1.12162	0.919226	0.889095
480	P78563-5	ADARB1	ADARB1-5(#231)	Isoform 5 of Double-stranded RNA-specific editase 1 OS=Homo sapiens OX=9606 GN=ADARB1	231	LFNGFETPDKAEP	288.374	+	1	-	R.TLSVNTDFTSDQADFPDTLFNGFET#PDK.A	8	Yes												11.072	11.424	11.601	12.999	9.413	8.285	9.145	8.696	9.739	9.882	8.719	10.064	9.136	9.534	11.179	9.115		0.940411	0.970255	0.985291	1.10404	0.799471	0.703703	0.776722	0.738555
481	P78563-5	ADARB1	ADARB1-5(#304)	Isoform 5 of Double-stranded RNA-specific editase 1 OS=Homo sapiens OX=9606 GN=ADARB1	304	YDFLSESGESHAK	113.579	+	1	-	K.YDFLSES#GESHAK.S	1	Yes												10.068	8.284	9.525	9.686	11.255	8.566	12.362	9.934	9.247	9.068	9.086	9.731	11.381	10.63	11.193	9.984		1.0721	0.882152	1.01428	1.03147	1.19855	0.912243	1.31645	1.05787
482	P78563-5	ADARB1	ADARB1-5(#353)	Isoform 5 of Double-stranded RNA-specific editase 1 OS=Homo sapiens OX=9606 GN=ADARB1	353	NLHLDQTPSRQPI	26.4141	+	1	-	R.AAQSALAAIFNLHLDQT#PSR.Q	1	Yes												9.986	4.309	6.769	6.055	6.364	5.253	8.624	9.396	14.294	9.751	8.857	10.499	16.884	10.607	16.539	15.813		1.47301	0.635537	0.998375	0.893078	0.938742	0.774781	1.27204	1.38593
483	P78563-5	ADARB1	ADARB1-5(#507)	Isoform 5 of Double-stranded RNA-specific editase 1 OS=Homo sapiens OX=9606 GN=ADARB1	507	GDARIFSPHEPIL	270.656	+	1	-	R.IFS#PHEPILEGSR.S	1	Yes												8.432	9.569	8.988	9.809	12.427	9.561	12.927	8.867	7.65	11.384	9.294	10.492	10.41	11.672	8.487	10.033		0.91655	1.04016	0.977046	1.06625	1.35081	1.03928	1.40522	0.963883
484	P78563-5	ADARB1	ADARB1-5(#789)	Isoform 5 of Double-stranded RNA-specific editase 1 OS=Homo sapiens OX=9606 GN=ADARB1	789	QDQFSLTPxxxxx	87.0099	+	1	-	K.AGLGAWVEKPTEQDQFSLT#P.-	1	Yes												10.173	10.314	9.663	13.68	8.806	8.189	9.701	9.148	10.674	10.634	8.933	9.934	9.723	9.091	9.673	11.662		0.928441	0.941261	0.88187	1.24843	0.803649	0.747324	0.885332	0.834886
485	Q9NS39	ADARB2	ADARB2(#15)	Double-stranded RNA-specific editase B2 OS=Homo sapiens OX=9606 GN=ADARB2 PE=1 SV=1	15	RGSGGLSSQLKCK	60.0912	+	1	-	R.GSGGLS#SQLK.C	1	Yes												9.851	10.071	11.954	5.125	9.096	9.784	7.374	8.784	11.732	10.712	10.718	12.532	9.171	11.976	12.751	8.371		1.06496	1.08873	1.29229	0.554018	0.98341	1.05769	0.797155	0.949603
486	Q9NS39	ADARB2	ADARB2(#16)	Double-stranded RNA-specific editase B2 OS=Homo sapiens OX=9606 GN=ADARB2 PE=1 SV=1	16	GSGGLSSQLKCKS	53.2969	+	1	-	R.GSGGLSS#QLK.C	2	Yes												11.756	9.998	12.658	5.401	9.603	10.72	7.756	10.875	11.414	10.821	9.608	11.64	8.664	9.75	11.49	7.848		1.18112	1.00452	1.2717	0.542661	0.964814	1.07701	0.779192	1.09259
487	Q9NS39	ADARB2	ADARB2(#50)	Double-stranded RNA-specific editase B2 OS=Homo sapiens OX=9606 GN=ADARB2 PE=1 SV=1	50	APFKHLSPGITNT	212.8	+	1	-	K.HLS#PGITNTEDDDTLSTSSAEVK.E	9	Yes												9.769	8.903	9.813	9.514	9.9	8.983	10.494	9.744	11.593	10.565	10.061	11.366	9.444	9.555	10.969	9.328		1.02831	0.93715	1.03301	1.00153	1.04209	0.945638	1.10469	1.02568
488	Q9NS39	ADARB2	ADARB2(#66)	Double-stranded RNA-specific editase B2 OS=Homo sapiens OX=9606 GN=ADARB2 PE=1 SV=1	66	DTLSTSSAEVKEN	63.2841	+	1	-	K.HLS#PGITNTEDDDTLSTSS#AEVK.E	2	Yes												9.099	5.84	7.712	9.192	10.54	8.654	12.994	10.717	10.401	8.008	10.413	9.671	12.917	10.283	14.412	9.146		1.14292	0.733617	0.968805	1.15466	1.32402	1.08702	1.63232	1.34623
489	Q9NS39	ADARB2	ADARB2(#85)	Double-stranded RNA-specific editase B2 OS=Homo sapiens OX=9606 GN=ADARB2 PE=1 SV=1	85	AARPPPSGDRARG	5000	+	1	-	R.NVGNLAARPPPS#GDR.A	1	Yes												10.258	8.517	10.279	6.102	8.687	7.139	8.367	8.43	12.137	12.093	9.812	12.527	11.15	11.56	11.459	11.485		1.16713	0.969055	1.16956	0.694249	0.988421	0.812253	0.952012	0.959148
490	Q9NS39	ADARB2	ADARB2(#688)	Double-stranded RNA-specific editase B2 OS=Homo sapiens OX=9606 GN=ADARB2 PE=1 SV=1	688	LSTRTPSPGDTPS	38.965	+	1	-	R.TPS#PGDTPSMYCEAK.L	2	Yes												10.111	10.121	9.811	10.106	11.823	13.026	10.392	12.849	8.955	8.01	10.144	8.107	9.596	8.772	9.598	8.577		1.00734	1.00831	0.977488	1.00686	1.17789	1.29772	1.03537	1.28016
491	Q9NS39	ADARB2	ADARB2(#50;63)	Double-stranded RNA-specific editase B2 OS=Homo sapiens OX=9606 GN=ADARB2 PE=1 SV=1	50;63	APFKHLSPGITNT;EDDDTLSTSSAEV	212.799640408;50.101128923	+	2	+	K.HLS#PGITNTEDDDTLS#TSSAEVK.E	1	Yes												9.077	8.229	8.968	8.86	8.804	8.354	9.383	8.514	10.999	12.24	10.652	12.199	10.897	11.013	11.652	10.161		1.03341	0.936856	1.02101	1.00872	1.00231	0.951041	1.06821	0.969326
492	Q9NS39	ADARB2	ADARB2(#50;63;66)	Double-stranded RNA-specific editase B2 OS=Homo sapiens OX=9606 GN=ADARB2 PE=1 SV=1	50;63;66	APFKHLSPGITNT;EDDDTLSTSSAEV;DTLSTSSAEVKEN	212.799640408;50.101128923;63.28410669	+	3	+	K.HLS#PGITNTEDDDT#LSTSS#AEVK.E	1	Yes												7.915	4.791	5.889	6.492	11.553	9.809	12.917	14.828	11.026	8.746	8.909	8.637	13.888	9.332	12.096	13.173		1.26203	0.763908	0.93897	1.03509	1.84216	1.56406	2.05957	2.36424
493	Q9NS39	ADARB2	ADARB2(#50;66)	Double-stranded RNA-specific editase B2 OS=Homo sapiens OX=9606 GN=ADARB2 PE=1 SV=1	50;66	APFKHLSPGITNT;DTLSTSSAEVKEN	212.799640408;63.28410669	+	2	+	K.HLS#PGITNTEDDDTLSTSS#AEVK.E	2	Yes												9.934	9.772	10.324	9.232	9.26	9.218	9.754	9.146	11.275	11.643	10.073	11.863	9.084	9.852	10.08	9.489		1.01208	0.995548	1.05181	0.940568	0.94337	0.939134	0.993698	0.931764
494	Q9NS39	ADARB2	ADARB2(#63;65;66)	Double-stranded RNA-specific editase B2 OS=Homo sapiens OX=9606 GN=ADARB2 PE=1 SV=1	63;65;66	EDDDTLSTSSAEV;DDTLSTSSAEVKE;DTLSTSSAEVKEN	50.101128923;-7.209096117;63.28410669	-	3	+	K.HLSPGITNTEDDDTLST#S#S#AEVK.E	1	Yes												8.883	5.7	7.582	8.505	12.603	11.991	20.376	12.555	8.131	7.194	8.892	8.676	10.942	9.677	10.054	8.241		1.15853	0.743399	0.988878	1.1092	1.64364	1.56385	2.65741	1.63738
495	Q9NS39	ADARB2	ADARB2(#63;66)	Double-stranded RNA-specific editase B2 OS=Homo sapiens OX=9606 GN=ADARB2 PE=1 SV=1	63;66	EDDDTLSTSSAEV;DTLSTSSAEVKEN	50.101128923;63.28410669	+	2	+	K.HLSPGITNTEDDDTLSTS#S#AEVK.E	1	Yes												10.495	9.795	9.598	11.482	12.655	10.352	9.108	11.857	8.449	6.597	12.064	7.149	12.013	9.126	11.192	8.07		1.01474	0.947065	0.928033	1.11017	1.22366	1.00097	0.880643	1.14644
496	Q9BUB4	ADAT1	ADAT1(#191)	tRNA-specific adenosine deaminase 1 OS=Homo sapiens OX=9606 GN=ADAT1 PE=1 SV=1	191	KCEDPDSPVTKKM	72.1167	+	1	-	K.CEDPDS#PVTK.K	1	Yes												8.912	4.799	6.208	6.532	12.887	7.246	9.483	14.479	12.78	11.066	11.21	10.149	13.985	7.65	12.384	10.23		1.34766	0.725773	0.938795	0.987771	1.94876	1.09575	1.43402	2.18949
497	Q9BUB4	ADAT1	ADAT1(#227)	tRNA-specific adenosine deaminase 1 OS=Homo sapiens OX=9606 GN=ADAT1 PE=1 SV=1	227	QKSGPISPGIHSC	100.162	+	1	-	K.SGPIS#PGIHSCDLTVEGLATVTR.I	3	Yes												8.031	7.182	7.587	8.134	8.593	9.633	8.974	9.033	11.126	11.344	13.284	11.587	12.196	11.341	12.072	9.882		1.03846	0.928684	0.981028	1.05183	1.11117	1.24566	1.16034	1.16796
498	Q96EY9	ADAT3	ADAT3(#18)	Probable inactive tRNA-specific adenosine deaminase-like protein 3 OS=Homo sapiens OX=9606 GN=ADAT3 PE=1 SV=1	18	KCLEAGSPEPEPA	345.177	+	1	-	K.CLEAGS#PEPEPAPWQALPVLSEK.Q	3	Yes												8.66	9.238	9.083	8.896	10.402	11.995	9.29	10.883	9.478	8.974	10.277	9.294	10.609	10.939	12.454	9.527		0.965554	1.02995	1.01271	0.991781	1.15974	1.3373	1.03579	1.21334
499	Q3MIX3	ADCK5	ADCK5(#42)	Uncharacterized aarF domain-containing protein kinase 5 OS=Homo sapiens OX=9606 GN=ADCK5 PE=1 SV=3	42	LPPRFSSPTPLWR	0.64427	-	1	-	R.FSS#PTPLWR.K	1	Yes												9.908	10.437	9.657	12.162	10.595	10.173	9.258	11.229	10.959	10.252	10.141	9.728	8.77	7.983	9.545	9.201		0.939983	0.990107	0.916154	1.15376	1.00507	0.965082	0.878313	1.06526
500	O60266	ADCY3	ADCY3(#524)	Adenylate cyclase type 3 OS=Homo sapiens OX=9606 GN=ADCY3 PE=1 SV=3	524	PASSKSSSPALIE	8.43237	-	1	-	K.SS#SPALIETK.E	6	Yes												10.25	11.542	11.51	7.869	10.266	9.401	8.527	7.965	7.938	13.03	10.22	11.648	10.051	12.051	9.084	8.65		0.995843	1.12136	1.11828	0.764515	0.997411	0.913326	0.828447	0.773852
501	O60266	ADCY3	ADCY3(#540)	Adenylate cyclase type 3 OS=Homo sapiens OX=9606 GN=ADCY3 PE=1 SV=3	540	PNGSAHSSGSTSE	27.6623	+	1	-	K.EPNGSAHS#SGS#TSEKPEEQDAQADNPSFPNPR.R	4	Yes												7.83	4.896	6.189	6.574	9.046	8.126	11.256	9.819	9.696	11.583	9.9	10.85	15.864	12.376	13.231	12.765		1.22876	0.768356	0.971218	1.03167	1.41955	1.27524	1.76631	1.54086
502	O60266	ADCY3	ADCY3(#580)	Adenylate cyclase type 3 OS=Homo sapiens OX=9606 GN=ADCY3 PE=1 SV=3	580	DRVVDASEDEHEL	5000	+	1	-	R.VVDAS#EDEHELNQLLNEALLER.E	3	Yes												9.907	10.337	9.519	10.247	9.208	10.275	7.647	10.964	10.344	10.303	9.421	9.151	10.519	9.557	11.091	11.512		0.990428	1.03346	0.951643	1.02447	0.920558	1.02724	0.764463	1.09614
503	O60266	ADCY3	ADCY3(#537;540)	Adenylate cyclase type 3 OS=Homo sapiens OX=9606 GN=ADCY3 PE=1 SV=3	537;540	TKEPNGSAHSSGS;PNGSAHSSGSTSE	37.539699448;27.662269969	+	2	+	K.EPN@GS#AHSS#GSTSEKPEEQDAQADNPSFPNPR.R	1	Yes												9.522	3.671	5.598	7.282	9.423	8.291	13.125	10.827	5.926	15.406	8.076	10.343	19.321	11.113	11.71	10.367		1.46087	0.563136	0.858781	1.11722	1.44569	1.27193	2.01358	1.66108
504	O60266	ADCY3	ADCY3(#537;543)	Adenylate cyclase type 3 OS=Homo sapiens OX=9606 GN=ADCY3 PE=1 SV=3	537;543	TKEPNGSAHSSGS;SAHSSGSTSEKPE	37.539699448;0	-	2	+	K.EPN@GS#AHSSGS#TSEKPEEQDAQADNPSFPNPR.R	1	Yes												10.664	4.217	6.66	6.263	7.316	8.12	12.885	9.941	7.628	14.439	7.842	11.067	17.437	11.729	10.925	12.867		1.53416	0.606665	0.958169	0.901009	1.05251	1.16814	1.85364	1.43009
505	O60266	ADCY3	ADCY3(#540;543)	Adenylate cyclase type 3 OS=Homo sapiens OX=9606 GN=ADCY3 PE=1 SV=3	540;543	PNGSAHSSGSTSE;SAHSSGSTSEKPE	27.662269969;0	-	2	+	K.EPNGSAHS#SGS#TSEKPEEQDAQADNPSFPNPR.R	1	Yes												7.513	4.42	5.287	6.441	8.227	7.723	10.928	9.682	8.86	12.36	9.597	10.042	18.551	12.748	11.624	15.996		1.2701	0.747198	0.893817	1.08889	1.39068	1.30546	1.84738	1.63669
506	O43306	ADCY6	ADCY6(#54)	Adenylate cyclase type 6 OS=Homo sapiens OX=9606 GN=ADCY6 PE=1 SV=2	54	RDAEPPSPTPAGP	73.8837	+	1	-	R.DAEPPS#PTPAGPPR.C	6	Yes												11.18	10.748	11.103	10.776	11.172	10.987	10.414	11.071	9.138	7.929	10.171	8.605	9.544	9.089	9.873	8.2		1.02087	0.981405	1.01378	0.983942	1.02007	1.00319	0.950906	1.01089
507	O43306	ADCY6	ADCY6(#576)	Adenylate cyclase type 6 OS=Homo sapiens OX=9606 GN=ADCY6 PE=1 SV=2	576	QRTRANSMEGLMP	5000	+	1	-	R.ANS#MEGLM*PR.W	6	Yes										+		11.695	10.557	11.594	10.253	10.837	11.503	11.683	11.286	9.407	8.875	9.308	9.462	8.377	8.483	8.866	7.813		1.0608	0.95757	1.05159	0.930033	0.983007	1.04342	1.05967	1.02366
508	O60503	ADCY9	ADCY9(#49)	Adenylate cyclase type 9 OS=Homo sapiens OX=9606 GN=ADCY9 PE=1 SV=4	49	PKHCKYSISSSCS	61.3892	+	1	-	K.YS#ISSSCSSSGDSGGVPR.R	1	Yes												9.441	7.612	8.643	8.511	12	12.359	11.574	13.565	8.569	8.665	8.227	8.516	10.94	9.667	12.396	9.317		1.10395	0.890116	1.01074	0.995196	1.40323	1.44528	1.35338	1.58624
509	O60503	ADCY9	ADCY9(#55)	Adenylate cyclase type 9 OS=Homo sapiens OX=9606 GN=ADCY9 PE=1 SV=4	55	SISSSCSSSGDSG	30.6707	+	1	-	K.YSISS#SCS#SSGDSGGVPR.R	1	Yes												12.503	7.616	10.14	8.457	10.525	9.193	11.133	11.519	8.705	9.131	8.997	9.131	12.564	9.746	11.447	9.195		1.29177	0.786834	1.04765	0.873744	1.08744	0.949813	1.15021	1.19008
510	O60503	ADCY9	ADCY9(#56)	Adenylate cyclase type 9 OS=Homo sapiens OX=9606 GN=ADCY9 PE=1 SV=4	56	ISSSCSSSGDSGG	30.6707	+	1	-	K.YSISSSCS#S#SGDSGGVPR.R	2	Yes												12.352	8.192	10.617	8.063	10.861	7.449	9.484	10.15	9.428	11.05	9.427	10.575	12.152	9.802	11.369	9.03		1.25963	0.835401	1.08268	0.82229	1.10764	0.759692	0.967202	1.03508
511	O60503	ADCY9	ADCY9(#678)	Adenylate cyclase type 9 OS=Homo sapiens OX=9606 GN=ADCY9 PE=1 SV=4	678	TQNGLLSPPQEEK	179.08	+	1	-	K.TQN@GLLS#PPQEEK.L	4	Yes												10.839	10.168	11.008	9.152	11.581	9.185	9.279	10.873	10.344	9.266	9.529	9.753	9.694	9.281	11.245	8.803		1.05316	0.987993	1.0696	0.889252	1.12532	0.892424	0.90158	1.05651
512	O60503	ADCY9	ADCY9(#688)	Adenylate cyclase type 9 OS=Homo sapiens OX=9606 GN=ADCY9 PE=1 SV=4	688	EEKLTNSQTSLCE	19.2708	+	1	-	K.LTNS#QTSLCEILQEK.G	2	Yes												9.942	9.747	10.021	7.753	10.397	7.958	8.652	9.28	11.183	11.806	10.627	11.4	10.513	10.329	9.688	10.704		1.06157	1.04071	1.06992	0.827789	1.11009	0.849651	0.923822	0.990806
513	O60503	ADCY9	ADCY9(#706)	Adenylate cyclase type 9 OS=Homo sapiens OX=9606 GN=ADCY9 PE=1 SV=4	706	GRWAGVSLDQSAL	53.5125	+	1	-	R.WAGVS#LDQSALLPLR.F	1	Yes					+					+		10.196	13.551	12.144	10.133	12.965	19.598	13.603	12.734	5.65	5.788	7.441	6.282	6.948	9.101	7.134	6.733		0.886126	1.17775	1.05543	0.88069	1.12678	1.70328	1.18226	1.10669
514	O60503	ADCY9	ADCY9(#1257)	Adenylate cyclase type 9 OS=Homo sapiens OX=9606 GN=ADCY9 PE=1 SV=4	1257	IPQHQLSISPDIR	71.6903	+	1	-	R.VIPQHQLS#ISPDIR.V	2	Yes					+					+		10.777	11.449	11.176	8.933	13.155	15.997	13.721	15.105	6.779	7.045	5.621	6.629	7.657	8.489	7.717	9.75		1.01827	1.08176	1.05596	0.844008	1.24293	1.51145	1.29645	1.42718
515	O60503	ADCY9	ADCY9(#1259)	Adenylate cyclase type 9 OS=Homo sapiens OX=9606 GN=ADCY9 PE=1 SV=4	1259	QHQLSISPDIRVQ	73.2434	+	1	-	R.VIPQHQLSIS#PDIR.V	4	Yes												10.03	10.886	10.879	8.654	10.419	8.524	9.013	8.251	9.295	11.567	10.692	11.292	10.259	11.337	9.54	9.363		0.991859	1.0765	1.07583	0.855813	1.03029	0.842937	0.891252	0.815973
516	O60503	ADCY9	ADCY9(#1273)	Adenylate cyclase type 9 OS=Homo sapiens OX=9606 GN=ADCY9 PE=1 SV=4	1273	DGSIGRSPTDEIA	64.421	+	1	-	R.VQVDGSIGRS#PTDEIANLVPSVQYVDK.T	3	Yes												10.641	12.563	11.764	11.376	10.764	8.278	8.589	8.328	9.278	9.841	10.65	10.06	9.485	10.128	9.635	8.622		0.918472	1.08436	1.01533	0.981833	0.929025	0.714507	0.741289	0.718757
517	O60503	ADCY9	ADCY9(#1269;1275)	Adenylate cyclase type 9 OS=Homo sapiens OX=9606 GN=ADCY9 PE=1 SV=4	1269;1275	RVQVDGSIGRSPT;SIGRSPTDEIANL	40.095988629;19.89811907	+	2	+	R.VQVDGS#IGRSPT#DEIANLVPSVQYVDK.T	1	Yes												9.815	13.263	11.368	10.695	12.456	12.303	10.958	9.975	7.404	8.353	9.701	8.425	8.688	10.302	7.857	8.438		0.869739	1.17525	1.00732	0.947691	1.10377	1.09025	0.971024	0.883901
518	O60503	ADCY9	ADCY9(#52;55)	Adenylate cyclase type 9 OS=Homo sapiens OX=9606 GN=ADCY9 PE=1 SV=4	52;55	CKYSISSSCSSSG;SISSSCSSSGDSG	27.661649859;30.670708797	+	2	+	K.YSISS#SCS#SSGDSGGVPR.R	3	Yes												10.39	8.13	8.83	9.834	13.699	14.04	14.416	14.42	6.293	6.585	8.393	6.5	11.506	9.242	9.194	8.529		1.11771	0.874542	0.949844	1.0579	1.47372	1.51038	1.55086	1.5512
519	O60503	ADCY9	ADCY9(#55;56)	Adenylate cyclase type 9 OS=Homo sapiens OX=9606 GN=ADCY9 PE=1 SV=4	55;56	SISSSCSSSGDSG;ISSSCSSSGDSGG	30.670708797;30.670708797	+	2	+	K.YSISSSCS#S#SGDSGGVPR.R	1	Yes												10.76	8.465	9.834	8.687	9.861	10.788	10.022	11.226	9.101	8.253	9.618	8.739	11.925	10.604	12.466	9.651		1.14022	0.897067	1.04214	0.920574	1.04495	1.14324	1.06204	1.18964
520	P35611-3	ADD1	ADD1-3(#12)	Isoform 3 of Alpha-adducin OS=Homo sapiens OX=9606 GN=ADD1	12	RAAVVTSPPPTTA	48.9042	+	1	-	R.AAVVTS#PPPTTAPHK.E	4	Yes												9.748	11.946	11.019	9.56	10.843	10.612	8.909	9.607	8.868	9.862	9.596	9.668	9.453	10.79	10.125	9.396		0.922382	1.13037	1.04264	0.904614	1.02601	1.00413	0.842948	0.90901
521	P35611-3	ADD1	ADD1-3(#59)	Isoform 3 of Alpha-adducin OS=Homo sapiens OX=9606 GN=ADD1	59	EQKKRVSMILQSP	254.041	+	1	-	K.RVS#MILQSPAFCEELESM*IQEQFK.K	1	Yes			+					+				13.521	13.16	13.352	11.598	8.585	6.724	7.202	6.876	9.904	15.253	12.539	13.213	7.756	7.599	6.292	6.426		1.0475	1.01955	1.03442	0.898534	0.665069	0.520947	0.55797	0.532685
522	P35611-3	ADD1	ADD1-3(#355)	Isoform 3 of Alpha-adducin OS=Homo sapiens OX=9606 GN=ADD1	355	YKAKSRSPGSPVG	60.6375	+	1	-	K.SRS#PGSPVGEGTGSPPK.W	1	Yes								+				9.797	9.43	9.872	7.357	9.127	9.116	7.978	8.62	9.648	11.484	11.672	11.077	11.911	12.059	10.799	10.052		1.07492	1.03467	1.08319	0.807213	1.00149	1.0002	0.875412	0.945789
523	P35611-3	ADD1	ADD1-3(#358)	Isoform 3 of Alpha-adducin OS=Homo sapiens OX=9606 GN=ADD1	358	KSRSPGSPVGEGT	108.516	+	1	-	R.SPGS#PVGEGTGSPPK.W	4	Yes												10.354	14.406	12.673	11.52	11.975	11.646	10.116	9.255	7.422	7.937	9.454	8.49	8.179	10.272	8.725	7.575		0.846073	1.17712	1.03552	0.941282	0.978497	0.951636	0.826594	0.756227
524	P35611-3	ADD1	ADD1-3(#366)	Isoform 3 of Alpha-adducin OS=Homo sapiens OX=9606 GN=ADD1	366	VGEGTGSPPKWQI	112.532	+	1	-	R.SPGS#PVGEGTGS#PPK.W	3	Yes												10.113	9.874	10.195	8.982	8.899	9.038	8.95	8.103	9.197	10.868	11.588	10.832	11.527	11.906	10.209	9.72		1.03293	1.00846	1.04126	0.91735	0.908875	0.923106	0.91412	0.827546
525	P35611-3	ADD1	ADD1-3(#431)	Isoform 3 of Alpha-adducin OS=Homo sapiens OX=9606 GN=ADD1	431	GDSGTCSPLRHSF	106.386	+	1	-	K.YSDVEVPASVTGYSFASDGDSGTCS#PLR.H	4	Yes												9.926	8.469	8.834	10.23	9.986	7.97	8.993	10.205	11.281	11.352	10.355	10.57	11.159	9.134	10.885	10.649		1.0599	0.904351	0.943322	1.09242	1.06636	0.851064	0.960317	1.08965
526	P35611-3	ADD1	ADD1-3(#436)	Isoform 3 of Alpha-adducin OS=Homo sapiens OX=9606 GN=ADD1	436	CSPLRHSFQKQQR	51.9967	+	1	-	K.YSDVEVPASVTGYSFASDGDSGTCSPLRHS#FQK.Q	1	Yes								+				10.176	3.585	5.505	7.989	9.354	7.831	14.302	14.138	9.754	9.691	8.624	8.542	17.569	8.356	11.702	12.883		1.49343	0.526138	0.807921	1.17251	1.37289	1.14931	2.09902	2.07492
527	P35611-3	ADD1	ADD1-3(#512)	Isoform 3 of Alpha-adducin OS=Homo sapiens OX=9606 GN=ADD1	512	EDGHRTSTSAVPN	24.6545	+	1	-	R.TS#TSAVPNLFVPLNTNPK.E	1	Yes			+					+				13.115	15.512	14.145	12.379	9.071	10.425	7.798	9.143	8.749	10.702	9.245	9.637	7.206	7.983	7.305	7.585		0.951208	1.12505	1.02591	0.897827	0.657927	0.756135	0.565594	0.663099
528	P35611-3	ADD1	ADD1-3(#563)	Isoform 3 of Alpha-adducin OS=Homo sapiens OX=9606 GN=ADD1	563	GVVMDRSLVQGEL	227.55	+	1	-	R.S#LVQGELVTASK.A	1	Yes												10.723	8.833	9.567	10.726	11.501	12.085	12.589	12.685	7.973	5.324	9.509	6.391	11.868	9.785	11.003	9.438		1.07639	0.886657	0.960296	1.07666	1.1545	1.21314	1.26367	1.27329
529	P35611-3	ADD1	ADD1-3(#617)	Isoform 3 of Alpha-adducin OS=Homo sapiens OX=9606 GN=ADD1	617	ERKQKGSEENLDE	5000	+	1	-	K.QKGS#EENLDEAR.E	2	Yes												6.668	8.049	7.287	6.355	5.371	5.353	3.938	5.388	17.714	20.479	16.033	18.083	9.045	9.722	10.445	10.071		0.940565	1.13528	1.02776	0.896395	0.757593	0.755076	0.555434	0.759936
530	P35611-3	ADD1	ADD1-3(#631)	Isoform 3 of Alpha-adducin OS=Homo sapiens OX=9606 GN=ADD1	631	REQKEKSPPDQPA	431.941	+	1	-	K.EKS#PPDQPAVPHPPPSTPIK.L	3	Yes												8.922	7.566	7.968	8.432	9.119	8.954	8.93	8.995	9.564	10.04	13.079	10.024	14.23	12.003	11.595	10.579		1.08512	0.920242	0.969083	1.02555	1.10912	1.08906	1.08607	1.09406
531	P35611-3	ADD1	ADD1-3(#645)	Isoform 3 of Alpha-adducin OS=Homo sapiens OX=9606 GN=ADD1	645	PHPPPSTPIKLEE	44.6724	+	1	-	K.SPPDQPAVPHPPPST#PIK.L	7	Yes												9.016	9.245	9.529	7.97	10.485	10.226	9.868	9.649	9.636	10.196	10.421	10.507	10.747	11.569	11.079	9.858		1.00848	1.03414	1.06587	0.891501	1.1728	1.14386	1.10386	1.07929
532	P35611-3	ADD1	ADD1-3(#676)	Isoform 3 of Alpha-adducin OS=Homo sapiens OX=9606 GN=ADD1	676	PTLPDLSPDEPSE	60.0079	+	1	-	K.PTLPDLS#PDEPSEALGFPMLEK.E	3	Yes												10.235	12.789	11.567	16.289	10.622	11.459	10.801	9.507	6.842	5.275	8.185	6.373	9.445	10.422	11.915	8.273		0.804682	1.00541	0.909331	1.28058	0.835101	0.900892	0.849179	0.747409
533	P35611-3	ADD1	ADD1-3(#755)	Isoform 3 of Alpha-adducin OS=Homo sapiens OX=9606 GN=ADD1	755	KKKKFRTPSFLKK	5000	+	1	-	K.FRT#PS#FLK.K	1	Yes												9.733	9.06	9.697	7.639	8.546	8.801	8.516	9.069	12.348	11.185	11.548	11.692	10.458	10.533	10.554	10.62		1.07752	1.00307	1.07362	0.845782	0.946124	0.974364	0.942857	1.00405
534	P35611-3	ADD1	ADD1-3(#757)	Isoform 3 of Alpha-adducin OS=Homo sapiens OX=9606 GN=ADD1	757	KKFRTPSFLKKSK	5000	+	1	-	K.FRT#PS#FLK.K	2	Yes												15.327	3.5	5.442	12.998	4.454	7.996	8.345	20.837	13.379	10.662	4.857	6.459	13.234	3.845	10.867	17.796		1.6451	0.375706	0.584145	1.39505	0.478066	0.858166	0.89571	2.23648
535	P35611-3	ADD1	ADD1-3(#355;358)	Isoform 3 of Alpha-adducin OS=Homo sapiens OX=9606 GN=ADD1	355;358	YKAKSRSPGSPVG;KSRSPGSPVGEGT	60.637452608;108.515962637	+	2	+	K.SRS#PGS#PVGEGTGSPPK.W	1	Yes												12.19	11.707	12.696	6.912	12.298	11.425	8.948	10.816	7.389	9.768	9.774	9.225	10.009	10.424	8.776	7.641		1.12079	1.07635	1.16733	0.635525	1.13071	1.05047	0.822729	0.994457
536	P35611-3	ADD1	ADD1-3(#355;366)	Isoform 3 of Alpha-adducin OS=Homo sapiens OX=9606 GN=ADD1	355;366	YKAKSRSPGSPVG;VGEGTGSPPKWQI	60.637452608;112.532027482	+	2	+	K.SRS#PGSPVGEGTGS#PPK.W	2	Yes												9.73	10.213	9.461	9.253	7.743	8.401	6.461	7.592	8.859	12.209	11.88	10.412	13.142	12.486	10.894	11.264		1.00682	1.05678	0.978981	0.957419	0.801234	0.869268	0.668603	0.785586
537	P35611-3	ADD1	ADD1-3(#358;366)	Isoform 3 of Alpha-adducin OS=Homo sapiens OX=9606 GN=ADD1	358;366	KSRSPGSPVGEGT;VGEGTGSPPKWQI	108.515962637;112.532027482	+	2	+	R.SPGS#PVGEGTGS#PPK.W	4	Yes												10.144	11.695	10.411	12.801	9.479	10.449	9.222	9.342	8.806	9.802	9.896	9.222	9.665	9.89	9.468	9.708		0.90064	1.03836	0.924379	1.13662	0.841635	0.927759	0.818847	0.829455
538	P35611-3	ADD1	ADD1-3(#631;645)	Isoform 3 of Alpha-adducin OS=Homo sapiens OX=9606 GN=ADD1	631;645	REQKEKSPPDQPA;PHPPPSTPIKLEE	431.941400713;44.672443662	+	2	+	K.EKS#PPDQPAVPHPPPST#PIK.L	1	Yes												8.703	7.843	8.585	7.759	9.428	9.316	8.867	9.541	10.586	9.995	11.081	10.572	12.198	11.749	13.47	10.306		1.05841	0.953798	1.04413	0.943658	1.14654	1.133	1.07841	1.16034
539	P35611-3	ADD1	ADD1-3(#755;757)	Isoform 3 of Alpha-adducin OS=Homo sapiens OX=9606 GN=ADD1	755;757	KKKKFRTPSFLKK;KKFRTPSFLKKSK	5000;5000	+	2	+	K.FRT#PS#FLK.K	2	Yes												12.12	12.905	13.04	8.726	12.703	14.511	12.32	12.553	6.101	7.517	6.374	7.122	8.204	9.569	7.649	8.585		1.03611	1.10318	1.11474	0.745977	1.08591	1.24047	1.05322	1.07306
540	P35611-4	ADD1	ADD1-4(#557)	Isoform 4 of Alpha-adducin OS=Homo sapiens OX=9606 GN=ADD1	557	LTEQTFSPAKSLS	111.706	+	1	-	R.SLVQDAPLSDCTETIEGLELTEQTFS#PAK.S	2	Yes												10.444	9.221	10.208	8.592	10.563	8.636	9.681	9.695	9.859	10.237	9.968	10.393	11.097	10.604	11.018	9.784		1.08612	0.958882	1.06149	0.893506	1.09845	0.898015	1.00677	1.00816
541	Q9UEY8	ADD3	ADD3(#42)	Gamma-adducin OS=Homo sapiens OX=9606 GN=ADD3 PE=1 SV=1	42	IRERNMSPDLRQD	5000	+	1	-	R.NMS#PDLR.Q	2	Yes												9.684	10.644	10.52	12.122	7.796	9.758	9.638	7.597	9.643	9.037	10.947	10.252	10.033	11.619	11.37	9.339		0.901433	0.990816	0.979314	1.12844	0.725662	0.908314	0.897171	0.707198
542	Q9UEY8	ADD3	ADD3(#64)	Gamma-adducin OS=Homo sapiens OX=9606 GN=ADD3 PE=1 SV=1	64	VTQILQSPAFRED	225.497	+	1	-	K.RVTQILQS#PAFR.E	8	Yes												10.089	8.688	9.822	9.263	9.206	5.865	7.401	8.163	12.808	12.559	10.263	12.543	10.726	9.667	12.954	9.984		1.06593	0.917832	1.03764	0.978591	0.972627	0.619649	0.78189	0.86245
543	Q9UEY8	ADD3	ADD3(#402)	Gamma-adducin OS=Homo sapiens OX=9606 GN=ADD3 PE=1 SV=1	402	EKPRHKSDVEIPA	308.151	+	1	-	R.HKS#DVEIPATVTAFSFEDDTVPLS#PLK.Y	3	Yes							+					12.14	14.613	12.635	11.924	13.647	15.3	11.393	12.77	5.643	7.781	7.631	6.695	7.324	7.66	5.961	6.883		0.946361	1.13915	0.984981	0.929512	1.06389	1.19275	0.888162	0.995465
544	Q9UEY8	ADD3	ADD3(#423)	Gamma-adducin OS=Homo sapiens OX=9606 GN=ADD3 PE=1 SV=1	423	DDTVPLSPLKYMA	226.897	+	1	-	K.SDVEIPATVTAFSFEDDTVPLS#PLK.Y	7	Yes												9.918	8.577	8.984	11.801	10.036	7.861	9.272	10.897	11.911	9.316	8.929	9.438	10.6	8.644	12.683	11.133		1.00992	0.873454	0.914887	1.20174	1.022	0.800483	0.944202	1.10969
545	Q9UEY8	ADD3	ADD3(#442)	Gamma-adducin OS=Homo sapiens OX=9606 GN=ADD3 PE=1 SV=1	442	KTRWLNSPNTYMK	134.306	+	1	-	R.WLNS#PNTYM*K.V	18	Yes												10.701	10.935	11.036	11.513	9.523	6.476	8.078	7.968	11.253	11.01	9.834	11.104	9.89	9.683	10.965	10.033		0.96879	0.989945	0.999039	1.04223	0.862079	0.586297	0.731299	0.721294
546	Q9UEY8	ADD3	ADD3(#461)	Gamma-adducin OS=Homo sapiens OX=9606 GN=ADD3 PE=1 SV=1	461	SRNGETSPRTKIT	21.651	+	1	-	K.VNVPEESRN@GETS#PR.T	1	Yes												9.839	9.827	10.42	7.543	10.32	9.006	9.482	8.717	8.599	10.883	9.443	10.593	11.462	12.647	10.743	10.476		1.04595	1.0446	1.10766	0.801795	1.09709	0.957417	1.00798	0.926644
547	Q9UEY8	ADD3	ADD3(#585)	Gamma-adducin OS=Homo sapiens OX=9606 GN=ADD3 PE=1 SV=1	585	AEQELLSDDASSV	23.1461	+	1	-	K.QQGLEDAEQELLS#DDASSVSQIQSQTQ@SPQNVPEK.L	1	Yes												9.308	13.168	11.081	12.375	9.569	10.491	10.106	8.433	9.212	10.136	9.063	10.079	8.031	10.353	8.656	9.94		0.810613	1.14677	0.964962	1.07766	0.833331	0.913583	0.880094	0.734419
548	Q9UEY8	ADD3	ADD3(#600)	Gamma-adducin OS=Homo sapiens OX=9606 GN=ADD3 PE=1 SV=1	600	IQSQTQSPQNVPE	29.9629	+	1	-	K.QQGLEDAEQELLSDDASSVSQIQSQTQS#PQNVPEK.L	2	Yes												9.711	13.122	11.567	11.091	10.018	8.056	8.294	7.868	10.273	10.266	9.901	10.585	8.853	10.587	9.857	9.951		0.853903	1.15378	1.01708	0.975238	0.880856	0.708352	0.729262	0.691798
549	Q9UEY8	ADD3	ADD3(#651)	Gamma-adducin OS=Homo sapiens OX=9606 GN=ADD3 PE=1 SV=1	651	RVSRLSTSTTIEN	-5.09093	-	1	-	R.LST#STTIENIEITIK.S	1	Yes												11.961	13.619	11.242	12.984	16.318	17.602	14.524	16.265	4.397	6.076	5.779	4.844	6.735	6.166	4.54	6.949		0.960628	1.09375	0.902878	1.04275	1.31052	1.4137	1.16644	1.30628
550	Q9UEY8	ADD3	ADD3(#664)	Gamma-adducin OS=Homo sapiens OX=9606 GN=ADD3 PE=1 SV=1	664	IEITIKSPEKIEE	22.363	+	1	-	R.LSTSTTIENIEITIKS#PEK.I	1	Yes												10.173	8.194	8.849	10.111	8.731	7.197	9.371	8.933	11.311	11.899	10.295	11.144	11.78	9.873	10.4	11.741		1.0902	0.878041	0.94825	1.08351	0.935587	0.771206	1.00423	0.957231
551	Q9UEY8	ADD3	ADD3(#673)	Gamma-adducin OS=Homo sapiens OX=9606 GN=ADD3 PE=1 SV=1	673	KIEEVLSPEGSPS	267.374	+	1	-	K.IEEVLS#PEGS#PSK.S	6	Yes												11.482	11.777	12.962	7.614	10.046	7.329	7.64	7.976	9.407	10.986	8.85	11.075	10.199	11.729	11.351	9.576		1.04771	1.07469	1.18278	0.694818	0.916727	0.668753	0.697183	0.727824
552	Q9UEY8	ADD3	ADD3(#677)	Gamma-adducin OS=Homo sapiens OX=9606 GN=ADD3 PE=1 SV=1	677	VLSPEGSPSKSPS	73.8837	+	1	-	K.IEEVLS#PEGS#PSK.S	12	Yes												11.24	10.141	10.568	9.276	10.166	10.91	10.132	10.996	9.193	11.414	9.246	10.13	9.499	9.11	8.544	9.433		1.09063	0.983977	1.02535	0.900045	0.986435	1.05862	0.98312	1.06694
553	Q9UEY8	ADD3	ADD3(#681)	Gamma-adducin OS=Homo sapiens OX=9606 GN=ADD3 PE=1 SV=1	681	EGSPSKSPSKKKK	13.4726	+	1	-	K.IEEVLSPEGSPSKS#PSK.K	1	Yes												8.425	11.777	8.267	14.162	6.02	7.991	6.342	7.689	13.288	17.86	9.629	12.38	7.562	7.679	6.759	14.172		0.790468	1.10503	0.775668	1.32883	0.56488	0.749813	0.595043	0.721408
554	Q9UEY8	ADD3	ADD3(#402;423)	Gamma-adducin OS=Homo sapiens OX=9606 GN=ADD3 PE=1 SV=1	402;423	EKPRHKSDVEIPA;DDTVPLSPLKYMA	308.151424886;226.896649862	+	2	+	R.HKS#DVEIPATVTAFSFEDDTVPLS#PLK.Y	2	Yes												10.33	13.046	11.682	13.535	13.066	12.965	12.163	11.288	7.652	7.644	8.594	8.025	7.097	8.046	7.983	6.883		0.850332	1.07389	0.961645	1.11413	1.07557	1.06723	1.00125	0.929229
555	Q9UEY8	ADD3	ADD3(#585;600)	Gamma-adducin OS=Homo sapiens OX=9606 GN=ADD3 PE=1 SV=1	585;600	AEQELLSDDASSV;IQSQTQSPQNVPE	23.146115124;29.962862709	+	2	+	K.QQGLEDAEQELLSDDASSVSQIQSQT#QS#PQNVPEK.L	3	Yes												10.003	10.353	10.152	9.634	10.427	8.289	8.752	9.252	9.739	10.198	9.759	9.882	11.085	10.8	10.771	10.902		0.996781	1.03165	1.01156	0.960009	1.03903	0.825961	0.872121	0.921912
556	Q9UEY8	ADD3	ADD3(#673;677)	Gamma-adducin OS=Homo sapiens OX=9606 GN=ADD3 PE=1 SV=1	673;677	KIEEVLSPEGSPS;VLSPEGSPSKSPS	267.373769048;73.883667685	+	2	+	K.IEEVLS#PEGS#PSK.S	7	Yes												10.507	10.569	10.882	9.119	11.518	11.889	12.067	10.618	7.867	8.411	9.203	8.764	9.889	10.665	8.99	9.044		1.02319	1.02917	1.05965	0.887989	1.12167	1.15773	1.17508	1.03395
557	Q9UEY8	ADD3	ADD3(#677;683)	Gamma-adducin OS=Homo sapiens OX=9606 GN=ADD3 PE=1 SV=1	677;683	VLSPEGSPSKSPS;SPSKSPSKKKKKF	73.883667685;33.779260058	+	2	+	K.IEEVLSPEGS#PSKSPS#K.K	1	Yes												11.061	9.393	9.123	11.225	8.072	7.299	7.6	9.911	13.417	15.718	10.187	12.122	8.996	6.952	7.686	11.239		1.08439	0.920825	0.89435	1.10043	0.791395	0.715576	0.745035	0.971643
558	O60241	ADGRB2	ADGRB2(#338)	Adhesion G protein-coupled receptor B2 OS=Homo sapiens OX=9606 GN=ADGRB2 PE=1 SV=2	338	RTRSCVSSPYGTL	25.9077	+	1	-	R.SCVS#SPYGTLCSGPLR.E	1	No												8.542	10.576	9.376	11.86	9.093	8.163	8.995	7.492	10.222	12.087	10.893	11.652	9.796	10.966	10.039	10.249		0.846682	1.04834	0.929352	1.17563	0.901325	0.809169	0.891603	0.742628
559	O60241	ADGRB2	ADGRB2(#647)	Adhesion G protein-coupled receptor B2 OS=Homo sapiens OX=9606 GN=ADGRB2 PE=1 SV=2	647	DILRNVTDTFKRA	0	-	1	-	R.TYYSGDLLFSVDILRNVT#DTFK.R	1	No												6.867	9.627	7.585	8.53	11.175	9.912	10.178	9.114	9.394	11.852	10.248	10.416	10.802	12.202	8.616	13.481		0.842299	1.18089	0.930446	1.04637	1.37082	1.21585	1.24855	1.11792
560	O60241	ADGRB2	ADGRB2(#1543)	Adhesion G protein-coupled receptor B2 OS=Homo sapiens OX=9606 GN=ADGRB2 PE=1 SV=2	1543	QHRRHQSWSTFKS	120.277	+	1	-	R.HQS#WSTFK.S	2	No							+					8.455	7.899	8.091	7.163	8.506	9.742	7.135	10.932	11.64	7.996	10.123	8.533	13.218	11.663	15.514	13.39		1.06999	0.999607	1.02397	0.906435	1.07649	1.23283	0.902877	1.38349
561	Q6QNK2-4	ADGRD1	ADGRD1-4(#862)	Isoform 4 of Adhesion G-protein coupled receptor D1 OS=Homo sapiens OX=9606 GN=ADGRD1	862	WSLTSSSARTSNA	44.2579	+	1	-	K.VWSLTSSS#AR.T	1	Yes												7.773	7.613	7.343	12.08	10.071	7.955	9.175	9.812	11.24	12.605	9.354	11.199	10.637	9.31	13.012	10.822		0.893233	0.874864	0.84376	1.38814	1.15721	0.914125	1.05427	1.12749
562	Q6QNK2-4	ADGRD1	ADGRD1-4(#885)	Isoform 4 of Adhesion G-protein coupled receptor D1 OS=Homo sapiens OX=9606 GN=ADGRD1	885	TRPGMASTKLSPW	20.9821	+	1	-	K.PFHSDLMN@GTRPGM*AS#TK.L	2	Yes												8.845	8.981	8.088	13.702	13.071	10.645	10.838	12.047	6.946	11.052	7.446	8.37	10.683	9.019	10.512	9.754		0.893066	0.906798	0.816692	1.38344	1.31978	1.07482	1.09436	1.2164
563	P48960	ADGRE5	ADGRE5(#815)	Adhesion G protein-coupled receptor E5 OS=Homo sapiens OX=9606 GN=ADGRE5 PE=1 SV=4	815	KYSEFTSTTSGTG	17.2164	+	1	-	K.YSEFTS#TTS#GTGHNQTR.A	2	Yes												10.04	4.821	9.585	3.348	12.467	9.476	23.622	9.984	6.71	5.206	6.89	8.494	13.369	15.342	11.927	8.718		1.44497	0.693841	1.37942	0.481767	1.79418	1.36373	3.39953	1.43686
564	P48960	ADGRE5	ADGRE5(#818)	Adhesion G protein-coupled receptor E5 OS=Homo sapiens OX=9606 GN=ADGRE5 PE=1 SV=4	818	EFTSTTSGTGHNQ	30.2063	+	1	-	K.YSEFTSTTS#GTGHNQ@TR.A	2	Yes												9.01	5.86	8.863	6.922	11.203	10.487	22.251	10.75	9.028	6.343	6.988	9.294	10.085	11.528	12.009	9.378		1.1757	0.764575	1.15647	0.903257	1.46182	1.3684	2.90343	1.40266
565	P48960	ADGRE5	ADGRE5(#825)	Adhesion G protein-coupled receptor E5 OS=Homo sapiens OX=9606 GN=ADGRE5 PE=1 SV=4	825	GTGHNQTRALRAS	138.801	+	1	-	K.YSEFT#STTSGTGHNQT#R.A	1	Yes												6.548	6.249	7.476	7.276	11.322	9.578	14.302	9.682	9.974	5.618	8.474	8.578	11.937	14.025	18.132	10.83		0.95076	0.907354	1.08544	1.05644	1.64388	1.39073	2.07664	1.40575
566	P48960	ADGRE5	ADGRE5(#831)	Adhesion G protein-coupled receptor E5 OS=Homo sapiens OX=9606 GN=ADGRE5 PE=1 SV=4	831	TRALRASESGIxx	44.0678	+	1	-	R.ALRAS#ESGI.-	2	Yes	+											14.291	13.415	12.996	15.718	10.289	9.734	8.325	11.963	8.843	7.517	7.969	7.117	8.185	6.612	8.9	8.126		1.01321	0.951054	0.921363	1.11438	0.729449	0.690121	0.590213	0.848122
567	P48960	ADGRE5	ADGRE5(#814;815)	Adhesion G protein-coupled receptor E5 OS=Homo sapiens OX=9606 GN=ADGRE5 PE=1 SV=4	814;815	SKYSEFTSTTSGT;KYSEFTSTTSGTG	19.236091915;17.216379053	+	2	+	K.YSEFT#ST#TSGTGHNQTR.A	1	Yes												10.661	7.888	10.248	9.478	9.434	10.648	10.837	11.094	11.153	6.002	10.759	8.594	10.531	9.672	15.345	7.657		1.11414	0.824368	1.07096	0.990529	0.985936	1.11278	1.13252	1.15943
568	P48960	ADGRE5	ADGRE5(#814;825)	Adhesion G protein-coupled receptor E5 OS=Homo sapiens OX=9606 GN=ADGRE5 PE=1 SV=4	814;825	SKYSEFTSTTSGT;GTGHNQTRALRAS	19.236091915;138.801235974	+	2	+	K.YSEFT#STTSGTGHNQT#R.A	1	Yes												9.888	7.096	9.654	8.851	7.537	13.671	18.364	11.45	10.209	6.491	6.085	8.775	8.477	10.321	12.081	11.049		1.11443	0.79982	1.08814	0.997614	0.849546	1.54086	2.06984	1.29053
569	P48960	ADGRE5	ADGRE5(#815;818)	Adhesion G protein-coupled receptor E5 OS=Homo sapiens OX=9606 GN=ADGRE5 PE=1 SV=4	815;818	KYSEFTSTTSGTG;EFTSTTSGTGHNQ	17.216379053;30.206311801	+	2	+	K.YSEFTS#TTS#GTGHNQTR.A	3	Yes												4.781	6.137	5.579	5.796	11.945	16.405	15.362	12.11	8.549	7.715	8.284	8.601	10.481	13.741	11.743	12.773		0.857914	1.10113	1.00106	1.0399	2.14323	2.94346	2.75632	2.17288
570	Q9Y653	ADGRG1	ADGRG1(#690)	Adhesion G-protein coupled receptor G1 OS=Homo sapiens OX=9606 GN=ADGRG1 PE=1 SV=2	690	SSGSTSSSRIxxx	24.6538	+	1	-	R.LPISSGSTSS#SRI.-	2	Yes												11.806	13.421	12.565	12.9	12.654	11.244	10.046	11.253	6.918	8.091	7.352	7.557	8.417	8.679	9.179	7.918		0.931615	1.05904	0.991455	1.01789	0.998507	0.887255	0.792721	0.887975
571	Q9Y653	ADGRG1	ADGRG1(#691)	Adhesion G-protein coupled receptor G1 OS=Homo sapiens OX=9606 GN=ADGRG1 PE=1 SV=2	691	SGSTSSSRIxxxx	22.2297	+	1	-	R.LPISSGSTSS#S#RI.-	2	Yes												11.836	10.632	11.566	8.196	10.993	10.482	8.937	10.956	7.932	10.937	8.248	9.504	10.366	10.151	10.083	9.181		1.12104	1.00708	1.09552	0.776354	1.04127	0.992805	0.846483	1.0377
572	Q9Y653	ADGRG1	ADGRG1(#690;691)	Adhesion G-protein coupled receptor G1 OS=Homo sapiens OX=9606 GN=ADGRG1 PE=1 SV=2	690;691	SSGSTSSSRIxxx;SGSTSSSRIxxxx	24.653832294;22.22965347	+	2	+	R.LPISSGSTSS#S#RI.-	1	Yes												10.472	10.976	11.918	7.997	11.467	11.137	11.108	9.16	6.921	8.887	8.597	9.347	10.315	12.762	10.483	8.453		1.01269	1.06145	1.15254	0.773325	1.10892	1.07703	1.07425	0.885813
573	Q8IZP9	ADGRG2	ADGRG2(#967)	Adhesion G-protein coupled receptor G2 OS=Homo sapiens OX=9606 GN=ADGRG2 PE=1 SV=2	967	TERNGVSFSVQNG	26.4394	+	1	-	R.NGVS#FSVQNGDVCLHDFTGK.Q	1	Yes					+							10.091	7.974	9.043	8.949	6.51	13.895	11.068	11.54	11.144	7.734	8.645	8.653	10.308	10.261	11.723	12.463		1.11944	0.884588	1.0032	0.992779	0.722203	1.54138	1.22776	1.28012
574	Q8IZP9	ADGRG2	ADGRG2(#1010)	Adhesion G-protein coupled receptor G2 OS=Homo sapiens OX=9606 GN=ADGRG2 PE=1 SV=2	1010	RTSKRGSLHFIEQ	5000	+	1	-	K.RGS#LHFIEQM*.-	24	Yes									+			10.5	10.438	10.342	10.404	9.981	15.214	12.34	12.901	8.507	7.59	7.986	7.757	8.56	8.946	8.871	9.664		1.00757	1.00168	0.992387	0.99836	0.957792	1.45997	1.18413	1.23799
575	Q86SQ4	ADGRG6	ADGRG6(#1140)	Adhesion G-protein coupled receptor G6 OS=Homo sapiens OX=9606 GN=ADGRG6 PE=1 SV=3	1140	FRLADNSDWSKTA	123.22	+	1	-	R.LADNS#DWSK.T	1	Yes												12.79	13.632	15.271	8.052	15.635	16.166	12.308	13.518	5.471	4.913	6.819	5.992	7.025	8.599	8.59	5.217		1.02847	1.09613	1.22795	0.647447	1.25721	1.29996	0.989735	1.08702
576	Q86SQ4	ADGRG6	ADGRG6(#1162)	Adhesion G-protein coupled receptor G6 OS=Homo sapiens OX=9606 GN=ADGRG6 PE=1 SV=3	1162	NLGKSLSSSSIGS	47.472	+	1	-	K.SLS#SSSIGSNSTYLTSK.S	4	Yes												10.324	12.782	11.939	12.961	11.37	11.924	11.899	10.197	8.659	8.597	8.449	9.199	7.038	8.582	8.552	7.527		0.860237	1.06504	0.994787	1.07994	0.947354	0.993471	0.991417	0.849656
577	Q86SQ4	ADGRG6	ADGRG6(#1175)	Adhesion G-protein coupled receptor G6 OS=Homo sapiens OX=9606 GN=ADGRG6 PE=1 SV=3	1175	NSTYLTSKSKSSS	41.8964	+	1	-	K.SLSSSSIGSNSTYLTS#K.S	1	Yes												12.102	13.848	12.657	11.709	14.019	14.861	11.457	14.09	6.252	7.565	6.489	6.688	6.921	7.2	6.974	7.167		0.962104	1.10088	1.00618	0.930836	1.1145	1.18144	0.910776	1.12016
578	Q86SQ4	ADGRG6	ADGRG6(#1181)	Adhesion G-protein coupled receptor G6 OS=Homo sapiens OX=9606 GN=ADGRG6 PE=1 SV=3	1181	SKSKSSSTTYFKR	3.79342	-	1	-	K.SSS#TTYFK.R	1	Yes												9.898	13.503	11.216	13.297	12.624	20.355	13.958	15.099	6.378	5.988	5.918	5.932	5.484	6.683	6.602	7.067		0.826285	1.12725	0.936363	1.11011	1.05393	1.69931	1.16528	1.26054
579	Q86SQ4	ADGRG6	ADGRG6(#1195)	Adhesion G-protein coupled receptor G6 OS=Homo sapiens OX=9606 GN=ADGRG6 PE=1 SV=3	1195	SHTDNVSYEHSFN	183.823	+	1	-	R.NSHTDNVS#YEHSFNK.S	1	Yes												9.585	6.788	7.424	8.577	11.269	12.919	12.418	14.508	7.882	9.697	8.445	8.068	12.446	9.25	9.68	11.044		1.18429	0.838697	0.917276	1.05974	1.39232	1.59625	1.53431	1.79251
580	Q86SQ4	ADGRG6	ADGRG6(#1162;1168)	Adhesion G-protein coupled receptor G6 OS=Homo sapiens OX=9606 GN=ADGRG6 PE=1 SV=3	1162;1168	NLGKSLSSSSIGS;SSSSIGSNSTYLT	47.472024173;51.62971951	+	2	+	K.SLS#SSSIGS#NSTYLTSK.S	1	Yes												12.497	13.028	13.239	12.216	14.017	15.762	16.283	14.49	6.064	5.196	5.54	5.75	6.02	6.739	6.486	6.674		0.980513	1.02223	1.03873	0.958525	1.09979	1.23669	1.2776	1.13689
581	O94910	ADGRL1	ADGRL1(#1173)	Adhesion G protein-coupled receptor L1 OS=Homo sapiens OX=9606 GN=ADGRL1 PE=1 SV=1	1173	AGDINSTPTLNRG	29.0648	+	1	-	K.QTESSFM*AGDINST#PTLNR.G	1	Yes												8.796	8.335	7.822	8.007	8.279	8.271	5.915	9.985	10.946	10.461	10.891	9.074	14.397	11.252	13.484	14.084		1.06749	1.01158	0.949253	0.971678	1.00475	1.00372	0.717823	1.21177
582	O94910	ADGRL1	ADGRL1(#1198)	Adhesion G protein-coupled receptor L1 OS=Homo sapiens OX=9606 GN=ADGRL1 PE=1 SV=1	1198	QPRGGTSPYNTLI	17.6871	+	1	-	R.GGTS#PYNTLIAESVGFN@PSSPPVFNSPGSYR.E	1	Yes												9.978	12.128	11.128	11.173	11.107	15.237	11.164	11.459	7.45	8.013	8.606	8.093	8.063	9.482	9.076	7.844		0.898769	1.09245	1.00236	1.00642	1.00046	1.37247	1.00566	1.03221
583	O94910	ADGRL1	ADGRL1(#1356)	Adhesion G protein-coupled receptor L1 OS=Homo sapiens OX=9606 GN=ADGRL1 PE=1 SV=1	1356	QSVLYQSDLDESE	75.9146	+	1	-	R.AQSVLYQS#DLDESESCTAEDGATSRPLSSPPGR.D	4	Yes												10.241	9.781	9.819	12.312	10.814	10.583	10.779	11.226	9.909	8.586	9.95	8.977	9.436	8.574	10.277	8.738		0.971828	0.928159	0.931732	1.16828	1.02612	1.00425	1.02287	1.0653
584	O94910	ADGRL1	ADGRL1(#1447)	Adhesion G protein-coupled receptor L1 OS=Homo sapiens OX=9606 GN=ADGRL1 PE=1 SV=1	1447	YQVRRPSHEGYLA	445.71	+	1	-	R.RPS#HEGYLAAPGLEGPGPDGDGQMQLVTSL.-	3	Yes						+						10.263	13.78	11.727	14.463	10.453	13.759	10.529	10.131	7.392	7.723	8.888	7.891	7.658	9.079	8.684	7.58		0.817268	1.09728	0.933781	1.15167	0.832328	1.09562	0.838419	0.80675
585	Q86V24	ADIPOR2	ADIPOR2(#14)	Adiponectin receptor protein 2 OS=Homo sapiens OX=9606 GN=ADIPOR2 PE=1 SV=1	14	RLGCSRTPEPDIR	5000	+	1	-	R.T#PEPDIR.L	2	No												11.457	7.644	9.05	9.65	12.471	9.554	12.658	13.737	9.51	8.498	8.728	8.315	11.238	8.022	9.552	9.915		1.2124	0.808863	0.957639	1.0211	1.3197	1.01102	1.33939	1.45366
586	Q86V24	ADIPOR2	ADIPOR2(#53)	Adiponectin receptor protein 2 OS=Homo sapiens OX=9606 GN=ADIPOR2 PE=1 SV=1	53	EASVLSSHHKKSS	69.4973	+	1	-	R.GDNDSHQGDLEPILEASVLSS#HHK.K	1	No												7.856	5.487	7.606	6.991	10.733	10.15	20.575	8.376	6.962	8.078	9.099	10.231	12.926	14.676	11.265	8.989		1.12477	0.785487	1.08895	1.00079	1.5366	1.45309	2.94567	1.19912
587	Q9H2P0	ADNP	ADNP(#98)	Activity-dependent neuroprotector homeobox protein OS=Homo sapiens OX=9606 GN=ADNP PE=1 SV=1	98	HFRNVHSEDFENR	5000	+	1	-	R.N@VHS#EDFENR.I	5	Yes												11.132	10.57	10.933	11.005	9.277	8.323	8.358	7.864	8.511	12.14	11.474	11.153	10.825	10.506	9.865	8.062		1.02036	0.968846	1.00208	1.00871	0.850268	0.762839	0.766084	0.720774
588	Q9H2P0	ADNP	ADNP(#393)	Activity-dependent neuroprotector homeobox protein OS=Homo sapiens OX=9606 GN=ADNP PE=1 SV=1	393	QAPARYSLQSANA	137.888	+	1	-	R.YS#LQSANASSLSSGQLK.S	1	Yes				+					+			12.496	16.794	14.671	19.964	5.85	6.615	7.728	5.573	10.653	12.211	7.783	11.775	5.462	7.334	6.897	8.195		0.781913	1.05085	0.917989	1.24925	0.36607	0.413897	0.483557	0.34874
589	Q9H2P0	ADNP	ADNP(#607)	Activity-dependent neuroprotector homeobox protein OS=Homo sapiens OX=9606 GN=ADNP PE=1 SV=1	607	ADIPVKSSPQAAV	17.2794	+	1	-	K.S#SPQAAVPYK.K	4	Yes												9.185	8.608	9.378	7.941	9.469	7.693	8.558	8.47	10.775	10.963	10.467	11.349	11.808	11.89	12.707	10.738		1.04635	0.980624	1.06834	0.904683	1.07876	0.876417	0.974921	0.964903
590	Q9H2P0	ADNP	ADNP(#608)	Activity-dependent neuroprotector homeobox protein OS=Homo sapiens OX=9606 GN=ADNP PE=1 SV=1	608	DIPVKSSPQAAVP	13.0055	+	1	-	K.SS#PQAAVPYK.K	2	Yes												8.431	8.239	8.983	7.436	9.096	7.205	8.659	7.631	10.504	11.435	9.94	11.885	12.225	13.328	13.431	11.569		1.01922	0.996002	1.08592	0.898862	1.09961	0.870989	1.04673	0.922435
591	Q9H2P0	ADNP	ADNP(#709)	Activity-dependent neuroprotector homeobox protein OS=Homo sapiens OX=9606 GN=ADNP PE=1 SV=1	709	PSRLNQSPSLAPV	96.763	+	1	-	R.LN@QS#PSLAPVK.R	13	Yes												9.422	9.948	10.231	8.961	9.029	7.002	8.581	7.626	11.441	11.627	9.883	12.036	10.312	11.429	11.323	11.148		0.977335	1.0319	1.06121	0.929557	0.93662	0.726348	0.890083	0.791045
592	Q9H2P0	ADNP	ADNP(#736)	Activity-dependent neuroprotector homeobox protein OS=Homo sapiens OX=9606 GN=ADNP PE=1 SV=1	736	RKLDDDSDSPSFF	91.2784	+	1	-	K.RKLDDDS#DSPSFFEEKPEEPVVLALDPK.G	11	Yes												10.146	11.251	11.209	8.979	10.593	10.681	9.891	9.724	9.39	9.625	9.766	10.037	9.23	10.558	9.79	9.128		0.975894	1.0822	1.07819	0.863716	1.0189	1.02737	0.95144	0.935351
593	Q9H2P0	ADNP	ADNP(#738)	Activity-dependent neuroprotector homeobox protein OS=Homo sapiens OX=9606 GN=ADNP PE=1 SV=1	738	LDDDSDSPSFFEE	65.8399	+	1	-	R.KLDDDSDS#PSFFEEKPEEPVVLALDPK.G	8	Yes												8.508	10.731	8.929	12.145	11.381	11.977	10.161	11.306	8.801	9.884	8.766	8.813	9.156	9.409	9.693	10.339		0.844143	1.0648	0.885994	1.20507	1.12921	1.18837	1.00819	1.12179
594	Q9H2P0	ADNP	ADNP(#740)	Activity-dependent neuroprotector homeobox protein OS=Homo sapiens OX=9606 GN=ADNP PE=1 SV=1	740	DDSDSPSFFEEKP	39.3284	+	1	-	K.LDDDS#DSPS#FFEEKPEEPVVLALDPK.G	3	Yes										+		8.462	12.55	9.264	12.471	11.598	14.862	10.307	11.651	6.633	10.778	7.205	8.035	8.33	9.538	7.819	10.498		0.791783	1.17435	0.866878	1.16698	1.08526	1.39072	0.96447	1.09027
595	Q9H2P0	ADNP	ADNP(#874)	Activity-dependent neuroprotector homeobox protein OS=Homo sapiens OX=9606 GN=ADNP PE=1 SV=1	874	LGKEDDSSSDSFE	28.4535	+	1	-	K.EDDS#SSDSFENLEEESNESGSPFDPVFEVEPK.I	1	Yes												9.661	10.471	10.293	11.359	9.471	7.964	9.255	8.048	10.606	10.655	10.669	11.155	9.797	10.404	10.656	9.537		0.924867	1.0024	0.985337	1.08739	0.906696	0.762431	0.886033	0.770402
596	Q9H2P0	ADNP	ADNP(#878)	Activity-dependent neuroprotector homeobox protein OS=Homo sapiens OX=9606 GN=ADNP PE=1 SV=1	878	DDSSSDSFENLEE	63.4638	+	1	-	K.EDDS#SSDS#FENLEEESNESGSPFDPVFEVEPK.I	1	Yes												8.358	9.802	8.895	10.112	7.977	6.705	7.445	7.452	13.318	10.609	11.205	11.226	10.848	11.155	11.738	13.155		0.899534	1.05492	0.957258	1.08829	0.858524	0.721558	0.801262	0.801973
597	Q9H2P0	ADNP	ADNP(#904)	Activity-dependent neuroprotector homeobox protein OS=Homo sapiens OX=9606 GN=ADNP PE=1 SV=1	904	EVEPKISNDNPEE	5000	+	1	-	K.IS#N@DNPEEHVLK.V	1	Yes												11.48	8.843	11.002	8.003	11.079	11.791	13.697	12.431	9.895	6.811	8.859	8.516	9.436	9.303	10.008	8.848		1.1676	0.899385	1.11901	0.814008	1.12681	1.19928	1.39312	1.26434
598	Q9H2P0	ADNP	ADNP(#921)	Activity-dependent neuroprotector homeobox protein OS=Homo sapiens OX=9606 GN=ADNP PE=1 SV=1	921	VIPEDASESEEKL	5000	+	1	-	K.VIPEDAS#ES#EEK.L	6	Yes												11.185	9.652	11.084	7.639	11.397	12.214	11.554	11.102	7.782	9.464	9.277	9.473	10.118	10.528	9.345	8.185		1.13095	0.97589	1.12075	0.772409	1.15239	1.23502	1.16819	1.12251
599	Q9H2P0	ADNP	ADNP(#953)	Activity-dependent neuroprotector homeobox protein OS=Homo sapiens OX=9606 GN=ADNP PE=1 SV=1	953	KLMHNASDSEVDQ	5000	+	1	-	K.LM*HN@AS#DS#EVDQDDVVEWK.D	14	Yes												9.559	11.577	10.39	10.735	9.724	10.199	9.537	9.021	9.57	10.52	10.114	10.21	9.273	10.407	9.072	10.092		0.90476	1.09577	0.983384	1.01609	0.92032	0.965296	0.902705	0.8538
600	Q9H2P0	ADNP	ADNP(#955)	Activity-dependent neuroprotector homeobox protein OS=Homo sapiens OX=9606 GN=ADNP PE=1 SV=1	955	MHNASDSEVDQDD	5000	+	1	-	K.LM*HN@AS#DS#EVDQDDVVEWK.D	14	Yes												10.417	11.402	10.992	9.888	9.386	8.88	8.065	8.909	9.524	10.528	9.313	9.991	10.337	10.888	10.826	10.653		0.975879	1.06811	1.02969	0.926318	0.879276	0.83191	0.75552	0.834619
601	Q9H2P0	ADNP	ADNP(#970)	Activity-dependent neuroprotector homeobox protein OS=Homo sapiens OX=9606 GN=ADNP PE=1 SV=1	970	EWKDGASPSESGP	78.6046	+	1	-	K.DGAS#PSESGPGSQQVSDFEDNTCEM*K.P	17	Yes												9.5	10.736	10.226	10.164	8.468	7.19	7.47	7.73	12.566	12.403	10.917	12.303	9.359	9.969	10.526	10.473		0.93535	1.05704	1.00683	1.00077	0.833718	0.707933	0.735514	0.761065
602	Q9H2P0	ADNP	ADNP(#974)	Activity-dependent neuroprotector homeobox protein OS=Homo sapiens OX=9606 GN=ADNP PE=1 SV=1	974	GASPSESGPGSQQ	36.1853	+	1	-	K.DGAS#PSES#GPGSQQVSDFEDNTCEM*K.P	1	Yes												10.293	8.642	9.964	10.252	7.977	6.589	8.829	7.394	11.043	11.451	9.993	11.948	11.407	11.14	12.661	10.418		1.05165	0.882926	1.01797	1.04746	0.815046	0.673165	0.902024	0.755403
603	Q9H2P0	ADNP	ADNP(#982)	Activity-dependent neuroprotector homeobox protein OS=Homo sapiens OX=9606 GN=ADNP PE=1 SV=1	982	PGSQQVSDFEDNT	51.4782	+	1	-	K.DGASPSESGPGS#QQVS#DFEDNTCEMK.P	5	Yes												10.651	8.762	10.069	8.668	10.425	8.098	8.969	9.799	10.039	10.611	9.807	10.524	11.508	10.333	12.152	9.584		1.11673	0.918701	1.05573	0.908835	1.09303	0.849018	0.940368	1.0274
604	Q9H2P0	ADNP	ADNP(#997)	Activity-dependent neuroprotector homeobox protein OS=Homo sapiens OX=9606 GN=ADNP PE=1 SV=1	997	MKPGTWSDESSQS	73.0878	+	1	-	K.PGTWS#DESSQSEDAR.S	4	Yes												11.073	12.617	12.111	11.52	7.806	6.465	7.286	6.523	10.388	12.131	9.828	11.704	9.563	10.757	9.848	10.38		0.935993	1.0665	1.02376	0.973746	0.659867	0.546502	0.615907	0.551347
605	Q9H2P0	ADNP	ADNP(#1001)	Activity-dependent neuroprotector homeobox protein OS=Homo sapiens OX=9606 GN=ADNP PE=1 SV=1	1001	TWSDESSQSEDAR	15.1665	+	1	-	K.PGTWSDESS#QSEDAR.S	3	Yes												10.211	9.598	10.012	8.523	11.059	8.864	9.393	10.423	9.826	10.083	9.244	9.761	11.027	10.397	10.745	10.835		1.06518	1.00127	1.0444	0.889147	1.15367	0.924693	0.979836	1.08738
606	Q9H2P0	ADNP	ADNP(#1003)	Activity-dependent neuroprotector homeobox protein OS=Homo sapiens OX=9606 GN=ADNP PE=1 SV=1	1003	SDESSQSEDARSS	27.6623	+	1	-	K.PGTWSDESSQS#EDAR.S	2	Yes												9.839	9.966	9.924	10.911	8.711	8.946	9.872	8.77	9.863	9.469	9.218	9.73	10.819	11.203	11.098	11.661		0.968359	0.980932	0.976767	1.07394	0.8574	0.880503	0.971597	0.863207
607	Q9H2P0	ADNP	ADNP(#736;738)	Activity-dependent neuroprotector homeobox protein OS=Homo sapiens OX=9606 GN=ADNP PE=1 SV=1	736;738	RKLDDDSDSPSFF;LDDDSDSPSFFEE	91.278404363;65.839882282	+	2	+	K.LDDDS#DS#PSFFEEKPEEPVVLALDPK.G	2	Yes												9.799	11.702	11.091	9.874	10.575	10.436	9.937	9.254	9.101	9.325	9.715	9.766	9.302	10.886	9.835	9.404		0.922957	1.10225	1.04468	0.930113	0.996078	0.982984	0.935994	0.871641
608	Q9H2P0	ADNP	ADNP(#736;740)	Activity-dependent neuroprotector homeobox protein OS=Homo sapiens OX=9606 GN=ADNP PE=1 SV=1	736;740	RKLDDDSDSPSFF;DDSDSPSFFEEKP	91.278404363;39.328414829	+	2	+	R.KLDDDS#DSPS#FFEEKPEEPVVLALDPK.G	4	Yes												9.837	11.269	10.508	11.232	11.414	11.221	10.819	10.548	8.645	9.269	8.9	9.111	8.964	9.654	9.419	9.19		0.918377	1.05203	0.980961	1.04863	1.06557	1.04755	1.01004	0.984714
609	Q9H2P0	ADNP	ADNP(#874;876)	Activity-dependent neuroprotector homeobox protein OS=Homo sapiens OX=9606 GN=ADNP PE=1 SV=1	874;876	LGKEDDSSSDSFE;KEDDSSSDSFENL	28.453462083;24.655071894	+	2	+	K.EDDS#SS#DSFENLEEESNESGSPFDPVFEVEPK.I	1	Yes												10.382	9.52	10.191	7.792	11.156	9.75	10.772	10.884	10.426	10.055	9.725	10.192	9.972	9.801	9.062	10.321		1.09616	1.00513	1.07599	0.822726	1.17783	1.02941	1.13736	1.14909
610	Q9H2P0	ADNP	ADNP(#874;878)	Activity-dependent neuroprotector homeobox protein OS=Homo sapiens OX=9606 GN=ADNP PE=1 SV=1	874;878	LGKEDDSSSDSFE;DDSSSDSFENLEE	28.453462083;63.463785598	+	2	+	K.EDDS#SSDS#FENLEEESNESGSPFDPVFEVEPK.I	3	Yes												9.225	10.699	9.92	10.848	9.704	9.405	9.827	9.294	11.141	9.75	10.079	10.271	9.218	9.984	9.994	10.642		0.906843	1.05168	0.975148	1.06633	0.953863	0.92449	0.965953	0.913593
611	Q9H2P0	ADNP	ADNP(#876;878)	Activity-dependent neuroprotector homeobox protein OS=Homo sapiens OX=9606 GN=ADNP PE=1 SV=1	876;878	KEDDSSSDSFENL;DDSSSDSFENLEE	24.655071894;63.463785598	+	2	+	K.EDDSSS#DS#FENLEEESN@ESGSPFDPVFEVEPK.I	1	Yes												9.244	14.174	10.897	11.929	9.799	12.308	8.093	10.461	10.207	9.639	9.168	9.063	7.409	8.816	8.773	10.019		0.799571	1.22602	0.94253	1.03188	0.847632	1.06461	0.699985	0.904863
612	Q9H2P0	ADNP	ADNP(#921;923)	Activity-dependent neuroprotector homeobox protein OS=Homo sapiens OX=9606 GN=ADNP PE=1 SV=1	921;923	VIPEDASESEEKL;PEDASESEEKLDQ	5000;5000	+	2	+	K.VIPEDAS#ES#EEK.L	1	Yes												10.091	9.02	10.6	7.756	12.229	11.283	15.252	11.517	8.834	8.851	7.058	9.675	8.691	10.127	9.375	9.642		1.07737	0.962965	1.13166	0.828002	1.30556	1.20465	1.6283	1.22964
613	Q9H2P0	ADNP	ADNP(#953;955)	Activity-dependent neuroprotector homeobox protein OS=Homo sapiens OX=9606 GN=ADNP PE=1 SV=1	953;955	KLMHNASDSEVDQ;MHNASDSEVDQDD	5000;5000	+	2	+	K.LM*HN@AS#DS#EVDQDDVVEWK.D	20	Yes												10.242	11.334	10.635	10.717	10.98	11.564	10.776	10.603	8.565	9.357	9.22	9.053	9.155	9.676	8.752	9.37		0.954295	1.05608	0.990975	0.998647	1.02312	1.07754	1.00413	0.987962
614	Q9H2P0	ADNP	ADNP(#970;974)	Activity-dependent neuroprotector homeobox protein OS=Homo sapiens OX=9606 GN=ADNP PE=1 SV=1	970;974	EWKDGASPSESGP;GASPSESGPGSQQ	78.604641903;36.185264369	+	2	+	K.DGAS#PSES#GPGSQQVSDFEDNTCEMK.P	2	Yes												9.764	9.281	10.125	7.392	11.464	7.416	8.865	9.354	12.551	10.454	12.069	11.681	10.154	9.822	10.431	9.178		1.06821	1.01543	1.10768	0.808678	1.25422	0.811301	0.969874	1.02331
615	Q9H2P0	ADNP	ADNP(#970;978)	Activity-dependent neuroprotector homeobox protein OS=Homo sapiens OX=9606 GN=ADNP PE=1 SV=1	970;978	EWKDGASPSESGP;SESGPGSQQVSDF	78.604641903;28.845440418	+	2	+	K.DGAS#PSESGPGS#QQVSDFEDNTCEMK.P	2	Yes												9.329	10.917	10.619	7.908	10.452	9.805	9.22	9.309	11.261	10.479	11.113	11.254	8.95	10.441	9.46	9.482		0.962421	1.12624	1.09548	0.815852	1.07829	1.01155	0.951118	0.960368
616	Q9H2P0	ADNP	ADNP(#970;982)	Activity-dependent neuroprotector homeobox protein OS=Homo sapiens OX=9606 GN=ADNP PE=1 SV=1	970;982	EWKDGASPSESGP;PGSQQVSDFEDNT	78.604641903;51.47821409	+	2	+	K.DGAS#PSESGPGSQQVS#DFEDNTCEMK.P	1	Yes												9.618	7.17	8.229	9.423	12.228	10.817	12.815	12.863	9.039	7.666	9.783	8.228	11.959	9.425	11.371	9.365		1.1171	0.832748	0.955699	1.09446	1.42023	1.25626	1.48839	1.49392
617	Q9H2P0	ADNP	ADNP(#974;978)	Activity-dependent neuroprotector homeobox protein OS=Homo sapiens OX=9606 GN=ADNP PE=1 SV=1	974;978	GASPSESGPGSQQ;SESGPGSQQVSDF	36.185264369;28.845440418	+	2	+	K.DGASPSES#GPGS#QQVSDFEDNTCEM*K.P	3	Yes												9.216	7.168	9.098	5.349	8.972	6.148	7.7	8.587	15.425	12.023	11.404	13.643	11.086	10.566	12.786	10.829		1.19569	0.929967	1.18042	0.693921	1.16402	0.797687	0.999022	1.11412
618	Q9H2P0	ADNP	ADNP(#978;982)	Activity-dependent neuroprotector homeobox protein OS=Homo sapiens OX=9606 GN=ADNP PE=1 SV=1	978;982	SESGPGSQQVSDF;PGSQQVSDFEDNT	28.845440418;51.47821409	+	2	+	K.DGASPSESGPGS#QQVS#DFEDNTCEMK.P	3	Yes												9.852	8.281	9.354	8.162	10.018	9.489	10.55	9.613	9.255	8.645	10.9	9.503	12.699	11.911	11.592	10.176		1.10546	0.929205	1.04955	0.91579	1.12409	1.06478	1.18373	1.07865
619	Q9H2P0	ADNP	ADNP(#995;1000)	Activity-dependent neuroprotector homeobox protein OS=Homo sapiens OX=9606 GN=ADNP PE=1 SV=1	995;1000	CEMKPGTWSDESS;GTWSDESSQSEDA	50.90939331;30.670708797	+	2	+	K.PGT#WSDES#SQSEDAR.S	1	Yes												11.668	8.558	10.319	9.175	9.037	6.966	8.137	9.276	10.051	9.686	8.97	9.673	13.013	10.712	13.722	11.036		1.17503	0.861865	1.03918	0.923929	0.910096	0.701473	0.819485	0.934189
620	Q9H2P0	ADNP	ADNP(#995;1003)	Activity-dependent neuroprotector homeobox protein OS=Homo sapiens OX=9606 GN=ADNP PE=1 SV=1	995;1003	CEMKPGTWSDESS;SDESSQSEDARSS	50.90939331;27.662269969	+	2	+	K.PGT#WSDESSQS#EDAR.S	2	Yes												9.319	10.246	9.836	9.462	10.444	9.198	9.582	10.028	11.03	8.943	9.652	9.562	10.086	10.38	10.829	11.403		0.959135	1.05461	1.01235	0.97391	1.07497	0.946743	0.986227	1.03217
621	Q9H2P0	ADNP	ADNP(#997;1000)	Activity-dependent neuroprotector homeobox protein OS=Homo sapiens OX=9606 GN=ADNP PE=1 SV=1	997;1000	MKPGTWSDESSQS;GTWSDESSQSEDA	73.087751271;30.670708797	+	2	+	K.PGTWS#DES#SQ@SEDAR.S	1	Yes												10.897	13.536	12.857	14.731	8.596	9.226	11.552	6.775	7.235	12.162	7.354	11.238	7.335	10.372	7.905	8.229		0.837924	1.04078	0.988582	1.13272	0.660983	0.70943	0.88824	0.520953
622	Q6IQ32	ADNP2	ADNP2(#424;434)	Activity-dependent neuroprotector homeobox protein 2 OS=Homo sapiens OX=9606 GN=ADNP2 PE=1 SV=1	424;434	VLPVSPSVTPGVL;GVLQAVSPGVLSV	0;81.938063596	-	2	+	R.PGVLPLTQPVGPINRPVGPGVLPVSPS#VTPGVLQAVS#PGVLSVSR.A	1	Yes												9.407	9.613	10.08	8.381	8.91	9.459	9.847	9.467	12.714	9.067	10.308	10.703	9.473	10.515	11.079	10.977		1.00398	1.02588	1.07575	0.894387	0.950877	1.00948	1.05093	1.01036
623	Q96SZ5	ADO	ADO(#37)	2-aminoethanethiol dioxygenase OS=Homo sapiens OX=9606 GN=ADO PE=1 SV=2	37	SDRDAASGPEAPM	233.277	+	1	-	R.DAAS#GPEAPM*QPGFPENLSK.L	1	Yes												10.28	11.373	11.246	7.294	12.564	9.679	11.2	12.137	12.993	8.738	8.764	9.792	7.442	8.133	7.481	10.885		1.02303	1.13186	1.11922	0.725883	1.25042	0.963256	1.11461	1.20787
624	Q96SZ5	ADO	ADO(#186)	2-aminoethanethiol dioxygenase OS=Homo sapiens OX=9606 GN=ADO PE=1 SV=2	186	SGPCILTPHRDNL	138.541	+	1	-	R.AEYTEASGPCILT#PHR.D	1	Yes												9.416	10.902	10.928	11.519	9.596	11.168	11.028	8.175	8.007	9.161	9.794	10.137	9.289	11.79	11.187	7.902		0.88069	1.01971	1.02216	1.07744	0.897524	1.04461	1.03152	0.764624
625	Q9NX46	ADPRS	ADPRS(#64)	ADP-ribose glycohydrolase ARH3 OS=Homo sapiens OX=9606 GN=ADPRS PE=1 SV=1	64	LEPDPGTPGSERT	30.0387	+	1	-	R.HVQSLEPDPGT#PGSER.T	1	Yes												8.698	8.954	9.46	7.683	8.517	9.295	9.601	8.12	11.051	10.032	11.388	11.451	10.886	12.642	11.558	10.665		0.999905	1.02932	1.08752	0.883255	0.979153	1.06857	1.10372	0.933504
626	P08588	ADRB1	ADRB1(#274)	Beta-1 adrenergic receptor OS=Homo sapiens OX=9606 GN=ADRB1 PE=1 SV=2	274	GPARPPSPSPSPV	46.6819	+	1	-	R.FLGGPARPPS#PSPSPVPAPAPPPGPPR.P	1	No												7.168	9.029	9.274	7.765	12.258	10.793	12.185	7.837	7.991	10.831	10.809	12.271	9.457	13.63	11.471	7.234		0.862659	1.08669	1.11616	0.934487	1.47526	1.29891	1.46645	0.943184
627	P08588	ADRB1	ADRB1(#428)	Beta-1 adrenergic receptor OS=Homo sapiens OX=9606 GN=ADRB1 PE=1 SV=2	428	PSPGAASDDDDDD	145.006	+	1	-	R.PGPPPS#PGAAS#DDDDDDVVGATPPAR.L	1	No												8.337	9.374	8.545	9.479	8.927	10.996	10.097	8.54	8.367	11.594	10.691	10.473	11.393	12.528	9.527	11.133		0.93318	1.0493	0.956484	1.06104	0.999194	1.2308	1.13013	0.955899
628	P08588	ADRB1	ADRB1(#423;428)	Beta-1 adrenergic receptor OS=Homo sapiens OX=9606 GN=ADRB1 PE=1 SV=2	423;428	RPGPPPSPGAASD;PSPGAASDDDDDD	244.91492872;145.006334139	+	2	+	R.PGPPPS#PGAAS#DDDDDDVVGATPPAR.L	1	No												8.048	9.853	9.047	8.527	8.757	11.492	13.257	9.407	10.248	9.404	7.697	9.896	8.991	11.976	8.688	14.712		0.907469	1.11093	1.02013	0.961478	0.987358	1.29573	1.49481	1.0607
629	Q16186	ADRM1	ADRM1(#224)	Proteasomal ubiquitin receptor ADRM1 OS=Homo sapiens OX=9606 GN=ADRM1 PE=1 SV=2	224	PSSTTSSTRATPA	19.2299	+	1	-	R.SQSAAVTPSSTTSS#TR.A	1	Yes												12.644	9.571	11.699	7.511	11.373	11.43	12.781	13.594	10.446	7.135	8.265	8.304	8.863	8.265	8.629	9.489		1.22088	0.924173	1.12967	0.725282	1.09823	1.10373	1.23413	1.31268
630	Q16186	ADRM1	ADRM1(#405)	Proteasomal ubiquitin receptor ADRM1 OS=Homo sapiens OX=9606 GN=ADRM1 PE=1 SV=2	405	DEEEDMSLDxxxx	5000	+	1	-	K.KDEEEDM*S#LD.-	3	Yes					+					+		11.346	11.892	12.258	9.353	10.838	8.46	10.19	8.366	9.067	8.948	10.673	9.918	9.992	10.921	8.777	9		1.01195	1.06058	1.09331	0.834163	0.966655	0.754563	0.908841	0.746182
631	Q16186	ADRM1	ADRM1(#213;217)	Proteasomal ubiquitin receptor ADRM1 OS=Homo sapiens OX=9606 GN=ADRM1 PE=1 SV=2	213;217	SSSRSQSAAVTPS;SQSAAVTPSSTTS	44.929837152;31.037028142	+	2	+	R.SQS#AAVT#PSSTTSSTR.A	1	Yes												12.021	6.402	8.891	5.051	10.506	8.943	11.131	12.822	10.181	11.355	9.351	10.216	13.212	9.533	8.741	11.644		1.48576	0.791189	1.09883	0.624225	1.29851	1.10524	1.37571	1.58466
632	P30566	ADSL	ADSL(#434)	Adenylosuccinate lyase OS=Homo sapiens OX=9606 GN=ADSL PE=1 SV=2	434	QVDAYFSPIHSQL	166.517	+	1	-	R.IQVDAYFS#PIHSQLDHLLDPSSFTGR.A	1	Yes												6.388	3.859	4.818	9.303	7.844	8.021	13.316	9.572	11.989	9.513	11.27	10.642	15.049	10.895	15.274	12.246		1.04859	0.633454	0.790887	1.52707	1.28746	1.31659	2.18567	1.5712
633	Q8N142-2	ADSS1	ADSS1-2(#495)	Isoform 2 of Adenylosuccinate synthetase isozyme 1 OS=Homo sapiens OX=9606 GN=ADSS1	495	VGKSRESMIQLFx	51.3159	+	1	-	K.SRES#MIQLF.-	1	Yes			+						+			15.708	7.073	10.267	7.379	14.712	13.105	13.734	20.089	5.415	5.497	6.018	4.981	12.367	7.04	8.656	7.958		1.55418	0.699829	1.01586	0.730133	1.45565	1.29669	1.35893	1.98771
634	Q6ZN18	AEBP2	AEBP2(#18)	Zinc finger protein AEBP2 OS=Homo sapiens OX=9606 GN=AEBP2 PE=1 SV=2	18	EELSRLSPLPPGS	334.248	+	1	-	R.LS#PLPPGS#PGSAAR.G	3	Yes												9.856	12.297	12.279	7.319	9.963	11.64	10.235	8.349	8.266	9.782	9.58	10.581	8.927	12.829	9.125	8.972		0.944257	1.17813	1.17637	0.70125	0.954558	1.11516	0.980572	0.799866
635	Q6ZN18	AEBP2	AEBP2(#24)	Zinc finger protein AEBP2 OS=Homo sapiens OX=9606 GN=AEBP2 PE=1 SV=2	24	SPLPPGSPGSAAR	80.7568	+	1	-	R.LSPLPPGS#PGSAAR.G	10	Yes												12.735	12.4	12.162	19.809	7.189	8.156	10.2	7.686	9.22	10.424	8.109	9.895	7.598	7.696	8.107	8.617		0.891999	0.868539	0.851925	1.38754	0.503587	0.571313	0.714435	0.53834
636	Q6ZN18	AEBP2	AEBP2(#176)	Zinc finger protein AEBP2 OS=Homo sapiens OX=9606 GN=AEBP2 PE=1 SV=2	176	GGGGGSSSSSVVS	23.6903	+	1	-	R.GSQGGGGGGSS#SSSVVSSGGDEGYGTGGGGSSATSGGR.R	1	Yes												8.504	9.051	8.399	9.257	10.358	10.577	7.979	11.354	9.135	10.1	8.535	8.798	11.741	10.889	13.375	11.947		0.966061	1.02818	0.954162	1.0516	1.17667	1.20152	0.906401	1.28983
637	Q6ZN18	AEBP2	AEBP2(#200)	Zinc finger protein AEBP2 OS=Homo sapiens OX=9606 GN=AEBP2 PE=1 SV=2	200	GGSSATSGGRRGS	41.3743	+	1	-	R.GSQGGGGGGSSSSSVVSSGGDEGYGTGGGGSSATS#GGR.R	3	Yes												9.021	10.852	10.081	8.477	12.541	12.749	8.806	12.006	8.868	8.606	9.755	8.67	9.499	10.118	11.318	8.632		0.938922	1.12951	1.04923	0.882343	1.30527	1.32696	0.916491	1.24959
638	Q6ZN18	AEBP2	AEBP2(#206)	Zinc finger protein AEBP2 OS=Homo sapiens OX=9606 GN=AEBP2 PE=1 SV=2	206	SGGRRGSLEMSSD	254.242	+	1	-	R.RGS#LEMSS#DGEPLSR.M	19	Yes	+								+			9.693	12.051	10.801	10.487	11.405	14.232	11.619	10.577	7.368	9.503	9.235	9.022	8.229	9.875	7.808	8.095		0.900989	1.12019	1.00402	0.9748	1.06016	1.32295	1.08005	0.98321
639	Q6ZN18	AEBP2	AEBP2(#210)	Zinc finger protein AEBP2 OS=Homo sapiens OX=9606 GN=AEBP2 PE=1 SV=2	210	RGSLEMSSDGEPL	63.7924	+	1	-	R.RGS#LEMS#S#DGEPLSR.M	1	Yes												11.68	15.401	15.732	8.015	8.371	8.411	7.66	6.31	9.947	14.046	9.996	14.393	6.203	9.913	7.321	6.605		0.91917	1.21201	1.23808	0.630738	0.658746	0.661958	0.602802	0.496578
640	Q6ZN18	AEBP2	AEBP2(#211)	Zinc finger protein AEBP2 OS=Homo sapiens OX=9606 GN=AEBP2 PE=1 SV=2	211	GSLEMSSDGEPLS	56.5608	+	1	-	R.RGS#LEMS#S#DGEPLSR.M	5	Yes												11.641	12.624	13.161	9.673	9.996	9.707	9.247	7.875	7.664	10.669	10.083	10.691	9.231	11.183	9.174	7.38		0.98864	1.07211	1.11775	0.821505	0.848953	0.824388	0.785344	0.668841
641	Q6ZN18	AEBP2	AEBP2(#221)	Zinc finger protein AEBP2 OS=Homo sapiens OX=9606 GN=AEBP2 PE=1 SV=2	221	PLSRMDSEDSISS	137.63	+	1	-	R.MDS#EDSISSTIMDVDSTISSGR.S	2	Yes												9.991	11.204	10.168	12.708	9.91	11.833	10.476	9.839	8.232	9.078	10.151	8.85	9.59	9.879	9.101	8.99		0.906798	1.0169	0.9229	1.1534	0.899419	1.074	0.950784	0.893011
642	Q6ZN18	AEBP2	AEBP2(#238)	Zinc finger protein AEBP2 OS=Homo sapiens OX=9606 GN=AEBP2 PE=1 SV=2	238	VDSTISSGRSTPA	41.7013	+	1	-	R.MDSEDSISSTIMDVDSTISS#GR.S	1	Yes												9.122	7.322	8.127	7.091	9.689	11.557	11.821	10.657	8.696	9.499	10.646	9.445	13.047	12.042	9.979	11.259		1.15246	0.925009	1.02672	0.89581	1.22406	1.46001	1.49343	1.3464
643	Q6ZN18	AEBP2	AEBP2(#242)	Zinc finger protein AEBP2 OS=Homo sapiens OX=9606 GN=AEBP2 PE=1 SV=2	242	ISSGRSTPAMMNG	6.97729	-	1	-	R.ST#PAM*MN@GQGSTTSSSK.N	1	Yes												8.276	8.258	8.953	7.202	11.315	10.571	10.388	11.219	10.812	8.668	9.085	9.848	10.343	11.16	13.526	10.378		1.01274	1.01045	1.09558	0.881232	1.38454	1.2935	1.27111	1.37276
644	Q6ZN18	AEBP2	AEBP2(#390)	Zinc finger protein AEBP2 OS=Homo sapiens OX=9606 GN=AEBP2 PE=1 SV=2	390	KNKRRRSLPRPHD	273.188	+	1	-	R.S#LPRPHDFFDAQTLDAIR.H	3	Yes	+							+				10.241	15.445	11.046	17.25	6.538	9.304	8.211	7.845	11.939	9.524	9.572	9.144	6.975	7.938	6.463	12.565		0.758819	1.14449	0.818485	1.27821	0.484485	0.689429	0.608456	0.581301
645	Q6ZN18	AEBP2	AEBP2(#18;24)	Zinc finger protein AEBP2 OS=Homo sapiens OX=9606 GN=AEBP2 PE=1 SV=2	18;24	EELSRLSPLPPGS;SPLPPGSPGSAAR	334.248130659;80.756761364	+	2	+	R.LS#PLPPGS#PGSAAR.G	4	Yes												9.507	12.424	11.707	8.683	9.458	10.748	9.827	7.696	8.697	11.323	10.29	11.56	8.587	12.078	8.634	8.78		0.898554	1.17425	1.1065	0.820691	0.893897	1.01581	0.928793	0.727393
646	Q6ZN18	AEBP2	AEBP2(#206;210)	Zinc finger protein AEBP2 OS=Homo sapiens OX=9606 GN=AEBP2 PE=1 SV=2	206;210	SGGRRGSLEMSSD;RGSLEMSSDGEPL	254.241536874;63.792446749	+	2	+	R.RGS#LEM*S#SDGEPLSR.M	4	Yes												8.975	11.434	9.971	10.19	11.755	15.552	13.193	11.356	7.907	7.87	9.978	8.3	8.12	9.642	7.309	8.45		0.8849	1.12737	0.983069	1.00466	1.15898	1.53333	1.30074	1.11965
647	Q6ZN18	AEBP2	AEBP2(#206;210;211)	Zinc finger protein AEBP2 OS=Homo sapiens OX=9606 GN=AEBP2 PE=1 SV=2	206;210;211	SGGRRGSLEMSSD;RGSLEMSSDGEPL;GSLEMSSDGEPLS	254.241536874;63.792446749;56.560831574	+	3	+	R.RGS#LEMS#S#DGEPLSR.M	1	Yes												8.776	10.384	8.507	11.764	11.35	20.264	16.529	14.228	6.369	7.748	7.247	6.731	7.293	7.892	5.495	9.422		0.890303	1.05335	0.862961	1.19338	1.15142	2.05561	1.67672	1.44337
648	Q6ZN18	AEBP2	AEBP2(#206;211)	Zinc finger protein AEBP2 OS=Homo sapiens OX=9606 GN=AEBP2 PE=1 SV=2	206;211	SGGRRGSLEMSSD;GSLEMSSDGEPLS	254.241536874;56.560831574	+	2	+	R.RGS#LEMSS#DGEPLSR.M	4	Yes												9.959	10.73	10.377	10.397	11.112	13.98	13.661	11.283	8.301	7.848	9.493	8.487	8.492	9.445	7.79	8.645		0.960761	1.03512	1.00108	1.00304	1.07201	1.34873	1.3179	1.08854
649	Q6ZN18	AEBP2	AEBP2(#210;211)	Zinc finger protein AEBP2 OS=Homo sapiens OX=9606 GN=AEBP2 PE=1 SV=2	210;211	RGSLEMSSDGEPL;GSLEMSSDGEPLS	63.792446749;56.560831574	+	2	+	R.RGSLEM*S#S#DGEPLSR.M	5	Yes												10.274	13.716	12.699	9.299	9.371	9.33	8.202	7.306	8.759	11.597	10.212	11.445	8.615	11.622	8.969	8.583		0.893612	1.19301	1.10452	0.808854	0.81511	0.811494	0.713399	0.635447
650	Q8WTP8	AEN	AEN(#54)	Apoptosis-enhancing nuclease OS=Homo sapiens OX=9606 GN=AEN PE=1 SV=2	54	QEQGLLSMPPEPG	17.1565	+	1	-	K.ALLQEQ@GLLS#MPPEPGSSPLPTPFGAATATEAASSGK.Q	1	No					+					+		10.397	7.521	8.763	8.245	8.136	9.747	9.718	10.615	10.373	10.435	9.38	9.924	12.452	10.585	11.608	12.1		1.19073	0.861387	1.00361	0.944264	0.931752	1.1163	1.11294	1.21574
651	Q8WTP8	AEN	AEN(#292)	Apoptosis-enhancing nuclease OS=Homo sapiens OX=9606 GN=AEN PE=1 SV=2	292	EDREPDSSTDMEQ	5.38236	-	1	-	R.EPDS#STDMEQYMEDQYWPDDLAHGSR.G	1	No												10.577	6.741	8.765	7.375	12.938	8.473	14.458	10.742	8.123	9.126	10.054	9.519	13.469	10.765	9.469	9.407		1.26447	0.805914	1.04791	0.881707	1.54676	1.01301	1.72847	1.28428
652	Q8N556-2	AFAP1	AFAP1-2(#113)	Isoform 2 of Actin filament-associated protein 1 OS=Homo sapiens OX=9606 GN=AFAP1	113	EYITSNYDSDAMS	0	-	1	-	K.APEYITSNY#DSDAM*SSSYESYDEEEEDGK.G	3	Yes												10.659	10.461	11.172	8.602	10.576	9.908	10.632	9.689	9.567	9.904	9.678	10.37	9.58	10.438	9.465	9.297		1.04259	1.02326	1.0928	0.841351	1.03443	0.969172	1.03998	0.947753
653	Q8N556-2	AFAP1	AFAP1-2(#143)	Isoform 2 of Actin filament-associated protein 1 OS=Homo sapiens OX=9606 GN=AFAP1	143	TRHQWPSEEASMD	204.754	+	1	-	R.HQWPS#EEASMDLVK.D	2	Yes												11.301	11.192	11.408	12.877	10.55	10.877	11.098	10.288	9.328	9.262	9.985	9.681	8.039	8.123	8.746	7.244		0.966366	0.957027	0.975516	1.10109	0.902099	0.930078	0.948972	0.879723
654	Q8N556-2	AFAP1	AFAP1-2(#265)	Isoform 2 of Actin filament-associated protein 1 OS=Homo sapiens OX=9606 GN=AFAP1	265	CPPPPSSPVHKAE	51.8604	+	1	-	K.EAYSGCSGPVDSECPPPPSS#PVHK.A	6	Yes												9.755	8.059	8.9	8.479	10.604	11.041	10.661	11.466	9.802	9.023	11.055	9.427	11.44	10.032	10.909	9.346		1.10877	0.916027	1.01152	0.963681	1.20526	1.25487	1.21172	1.3032
655	Q8N556-2	AFAP1	AFAP1-2(#277)	Isoform 2 of Actin filament-associated protein 1 OS=Homo sapiens OX=9606 GN=AFAP1	277	ELEKKLSSERPSS	44.6724	+	1	-	K.KLS#SERPS#SDGEGVVEN@GITTCN@GK.E	16	Yes												10.74	10.406	10.5	11.249	9.017	8.924	9.223	9.028	10.348	11.673	10.201	11.039	9.464	9.315	9.463	9.41		1.00153	0.970382	0.97912	1.04897	0.840879	0.832161	0.860087	0.841851
656	Q8N556-2	AFAP1	AFAP1-2(#282)	Isoform 2 of Actin filament-associated protein 1 OS=Homo sapiens OX=9606 GN=AFAP1	282	LSSERPSSDGEGV	70.1357	+	1	-	K.LSSERPS#S#DGEGVVENGITTCN@GK.E	2	Yes	+					+						9.093	5.811	7.61	5.752	10.96	8.502	10.199	10.503	9.902	9.672	12.496	10.366	15.161	11.69	12.675	9.607		1.28674	0.822402	1.07692	0.813937	1.55107	1.20312	1.44326	1.48639
657	Q8N556-2	AFAP1	AFAP1-2(#283)	Isoform 2 of Actin filament-associated protein 1 OS=Homo sapiens OX=9606 GN=AFAP1	283	SSERPSSDGEGVV	123.011	+	1	-	K.LSSERPS#S#DGEGVVENGITTCN@GK.E	25	Yes												8.875	9.366	9.162	8.473	11.108	10.966	10.788	10.168	9.22	11.135	10.319	10.591	10.096	10.705	9.291	9.737		0.989563	1.0443	1.02146	0.944674	1.23851	1.22267	1.20278	1.13365
658	Q8N556-2	AFAP1	AFAP1-2(#341)	Isoform 2 of Actin filament-associated protein 1 OS=Homo sapiens OX=9606 GN=AFAP1	341	PSTDEQTSSAEED	81.0185	+	1	-	K.KPSTDEQT#S#S#AEEDVPTCGYLNVLSNSR.W	1	Yes												9.002	6.866	8.025	6.846	10.796	9.745	11.166	11.223	9.54	9.126	9.747	9.394	13.377	11.599	12.024	11.524		1.17141	0.893463	1.04422	0.890903	1.40488	1.26805	1.45298	1.46041
659	Q8N556-2	AFAP1	AFAP1-2(#343)	Isoform 2 of Actin filament-associated protein 1 OS=Homo sapiens OX=9606 GN=AFAP1	343	TDEQTSSAEEDVP	75.323	+	1	-	K.KPSTDEQT#S#S#AEEDVPTCGYLNVLSNSR.W	1	Yes												8.871	4.984	6.312	7.535	8.662	4.733	7.256	10.076	16.236	11.23	11.317	11.088	15.05	8.514	14.61	13.526		1.28087	0.719649	0.911397	1.08808	1.25072	0.683412	1.04775	1.45491
660	Q8N556-2	AFAP1	AFAP1-2(#749)	Isoform 2 of Actin filament-associated protein 1 OS=Homo sapiens OX=9606 GN=AFAP1	749	PKSGTSSPQSPVF	27.6616	+	1	-	K.SGTSS#PQ@S#PVFR.H	2	Yes												10.973	9.71	10.582	10.055	8.174	5.535	6.365	7.263	12.08	14.102	10.618	12.939	10.6	9.546	11.812	9.647		1.06226	0.94	1.0244	0.973335	0.791267	0.535819	0.616111	0.703134
661	Q8N556-2	AFAP1	AFAP1-2(#752)	Isoform 2 of Actin filament-associated protein 1 OS=Homo sapiens OX=9606 GN=AFAP1	752	GTSSPQSPVFRHR	170.592	+	1	-	K.SGTSSPQS#PVFR.H	8	Yes												9.541	10.653	10.478	9.356	9.641	10.622	10.745	8.885	9.44	9.533	10.303	10.262	9.697	11.418	9.59	9.836		0.953422	1.06459	1.04708	0.934912	0.963402	1.06145	1.07377	0.887889
662	Q8N556-2	AFAP1	AFAP1-2(#763)	Isoform 2 of Actin filament-associated protein 1 OS=Homo sapiens OX=9606 GN=AFAP1	763	HRTLENSPISSCD	66.3043	+	1	-	R.TLENS#PISSCDT#SDTEGPVPVNSAAVLK.K	4	Yes												10.404	8.082	9.136	9.447	10.411	9.507	11.479	10.984	10.057	9.992	9.839	9.942	11.068	9.476	10.118	10.057		1.12266	0.872106	0.985803	1.01943	1.12342	1.02593	1.23865	1.18529
663	Q8N556-2	AFAP1	AFAP1-2(#770)	Isoform 2 of Actin filament-associated protein 1 OS=Homo sapiens OX=9606 GN=AFAP1	770	PISSCDTSDTEGP	0	-	1	-	R.TLENS#PISSCDT#SDTEGPVPVNSAAVLK.K	3	Yes												9.397	10.988	9.063	12.282	10.697	17.296	11.679	13	6.518	11.781	7.363	8.363	7.783	8.107	6.706	8.977		0.900711	1.05328	0.868734	1.17728	1.02534	1.65784	1.1195	1.24606
664	Q8N556-2	AFAP1	AFAP1-2(#113;125)	Isoform 2 of Actin filament-associated protein 1 OS=Homo sapiens OX=9606 GN=AFAP1	113;125	EYITSNYDSDAMS;SSSYESYDEEEED	0;-18.840993795	-	2	+	K.APEYITSNYDSDAMSSSY#ESY#DEEEEDGK.G	2	Yes												10.712	10.706	10.898	10.562	9.704	10.424	10.543	9.393	8.478	8.913	9.455	9.18	10.384	10.922	10.025	9.701		0.9993	0.998736	1.01668	0.985289	0.905266	0.972428	0.983561	0.876213
665	Q8N556-2	AFAP1	AFAP1-2(#277;282)	Isoform 2 of Actin filament-associated protein 1 OS=Homo sapiens OX=9606 GN=AFAP1	277;282	ELEKKLSSERPSS;LSSERPSSDGEGV	44.672443662;70.135697077	+	2	+	K.KLS#SERPS#SDGEGVVEN@GITTCN@GK.E	12	Yes												10.706	9.664	9.459	11.766	9.978	12.894	12.322	11.988	8.777	9.178	9.657	8.585	9.408	8.401	7.724	9.493		1.02955	0.929335	0.909613	1.1315	0.959557	1.23991	1.18491	1.15282
666	Q8N556-2	AFAP1	AFAP1-2(#277;283)	Isoform 2 of Actin filament-associated protein 1 OS=Homo sapiens OX=9606 GN=AFAP1	277;283	ELEKKLSSERPSS;SSERPSSDGEGVV	44.672443662;123.011314747	+	2	+	K.KLS#SERPSS#DGEGVVEN@GITTCNGK.E	2	Yes												11.311	9.336	9.553	13.063	9.696	12.002	12.82	12.059	9.282	8.785	9.52	8.514	9.228	7.745	7.827	9.26		1.04578	0.863189	0.883283	1.20774	0.896439	1.10966	1.18532	1.11492
667	Q8N556-2	AFAP1	AFAP1-2(#277;294)	Isoform 2 of Actin filament-associated protein 1 OS=Homo sapiens OX=9606 GN=AFAP1	277;294	ELEKKLSSERPSS;VVENGITTCNGKE	44.672443662;24.654452168	+	2	+	K.KLS#SERPSSDGEGVVENGIT#TCNGK.E	1	Yes												10.96	8.938	9.153	12.923	7.576	13.39	12.325	11.007	9.319	9.425	10.082	9.001	9.567	8.509	8.031	9.793		1.04448	0.851792	0.872216	1.23152	0.721983	1.27597	1.17455	1.04895
668	Q8N556-2	AFAP1	AFAP1-2(#282;283)	Isoform 2 of Actin filament-associated protein 1 OS=Homo sapiens OX=9606 GN=AFAP1	282;283	LSSERPSSDGEGV;SSERPSSDGEGVV	70.135697077;123.011314747	+	2	+	K.LSSERPS#S#DGEGVVENGITTCN@GK.E	14	Yes												10.644	9.191	9.971	10.357	9.929	9.811	10.852	10.485	10.483	9.884	10.073	10.169	9.816	9.113	9.909	9.313		1.06012	0.915357	0.993006	1.03152	0.98887	0.977134	1.08077	1.04421
669	Q8N556-2	AFAP1	AFAP1-2(#282;294)	Isoform 2 of Actin filament-associated protein 1 OS=Homo sapiens OX=9606 GN=AFAP1	282;294	LSSERPSSDGEGV;VVENGITTCNGKE	70.135697077;24.654452168	+	2	+	K.LSSERPS#SDGEGVVENGIT#TCN@GK.E	2	Yes												9.423	6.285	7.7	8.121	6.561	9.666	10.029	9.632	12.686	10.209	11.636	11.025	12.514	10.57	12.133	11.811		1.19549	0.797385	0.976848	1.03027	0.832406	1.22627	1.27239	1.22202
670	Q8N556-2	AFAP1	AFAP1-2(#341;342)	Isoform 2 of Actin filament-associated protein 1 OS=Homo sapiens OX=9606 GN=AFAP1	341;342	PSTDEQTSSAEED;STDEQTSSAEEDV	81.018464292;72.39250721	+	2	+	K.KPSTDEQT#S#SAEEDVPTCGYLNVLSNSR.W	1	Yes												9.226	7.804	8.539	7.785	9.978	11.793	11.409	11.093	9.199	8.369	10.659	8.961	12.261	11.421	10.926	10.579		1.10645	0.93589	1.02402	0.933635	1.19666	1.41434	1.3683	1.33032
671	Q8N556-2	AFAP1	AFAP1-2(#341;342;343)	Isoform 2 of Actin filament-associated protein 1 OS=Homo sapiens OX=9606 GN=AFAP1	341;342;343	PSTDEQTSSAEED;STDEQTSSAEEDV;TDEQTSSAEEDVP	81.018464292;72.39250721;75.32299231	+	3	+	K.KPSTDEQT#S#S#AEEDVPTCGYLNVLSNSR.W	2	Yes												7.138	8.339	7.283	6.346	11.985	13.994	11.314	11.277	7.184	11.263	9.665	9.221	11.849	12.786	8.296	12.06		0.981025	1.14606	1.00085	0.872063	1.64711	1.92316	1.55483	1.54985
672	Q8N556-2	AFAP1	AFAP1-2(#745;752)	Isoform 2 of Actin filament-associated protein 1 OS=Homo sapiens OX=9606 GN=AFAP1	745;752	LAIEPKSGTSSPQ;GTSSPQSPVFRHR	31.292525278;170.592250585	+	2	+	K.SGT#SSPQS#PVFR.H	3	Yes												9.413	8.692	9.202	9.744	10.226	8.877	10.15	9.276	9.551	10.447	10.276	10.482	11.39	10.96	11.461	9.854		1.01625	0.938347	0.99344	1.05197	1.10403	0.958338	1.09583	1.0015
673	Q8N556-2	AFAP1	AFAP1-2(#749;752)	Isoform 2 of Actin filament-associated protein 1 OS=Homo sapiens OX=9606 GN=AFAP1	749;752	PKSGTSSPQSPVF;GTSSPQSPVFRHR	27.661649859;170.592250585	+	2	+	K.SGTSS#PQS#PVFR.H	4	Yes												10.103	9.262	9.92	11.056	9.83	9.057	11.693	9.029	9.681	9.904	10.008	10.481	10.196	10.262	10.069	9.449		1.00175	0.918345	0.983629	1.09628	0.97466	0.898082	1.15939	0.895287
674	Q8N556-2	AFAP1	AFAP1-2(#763;770)	Isoform 2 of Actin filament-associated protein 1 OS=Homo sapiens OX=9606 GN=AFAP1	763;770	HRTLENSPISSCD;PISSCDTSDTEGP	66.304309829;0	-	2	+	R.TLENS#PISSCDT#SDTEGPVPVNSAAVLK.K	1	Yes												10.036	8.426	9.241	10.253	11.337	10.166	12.669	10.834	8.758	9.388	9.398	9.451	10.803	9.858	10.026	9.356		1.05762	0.887928	0.973897	1.08056	1.19474	1.07138	1.33512	1.1417
675	Q8TED9	AFAP1L1	AFAP1L1(#187)	Actin filament-associated protein 1-like 1 OS=Homo sapiens OX=9606 GN=AFAP1L1 PE=1 SV=2	187	DSDAMSSSYESYD	0	-	1	-	K.SSYNDSDAMSS#SYESYDEEEEEGK.S	1	No												10.109	6.698	7.86	9.707	7.697	12.778	10.605	10.677	7.581	9.115	10.878	8.559	14.509	11.385	12.086	9.756		1.17634	0.779399	0.914689	1.12957	0.895636	1.48689	1.23402	1.2425
676	Q8TED9	AFAP1L1	AFAP1L1(#329)	Actin filament-associated protein 1-like 1 OS=Homo sapiens OX=9606 GN=AFAP1L1 PE=1 SV=2	329	GVEVPRSPVLLCK	5000	+	1	-	K.PVGGAEGVEVPRS#PVLLCK.L	1	No												7.822	7.198	6.951	6.985	8.847	9.099	8.098	9.934	11.267	14.843	11.287	11.868	12.282	10.656	9.872	12.991		1.08058	0.994297	0.960236	0.964884	1.22218	1.25701	1.11865	1.37225
677	P55196-5	AFDN	AFDN-5(#180)	Isoform 5 of Afadin OS=Homo sapiens OX=9606 GN=AFDN	180	EALRQASDKDDRP	243.68	+	1	-	R.QAS#DKDDRPFQGEDVENSR.L	6	Yes												9.277	8.836	8.273	10.757	12.504	13.905	11.399	16.148	8.521	7.689	7.184	6.865	9.666	7.95	10.129	10.899		0.999101	0.951572	0.890907	1.15842	1.34656	1.49746	1.22764	1.73907
678	P55196-5	AFDN	AFDN-5(#215)	Isoform 5 of Afadin OS=Homo sapiens OX=9606 GN=AFDN	215	SFTRTISNPEVVM	54.8624	+	1	-	R.TIS#NPEVVM*K.R	8	Yes												11.008	10.065	10.853	9.973	11.799	14.31	12.724	13.528	7.84	7.477	7.485	7.718	8.595	8.694	9.657	8.274		1.05091	0.960842	1.03611	0.952141	1.12645	1.36611	1.21473	1.29148
679	P55196-5	AFDN	AFDN-5(#390)	Isoform 5 of Afadin OS=Homo sapiens OX=9606 GN=AFDN	390	PYLVELSPGRRNH	271.66	+	1	-	K.LPYLVELS#PGR.R	1	Yes												11.404	11.469	11.487	11.608	10.161	11.234	10.631	10.334	8.608	9.303	9.103	9.175	8.858	9.14	8.93	8.556		0.992321	0.997982	0.999571	1.01013	0.884214	0.977551	0.925084	0.899226
680	P55196-5	AFDN	AFDN-5(#423)	Isoform 5 of Afadin OS=Homo sapiens OX=9606 GN=AFDN	423	LYRLQLSVTEVGT	93.0971	+	1	-	R.LQLS#VTEVGTEK.L	1	Yes												12.139	13.782	11.666	9.683	10.902	19.155	9.976	13.835	6.1	8.489	8.801	6.768	7.78	7.752	5.398	7.774		1.02723	1.16625	0.987162	0.81936	0.92256	1.6209	0.844148	1.17069
681	P55196-5	AFDN	AFDN-5(#469)	Isoform 5 of Afadin OS=Homo sapiens OX=9606 GN=AFDN	469	RSMDAETYVEGQR	47.0989	+	1	-	R.SMDAET#YVEGQR.I	1	Yes												10.166	10.777	10.884	9.098	9.308	8.223	7.705	8.442	11.195	12.318	10.976	12.058	9.39	9.994	10.424	9.042		0.993626	1.05333	1.06378	0.889261	0.909768	0.803742	0.753032	0.825067
682	P55196-5	AFDN	AFDN-5(#556)	Isoform 5 of Afadin OS=Homo sapiens OX=9606 GN=AFDN	556	STTRLDSDRVSSA	92.3858	+	1	-	R.LDS#DRVSSASSTAER.G	1	Yes												15.656	8.457	9.695	12.946	13.811	12.699	10.683	22.194	6.087	5.392	5.853	4.284	10.614	5.059	8.291	8.281		1.33943	0.723508	0.829481	1.10758	1.18165	1.08643	0.913955	1.8988
683	P55196-5	AFDN	AFDN-5(#1082)	Isoform 5 of Afadin OS=Homo sapiens OX=9606 GN=AFDN	1082	LMTRTSSVVTLEV	37.6057	+	1	-	R.TSS#VVTLEVAK.Q	1	Yes												12.365	8.273	10.203	8.602	12.594	10.593	12.885	13.84	8.589	8.217	8.195	8.153	10.718	8.373	9.222	9.177		1.25395	0.838963	1.03471	0.87238	1.27725	1.07426	1.30674	1.40357
684	P55196-5	AFDN	AFDN-5(#1106)	Isoform 5 of Afadin OS=Homo sapiens OX=9606 GN=AFDN	1106	TLLNQPSPMMQRI	160.928	+	1	-	K.QGAIYHGLATLLNQPS#PMMQR.I	27	Yes												10.17	11.019	10.272	10.191	11.846	11.069	10.198	11.707	9.122	9.341	8.878	8.779	9.306	9.106	9.031	9.964		0.97663	1.05818	0.986489	0.978701	1.13758	1.06296	0.979358	1.12425
685	P55196-5	AFDN	AFDN-5(#1134)	Isoform 5 of Afadin OS=Homo sapiens OX=9606 GN=AFDN	1134	FELYNNSTQNGSP	16.7347	+	1	-	K.SEGFELYNNS#TQN@GSPESPQLPWAEYSEPK.K	1	Yes												10.147	8.344	9.103	9.744	9.103	9.394	11.129	9.877	9.818	9.752	9.679	9.773	11.697	10.617	10.422	11.4		1.08702	0.893878	0.975217	1.04388	0.975146	1.00635	1.19221	1.05809
686	P55196-5	AFDN	AFDN-5(#1142)	Isoform 5 of Afadin OS=Homo sapiens OX=9606 GN=AFDN	1142	QNGSPESPQLPWA	27.0393	+	1	-	K.SEGFELYNNSTQN@GSPES#PQLPWAEYSEPK.K	13	Yes												10.575	10.742	10.563	10.273	9.839	9.923	9.359	9.816	9.391	10.231	9.687	9.762	10.06	10.038	9.754	9.987		1.00345	1.01935	1.00236	0.974836	0.933613	0.94161	0.888064	0.931406
687	P55196-5	AFDN	AFDN-5(#1181)	Isoform 5 of Afadin OS=Homo sapiens OX=9606 GN=AFDN	1181	VANQPPSPGGKSA	263.645	+	1	-	R.SS#PNVANQPPS#PGGK.S	3	Yes												10.527	11.301	10.077	11.191	10.503	13.347	9.223	12.465	7.657	10.655	7.779	8.299	9.262	8.832	8.878	10.006		0.977093	1.04891	0.935298	1.0387	0.974913	1.23883	0.856108	1.15697
688	P55196-5	AFDN	AFDN-5(#1210)	Isoform 5 of Afadin OS=Homo sapiens OX=9606 GN=AFDN	1210	LCTEEQTPPPRPE	62.0831	+	1	-	K.ITSVSTGNLCTEEQT#PPPRPEAYPIPTQTYTR.E	4	Yes												12.639	9.73	10.566	11.703	10.747	9.415	9.623	12.183	10.217	10.326	9.736	9.38	9.399	7.119	8.824	8.393		1.13259	0.871907	0.946821	1.04868	0.963025	0.843641	0.862359	1.09168
689	P55196-5	AFDN	AFDN-5(#1317)	Isoform 5 of Afadin OS=Homo sapiens OX=9606 GN=AFDN	1317	LDSSTSSQEHLNH	42.9283	+	1	-	K.SDSDMWINQSSSLDSSTSS#QEHLNHSSK.S	1	Yes												6.148	4.924	5.758	8.901	7.057	6.172	10.904	4.908	10.145	16.925	17.689	17.585	12.554	12.677	10.405	7.248		0.955722	0.76551	0.895027	1.38374	1.09708	0.959489	1.69502	0.76293
690	P55196-5	AFDN	AFDN-5(#1329)	Isoform 5 of Afadin OS=Homo sapiens OX=9606 GN=AFDN	1329	HSSKSVTPASTLT	11.4072	-	1	-	K.SVT#PASTLTK.S	1	Yes												9.737	12.017	12.216	6.222	9.765	10.213	6.949	8.293	8.751	9.756	10.203	10.387	10.372	13.679	12.429	9.012		0.968999	1.19598	1.21576	0.619253	0.971791	1.0164	0.69157	0.825368
691	P55196-5	AFDN	AFDN-5(#1351)	Isoform 5 of Afadin OS=Homo sapiens OX=9606 GN=AFDN	1351	PAAIPATPVAVSQ	94.6723	+	1	-	K.TPAAIPAT#PVAVSQPIR.T	1	Yes												14.297	13.881	15.671	9.013	12.551	10.704	9.352	12.368	8.132	7.055	6.466	7.581	7.503	8.099	9.81	7.516		1.08183	1.05037	1.18582	0.681975	0.949746	0.809962	0.707621	0.935892
692	P55196-5	AFDN	AFDN-5(#1454)	Isoform 5 of Afadin OS=Homo sapiens OX=9606 GN=AFDN	1454	LNPAPFSPLTAQQ	70.6727	+	1	-	R.TQSLNPAPFS#PLTAQQMK.P	4	Yes												9.871	10.426	10.5	8.62	9.986	7.134	7.843	8.465	12.002	13.078	10.386	12.517	9.392	9.751	10.063	9.966		1.00171	1.05798	1.06558	0.874731	1.01335	0.723921	0.795922	0.858994
693	P55196-5	AFDN	AFDN-5(#1511)	Isoform 5 of Afadin OS=Homo sapiens OX=9606 GN=AFDN	1511	SSGDSLSPDPWKR	42.9916	+	1	-	K.EELSSGDSLS#PDPWKR.D	5	Yes												9.576	10.874	10.023	9.661	8.984	8.056	6.915	8.732	11.94	13.267	10.796	11.899	9.367	9.457	10.196	10.255		0.954358	1.08378	0.99896	0.962898	0.895396	0.802853	0.689169	0.870298
694	P55196-5	AFDN	AFDN-5(#1706)	Isoform 5 of Afadin OS=Homo sapiens OX=9606 GN=AFDN	1706	RDYEPPSPSPAPG	73.1069	+	1	-	R.DYEPPS#PSPAPGAPPPPPQR.N	3	Yes												11.056	11.051	11.386	9.762	10.961	8.846	8.901	10.311	10.275	9.256	9.22	9.539	9.643	9.451	10.775	9.566		1.02243	1.02197	1.05288	0.902719	1.01359	0.817977	0.823103	0.953493
695	P55196-5	AFDN	AFDN-5(#1708)	Isoform 5 of Afadin OS=Homo sapiens OX=9606 GN=AFDN	1708	YEPPSPSPAPGAP	16.0275	+	1	-	R.DYEPPSPS#PAPGAPPPPPQR.N	1	Yes												11.831	8.555	10.199	9.51	10.051	7.769	9.286	10.235	10.456	9.737	10.205	9.886	11.851	9.384	11.417	9.629		1.18034	0.853447	1.01748	0.948741	1.00276	0.775053	0.926377	1.02113
696	P55196-5	AFDN	AFDN-5(#1731)	Isoform 5 of Afadin OS=Homo sapiens OX=9606 GN=AFDN	1731	LKTQVLSPDSLFT	94.4372	+	1	-	K.TQVLS#PDSLFTAK.F	4	Yes												11.187	10.992	11.646	10.238	9.099	6.861	8.008	7.711	10.758	11.652	10.12	11.698	9.86	10.145	10.649	9.376		1.01553	0.997863	1.05725	0.929356	0.825987	0.622798	0.726949	0.699967
697	P55196-5	AFDN	AFDN-5(#1789)	Isoform 5 of Afadin OS=Homo sapiens OX=9606 GN=AFDN	1789	KSQDADSPGSSGA	95.0798	+	1	-	K.SQDADS#PGS#SGAPENLTFK.E	5	Yes												10.832	12.235	11.554	11.499	9.434	10.143	10.05	8.786	8.61	11.386	8.896	10.419	8.621	9.9	8.303	9.334		0.939504	1.06112	1.00207	0.997302	0.818188	0.879698	0.871624	0.762045
698	P55196-5	AFDN	AFDN-5(#1809)	Isoform 5 of Afadin OS=Homo sapiens OX=9606 GN=AFDN	1809	ERQRLFSQGQDVS	254.938	+	1	-	R.LFS#Q@GQDVSNK.V	5	Yes												16.172	16.748	16.959	13.643	15.484	13.409	11.508	12.549	3.713	5.14	5.165	4.795	6.683	6.82	6.338	4.875		1.01835	1.05464	1.06791	0.859099	0.975029	0.844394	0.724644	0.790204
699	P55196-5	AFDN	AFDN-5(#1134;1142)	Isoform 5 of Afadin OS=Homo sapiens OX=9606 GN=AFDN	1134;1142	FELYNNSTQNGSP;QNGSPESPQLPWA	16.734674225;27.039264569	+	2	+	K.SEGFELYNNSTQNGS#PES#PQLPWAEYSEPK.K	2	Yes												11.364	10.249	10.429	13.494	8.739	11.151	11.524	9.723	8.323	9.264	9.51	9.017	9.829	9.379	8.875	9.131		0.998208	0.900293	0.916127	1.18537	0.767642	0.979522	1.01226	0.854111
700	P55196-5	AFDN	AFDN-5(#1172;1181)	Isoform 5 of Afadin OS=Homo sapiens OX=9606 GN=AFDN	1172;1181	RADHRSSPNVANQ;VANQPPSPGGKSA	9.020971605;263.64510391	-	2	+	R.SS#PNVANQPPS#PGGK.S	1	Yes												9.621	7.723	8.099	10.746	17.143	9.68	10.172	16.966	9.544	8.557	8.164	7.687	9.841	6.452	11.557	8.048		1.06344	0.853605	0.895162	1.18779	1.89476	1.06991	1.12426	1.87518
701	P55196-5	AFDN	AFDN-5(#1789;1792)	Isoform 5 of Afadin OS=Homo sapiens OX=9606 GN=AFDN	1789;1792	KSQDADSPGSSGA;DADSPGSSGAPEN	95.079755622;0	-	2	+	K.SQDADS#PGS#SGAPENLTFK.E	2	Yes												10.419	8.788	9.516	10.571	11.24	9.518	11.589	10.978	9.288	8.254	9.627	8.731	11.25	9.72	10.665	9.845		1.06061	0.894607	0.968719	1.07606	1.14413	0.968872	1.17973	1.11746
702	P51825-2	AFF1	AFF1-2(#213)	Isoform 2 of AF4/FMR2 family member 1 OS=Homo sapiens OX=9606 GN=AFF1	213	PLISLPSPVPPLS	43.9139	+	1	-	R.ELS#PLISLPS#PVPPLS#PIHSNQQTLPR.T	1	Yes												8.003	8.221	7.96	7.442	12.451	14.806	12.315	12.04	7.786	12.45	10.342	10.527	9.492	9.958	7.915	8.293		1.01217	1.03983	1.00676	0.941237	1.57487	1.87267	1.5576	1.52288
703	P51825-2	AFF1	AFF1-2(#219)	Isoform 2 of AF4/FMR2 family member 1 OS=Homo sapiens OX=9606 GN=AFF1	219	SPVPPLSPIHSNQ	75.5962	+	1	-	R.ELS#PLISLPSPVPPLS#PIHSNQQ@TLPR.T	5	Yes												7.946	9.192	8.561	8.687	11.223	14.405	11.925	10.443	7.165	14.211	8.737	11.274	8.749	10.659	8.367	8.457		0.924387	1.06926	0.99586	1.01049	1.30554	1.67575	1.38718	1.21487
704	P51825-2	AFF1	AFF1-2(#314)	Isoform 2 of AF4/FMR2 family member 1 OS=Homo sapiens OX=9606 GN=AFF1	314	DQAPSESPELKPL	73.7204	+	1	-	R.PMDGQDQAPSES#PELK.P	5	Yes												8.542	9.06	8.489	9.687	10.091	13.448	10.22	10.306	7.621	13.786	9.948	10.906	9.811	10.373	9.137	8.574		0.954937	1.01293	0.949113	1.08302	1.12821	1.50348	1.14261	1.15221
705	P51825-2	AFF1	AFF1-2(#383)	Isoform 2 of AF4/FMR2 family member 1 OS=Homo sapiens OX=9606 GN=AFF1	383	PLTAIHTPSTAEP	30.6161	+	1	-	K.EM*THSWPPPLTAIHT#PSTAEPSK.F	1	Yes												7.631	9.275	7.787	9.479	10.869	12.956	8.95	10.239	6.703	13.916	9.197	9.925	11.239	11.731	10.015	10.087		0.893257	1.08571	0.911513	1.10952	1.27219	1.51646	1.04765	1.19847
706	P51825-2	AFF1	AFF1-2(#627)	Isoform 2 of AF4/FMR2 family member 1 OS=Homo sapiens OX=9606 GN=AFF1	627	RAGSRTSLQGERE	49.588	+	1	-	R.TS#LQGEREPGLLPYGSR.D	2	Yes				+					+			10.295	13.461	11.093	11.003	10.301	14.263	9.109	10.762	7.247	12.369	8.446	9.402	7.712	8.908	7.053	8.577		0.898086	1.17431	0.967751	0.959855	0.898579	1.24423	0.79462	0.938849
707	P51825-2	AFF1	AFF1-2(#704)	Isoform 2 of AF4/FMR2 family member 1 OS=Homo sapiens OX=9606 GN=AFF1	704	DNVEDRTPEHFAL	380.519	+	1	-	K.DNVEDRT#PEHFALVPLTESQGPPHSGS#GSR.T	1	Yes												8.27	5.479	6.472	6.156	9.894	11.023	10.7	10.983	7.966	15.296	10.857	11.569	14.165	11.224	9.933	10.013		1.2541	0.830907	0.981434	0.933555	1.50039	1.6715	1.62249	1.6655
708	P51825-2	AFF1	AFF1-2(#757)	Isoform 2 of AF4/FMR2 family member 1 OS=Homo sapiens OX=9606 GN=AFF1	757	RDTKLLSPLRDTP	84.6848	+	1	-	K.LLS#PLRDTPPPQSLMVK.I	1	Yes												8.242	7.114	6.241	11.538	11.238	10.331	7.98	14.237	9.415	16.693	8.759	9.93	10.833	6.991	9.571	10.886		0.994925	0.858819	0.753431	1.39283	1.35659	1.24713	0.963313	1.71859
709	P51825-2	AFF1	AFF1-2(#880)	Isoform 2 of AF4/FMR2 family member 1 OS=Homo sapiens OX=9606 GN=AFF1	880	PPPVSSSSQKPAK	23.686	+	1	-	K.EMLPPPPVSSS#SQK.P	1	Yes												6.927	7.593	7.408	4.877	10.414	11.522	7.054	9.872	8.744	15.652	11.112	12.316	11.913	13.006	11.712	9.877		1.03366	1.13303	1.10552	0.727789	1.55402	1.71936	1.05261	1.47315
710	P51825-2	AFF1	AFF1-2(#1099)	Isoform 2 of AF4/FMR2 family member 1 OS=Homo sapiens OX=9606 GN=AFF1	1099	KVAQAPSPCIARS	5000	+	1	-	K.VAQAPS#PCIAR.S	2	Yes												8.988	8.339	8.748	7.447	10.695	11.006	9.545	10.065	8.573	14.713	10.654	12.1	10.529	10.563	9.504	8.532		1.07252	0.995051	1.04386	0.888567	1.27617	1.31329	1.13888	1.20093
711	P51825-2	AFF1	AFF1-2(#206;213)	Isoform 2 of AF4/FMR2 family member 1 OS=Homo sapiens OX=9606 GN=AFF1	206;213	APERELSPLISLP;PLISLPSPVPPLS	154.872875161;43.913948553	+	2	+	R.ELS#PLISLPS#PVPPLSPIHSNQQTLPR.T	2	Yes												8.706	8.135	8.581	7.302	10.707	13.16	10.705	10.937	7.532	11.836	9.32	10.246	11.215	11.755	10.544	9.317		1.06415	0.994364	1.0489	0.892586	1.30879	1.60854	1.30847	1.33678
712	P51825-2	AFF1	AFF1-2(#206;213;219)	Isoform 2 of AF4/FMR2 family member 1 OS=Homo sapiens OX=9606 GN=AFF1	206;213;219	APERELSPLISLP;PLISLPSPVPPLS;SPVPPLSPIHSNQ	154.872875161;43.913948553;75.596209523	+	3	+	R.ELS#PLISLPS#PVPPLS#PIHSNQQTLPR.T	3	Yes												8.348	10.104	8.721	9.537	10.703	14.153	9.378	10.083	6.822	14.679	10.089	10.768	9.52	10.565	8.39	8.141		0.909651	1.101	0.950211	1.03914	1.16617	1.54214	1.02181	1.0987
713	P51825-2	AFF1	AFF1-2(#206;219)	Isoform 2 of AF4/FMR2 family member 1 OS=Homo sapiens OX=9606 GN=AFF1	206;219	APERELSPLISLP;SPVPPLSPIHSNQ	154.872875161;75.596209523	+	2	+	R.ELS#PLISLPSPVPPLS#PIHSNQQ@TLPR.T	1	Yes												7.546	13.122	10.024	10.938	9.985	13.681	9.746	7.315	6.7	12.63	11.093	11.224	8.099	12.463	7.929	7.502		0.725061	1.26082	0.963148	1.05097	0.959409	1.31449	0.936435	0.702836
714	P51825-2	AFF1	AFF1-2(#213;219)	Isoform 2 of AF4/FMR2 family member 1 OS=Homo sapiens OX=9606 GN=AFF1	213;219	PLISLPSPVPPLS;SPVPPLSPIHSNQ	43.913948553;75.596209523	+	2	+	R.ELSPLISLPS#PVPPLS#PIHSNQQTLPR.T	5	Yes												8.965	10.076	9.107	11.016	10.876	12.241	10.456	10.018	7.477	13.849	9.427	10.802	9.154	9.753	8.398	8.386		0.915654	1.02906	0.930141	1.12515	1.11083	1.25019	1.06795	1.02316
715	P51825-2	AFF1	AFF1-2(#704;724)	Isoform 2 of AF4/FMR2 family member 1 OS=Homo sapiens OX=9606 GN=AFF1	704;724	DNVEDRTPEHFAL;GPPHSGSGSRTSG	380.518746942;40.061405098	+	2	+	K.DNVEDRT#PEHFALVPLTESQGPPHSGS#GSR.T	1	Yes												7.227	5.895	6.608	6.356	10.881	12.52	12.347	9.669	6.599	16.462	10.683	12.609	12.291	12.387	9.354	8.113		1.10821	0.90392	1.01321	0.974663	1.66841	1.91969	1.89328	1.48251
716	Q9UHB7	AFF4	AFF4(#32)	AF4/FMR2 family member 4 OS=Homo sapiens OX=9606 GN=AFF4 PE=1 SV=1	32	DAFPPSSPLFAEP	35.8553	+	1	-	R.NQEIQQGEDAFPPSS#PLFAEPYK.V	13	Yes												9.911	10.454	10.134	10.728	10.458	10.594	10.259	10.027	9.339	9.389	10.249	9.539	9.817	9.979	9.823	9.302		0.961582	1.01429	0.983206	1.04092	1.01468	1.02789	0.995356	0.972825
717	Q9UHB7	AFF4	AFF4(#109)	AF4/FMR2 family member 4 OS=Homo sapiens OX=9606 GN=AFF4 PE=1 SV=1	109	HQSSKWTPVGPAP	263.959	+	1	-	K.WT#PVGPAPSTSQSQK.R	2	Yes												9.536	10.894	10.074	12.694	9.607	8.675	8.378	9.151	11.748	10.421	10.899	10.708	8.749	8.757	10.757	8.951		0.882992	1.00871	0.932847	1.17545	0.889601	0.803312	0.775733	0.84732
718	Q9UHB7	AFF4	AFF4(#120)	AF4/FMR2 family member 4 OS=Homo sapiens OX=9606 GN=AFF4 PE=1 SV=1	120	APSTSQSQKRSSG	28.4514	+	1	-	K.WTPVGPAPSTSQS#QK.R	1	Yes												11.492	10.252	11.693	8.472	12.007	12.877	11.325	12.94	7.479	7.676	6.808	7.814	9.406	9.82	11.19	8.749		1.0968	0.978518	1.11605	0.808632	1.14603	1.22902	1.08091	1.23504
719	Q9UHB7	AFF4	AFF4(#179)	AF4/FMR2 family member 4 OS=Homo sapiens OX=9606 GN=AFF4 PE=1 SV=1	179	HSKSRSSSPGKPQ	20.1704	+	1	-	R.SS#SPGKPQAVSSLNSS#HSR.S	6	Yes			+					+				7.953	5.232	6.123	7.276	9.671	8.843	11.15	10.947	10.369	12.516	10.785	10.999	14.325	10.516	11.251	12.043		1.1967	0.787246	0.92127	1.09478	1.45521	1.33066	1.67767	1.64721
720	Q9UHB7	AFF4	AFF4(#180)	AF4/FMR2 family member 4 OS=Homo sapiens OX=9606 GN=AFF4 PE=1 SV=1	180	SKSRSSSPGKPQA	42.9933	+	1	-	K.SRS#SS#PGKPQAVSSLNSSHSR.S	3	Yes												10.271	8.407	9.523	8.651	10.26	10.64	11.421	10.547	9.42	11.638	10.047	11.05	10.14	9.719	9.414	8.852		1.11486	0.912557	1.03362	0.938961	1.11366	1.15487	1.23967	1.14477
721	Q9UHB7	AFF4	AFF4(#193)	AF4/FMR2 family member 4 OS=Homo sapiens OX=9606 GN=AFF4 PE=1 SV=1	193	VSSLNSSHSRSHG	51.3495	+	1	-	K.PQAVSSLNSS#HSR.S	1	Yes												12.991	12.421	16.177	9.814	11.807	10.612	15.493	9.205	8.029	7.058	6.839	9.737	6.14	8.992	9.003	5.682		1.01091	0.966548	1.25882	0.763719	0.918762	0.825757	1.20559	0.716303
722	Q9UHB7	AFF4	AFF4(#212)	AF4/FMR2 family member 4 OS=Homo sapiens OX=9606 GN=AFF4 PE=1 SV=1	212	EHQRSKSPRDPDA	257.803	+	1	-	K.S#PRDPDANWDS#PSR.V	2	Yes												11.25	5.108	6.769	8.343	10.349	9.234	10.512	17.275	11.513	8.309	9.165	7.563	14.227	6.915	11.621	11.847		1.42993	0.649305	0.860367	1.06039	1.31548	1.17369	1.33613	2.19577
723	Q9UHB7	AFF4	AFF4(#336)	AF4/FMR2 family member 4 OS=Homo sapiens OX=9606 GN=AFF4 PE=1 SV=1	336	PLTAIHTPCKTEP	125.829	+	1	-	K.EM*THSWPPPLTAIHT#PCK.T	6	Yes												9.633	8.984	9.433	9.539	10.814	10.457	10.328	11.225	9.974	8.691	9.602	9.176	10.575	9.971	11.743	9.853		1.02513	0.955974	1.00379	1.0151	1.15076	1.11276	1.099	1.1945
724	Q9UHB7	AFF4	AFF4(#487)	AF4/FMR2 family member 4 OS=Homo sapiens OX=9606 GN=AFF4 PE=1 SV=1	487	VNPHKVSPASSVD	179.549	+	1	-	K.VS#PASSVDSNIPSSQGYK.K	10	Yes	+											9.456	10.642	9.674	9.994	10.642	10.585	9.35	10.791	10.264	10.871	9.748	9.988	9.218	9.266	9.188	10.321		0.951183	1.07048	0.973051	1.00529	1.07044	1.06474	0.940449	1.08539
725	Q9UHB7	AFF4	AFF4(#490)	AF4/FMR2 family member 4 OS=Homo sapiens OX=9606 GN=AFF4 PE=1 SV=1	490	HKVSPASSVDSNI	52.4164	+	1	-	K.VSPAS#S#VDSNIPSSQGYK.K	2	Yes					+							8.961	10.301	9.55	9.974	8.44	7.703	6.669	9.097	13.226	10.871	9.347	10.686	9.792	9.875	13.221	12.285		0.924196	1.06235	0.984867	1.02858	0.870481	0.794456	0.687765	0.938236
726	Q9UHB7	AFF4	AFF4(#491)	AF4/FMR2 family member 4 OS=Homo sapiens OX=9606 GN=AFF4 PE=1 SV=1	491	KVSPASSVDSNIP	41.6752	+	1	-	K.VS#PASS#VDSNIPSSQGYK.K	1	Yes												8.872	10.363	10.59	9.024	8.315	7.196	8.273	6.376	9.801	10.098	10.215	11.468	11.229	14.253	13.319	10.608		0.913516	1.06699	1.09035	0.929143	0.856154	0.740923	0.851805	0.656477
727	Q9UHB7	AFF4	AFF4(#588)	AF4/FMR2 family member 4 OS=Homo sapiens OX=9606 GN=AFF4 PE=1 SV=1	588	LKIESETPVDLAS	93.3145	+	1	-	K.IESET#PVDLASSMPSSR.H	1	Yes												11.762	10.281	10.604	12.655	9.637	7.555	8.978	9.97	11.667	10.787	9.689	10.287	9.283	7.73	9.416	9.698		1.03854	0.907741	0.936313	1.11741	0.850909	0.667108	0.792727	0.880268
728	Q9UHB7	AFF4	AFF4(#595)	AF4/FMR2 family member 4 OS=Homo sapiens OX=9606 GN=AFF4 PE=1 SV=1	595	PVDLASSMPSSRH	50.4537	+	1	-	K.IESETPVDLASS#M*PSSR.H	5	Yes					+							11.88	9.828	10.761	8.435	13.657	15.362	11.219	16.91	6.81	6.418	6.88	6.146	9.545	8.105	9.755	8.29		1.16176	0.961126	1.05229	0.824824	1.33551	1.50222	1.09713	1.65361
729	Q9UHB7	AFF4	AFF4(#599)	AF4/FMR2 family member 4 OS=Homo sapiens OX=9606 GN=AFF4 PE=1 SV=1	599	ASSMPSSRHKAAT	37.1016	+	1	-	K.IESETPVDLASSMPSS#R.H	2	Yes												7.841	8.295	8.771	5.725	8.689	13.699	10.703	9.902	10.852	11.512	10.724	12.184	9.177	11.988	9.932	10.005		1.02386	1.08315	1.14535	0.747634	1.13466	1.78879	1.3976	1.29307
730	Q9UHB7	AFF4	AFF4(#674)	AF4/FMR2 family member 4 OS=Homo sapiens OX=9606 GN=AFF4 PE=1 SV=1	674	YPESNRTPVKPSS	86.7006	+	1	-	K.YPESNRT#PVK.P	12	Yes												10.283	8.577	9.417	9.39	10.717	9.63	9.649	11.591	10.62	9.502	9.858	9.584	10.75	9.157	11.64	9.636		1.092	0.910835	0.999996	0.997171	1.13808	1.02264	1.02465	1.23087
731	Q9UHB7	AFF4	AFF4(#680)	AF4/FMR2 family member 4 OS=Homo sapiens OX=9606 GN=AFF4 PE=1 SV=1	680	TPVKPSSVEEEDS	26.9934	+	1	-	K.YPES#NRTPVKPSS#VEEEDSFFR.Q	1	Yes												10.04	11.049	10.706	10.427	11.776	15.758	13.923	10.913	6.099	6.823	9.307	7.363	9.355	10.737	8.14	7.585		0.951137	1.04676	1.01427	0.987838	1.11568	1.49285	1.31909	1.0339
732	Q9UHB7	AFF4	AFF4(#686)	AF4/FMR2 family member 4 OS=Homo sapiens OX=9606 GN=AFF4 PE=1 SV=1	686	SVEEEDSFFRQRM	217.159	+	1	-	K.PSSVEEEDS#FFR.Q	1	Yes												14.43	8.048	10.874	8.34	10.701	7.768	9.655	11.596	8.637	9.419	8.871	8.748	13.446	9.129	10.713	9.625		1.3844	0.772156	1.04331	0.800126	1.02668	0.745305	0.926313	1.11257
733	Q9UHB7	AFF4	AFF4(#694)	AF4/FMR2 family member 4 OS=Homo sapiens OX=9606 GN=AFF4 PE=1 SV=1	694	FRQRMFSPMEEKE	5000	+	1	-	R.M*FS#PMEEK.E	33	Yes												10.351	10.156	10.55	9.977	11.095	11.147	11.161	10.563	8.988	9.222	9.857	9.589	9.459	9.737	9.687	8.459		1.00898	0.990027	1.02842	0.972571	1.08156	1.08658	1.08797	1.02971
734	Q9UHB7	AFF4	AFF4(#703)	AF4/FMR2 family member 4 OS=Homo sapiens OX=9606 GN=AFF4 PE=1 SV=1	703	EEKELLSPLSEPD	5000	+	1	-	K.ELLS#PLS#EPDDR.Y	9	Yes												10.669	9.554	10.831	8.958	9.778	8.369	9.473	9.101	11.1	9.203	10.919	10.62	10.416	10.373	11.538	9.097		1.06655	0.955152	1.08281	0.895494	0.977517	0.836665	0.94701	0.909838
735	Q9UHB7	AFF4	AFF4(#706)	AF4/FMR2 family member 4 OS=Homo sapiens OX=9606 GN=AFF4 PE=1 SV=1	706	ELLSPLSEPDDRY	5000	+	1	-	K.ELLS#PLS#EPDDR.Y	2	Yes												9.569	9.788	9.54	9.717	10.76	11.304	10.094	10.971	9.201	9.7	9.789	9.363	10.199	10.037	10.188	9.782		0.991258	1.0139	0.988276	1.00656	1.11461	1.17097	1.04563	1.13645
736	Q9UHB7	AFF4	AFF4(#814)	AF4/FMR2 family member 4 OS=Homo sapiens OX=9606 GN=AFF4 PE=1 SV=1	814	EKDLLPSPAGPVP	290.856	+	1	-	K.DLLPS#PAGPVPSK.D	4	Yes												9.946	9.169	9.549	9.84	9.861	9.183	9.609	10.198	10.953	10.431	10.093	10.408	10.265	9.576	10.761	10.156		1.03325	0.952483	0.992001	1.02227	1.02445	0.953977	0.998179	1.05942
737	Q9UHB7	AFF4	AFF4(#836)	AF4/FMR2 family member 4 OS=Homo sapiens OX=9606 GN=AFF4 PE=1 SV=1	836	SRKRTISQSSSLK	56.1092	+	1	-	R.TIS#QSSSLK.S	3	Yes							+					11.639	13.943	13.058	11.241	13.973	13.423	12.1	13.044	7.513	7.681	6.843	7.597	6.363	7.275	7.114	7.193		0.933361	1.11808	1.04714	0.901421	1.12046	1.0764	0.970314	1.04596
738	Q9UHB7	AFF4	AFF4(#839)	AF4/FMR2 family member 4 OS=Homo sapiens OX=9606 GN=AFF4 PE=1 SV=1	839	RTISQSSSLKSSS	32.4215	+	1	-	R.TISQSS#SLK.S	1	Yes												15.762	9.628	12.556	14.767	12.21	9.775	14.08	15.011	8.301	7.109	5.453	7.093	7.211	5.379	8.623	7.043		1.19605	0.730603	0.95279	1.12055	0.9265	0.741731	1.0684	1.13903
739	Q9UHB7	AFF4	AFF4(#840)	AF4/FMR2 family member 4 OS=Homo sapiens OX=9606 GN=AFF4 PE=1 SV=1	840	TISQSSSLKSSSN	27.6623	+	1	-	R.TISQSSS#LK.S	1	Yes												9.723	10.658	10.21	9.208	9.804	11.257	8.644	10.214	8.674	13.045	8.254	10.677	9.292	10.257	10.189	9.894		0.977181	1.0712	1.02615	0.925471	0.985339	1.13137	0.868724	1.02653
740	Q9UHB7	AFF4	AFF4(#914)	AF4/FMR2 family member 4 OS=Homo sapiens OX=9606 GN=AFF4 PE=1 SV=1	914	FDDRNYSADHYLQ	48.5262	+	1	-	R.NYS#ADHYLQEAK.K	1	Yes												9.756	10.874	9.778	13.578	12.025	11.603	11.662	10.545	7.761	10.146	9.814	9.196	8.759	8.645	8.053	7.803		0.887219	0.988883	0.889204	1.23469	1.09352	1.05512	1.0605	0.958944
741	Q9UHB7	AFF4	AFF4(#1043)	AF4/FMR2 family member 4 OS=Homo sapiens OX=9606 GN=AFF4 PE=1 SV=1	1043	NNSQAPSPGLGSK	94.4678	+	1	-	K.N@SYNN@SQAPS#PGLGSK.A	12	Yes												9.865	10.035	10.309	9.125	11.35	9.499	9.721	10.214	10.366	10.106	10.227	10.449	9.577	9.737	10.431	8.988		1.00323	1.02052	1.04833	0.927918	1.15427	0.965945	0.988552	1.03869
742	Q9UHB7	AFF4	AFF4(#1048)	AF4/FMR2 family member 4 OS=Homo sapiens OX=9606 GN=AFF4 PE=1 SV=1	1048	PSPGLGSKAVGMP	19.3836	+	1	-	K.NSYN@NSQAPSPGLGS#K.A	1	Yes												9.547	9.577	9.932	9.624	10.108	9.943	10.217	9.807	10.355	10.674	9.74	10.89	9.446	10.044	10.741	9.354		0.987294	0.990432	1.02706	0.995216	1.04534	1.02828	1.05658	1.01422
743	Q9UHB7	AFF4	AFF4(#1055)	AF4/FMR2 family member 4 OS=Homo sapiens OX=9606 GN=AFF4 PE=1 SV=1	1055	KAVGMPSPVSPKL	5000	+	1	-	K.AVGM*PS#PVS#PK.L	4	Yes												10.885	9.519	10.185	9.687	9.814	6.608	7.445	9.069	12.179	12.078	10.957	11.526	10.551	8.894	10.937	9.667		1.081	0.945384	1.01157	0.96205	0.974672	0.656297	0.739374	0.900662
744	Q9UHB7	AFF4	AFF4(#1058)	AF4/FMR2 family member 4 OS=Homo sapiens OX=9606 GN=AFF4 PE=1 SV=1	1058	GMPSPVSPKLSPG	5000	+	1	-	K.AVGM*PS#PVS#PK.L	21	Yes												10.496	11.455	11.644	8.269	10.615	10.452	9.574	9.921	10.129	9.955	9.871	10.455	8.752	10.051	9.358	9.002		1.00286	1.09449	1.11256	0.790093	1.01417	0.998631	0.914697	0.947867
745	Q9UHB7	AFF4	AFF4(#1062)	AF4/FMR2 family member 4 OS=Homo sapiens OX=9606 GN=AFF4 PE=1 SV=1	1062	PVSPKLSPGNSGN	211.692	+	1	-	K.LS#PGNS#GNYSSGASSASASGSSVTIPQK.I	7	Yes												9.96	11.746	11.016	10.804	10.509	10.886	10.1	9.6	9.494	9.909	10.122	10.13	8.476	9.639	9.051	8.559		0.915317	1.07949	1.01235	0.992844	0.965751	1.0004	0.928171	0.882263
746	Q9UHB7	AFF4	AFF4(#1066)	AF4/FMR2 family member 4 OS=Homo sapiens OX=9606 GN=AFF4 PE=1 SV=1	1066	KLSPGNSGNYSSG	123.32	+	1	-	K.LS#PGNS#GNYSSGASSASASGSSVTIPQK.I	1	Yes												10.391	11.181	10.06	9.495	11.172	12.282	9.116	11.372	8.001	8.986	10.766	8.149	10.84	9.986	8.518	9.685		1.01068	1.08749	0.978396	0.92344	1.08661	1.19456	0.886669	1.10601
747	Q9UHB7	AFF4	AFF4(#1055;1058)	AF4/FMR2 family member 4 OS=Homo sapiens OX=9606 GN=AFF4 PE=1 SV=1	1055;1058	KAVGMPSPVSPKL;GMPSPVSPKLSPG	5000;5000	+	2	+	K.AVGM*PS#PVS#PK.L	10	Yes												9.554	11.417	11.179	9.434	11.162	9.845	10.485	9.412	11.138	9.554	10.52	10.949	7.983	9.593	9.305	8.468		0.91903	1.09818	1.07529	0.907497	1.07365	0.946987	1.00855	0.905349
748	Q9UHB7	AFF4	AFF4(#1055;1058;1066)	AF4/FMR2 family member 4 OS=Homo sapiens OX=9606 GN=AFF4 PE=1 SV=1	1055;1058;1066	KAVGMPSPVSPKL;GMPSPVSPKLSPG;KLSPGNSGNYSSG	5000;5000;123.320129519	+	3	+	K.AVGMPS#PVS#PKLSPGNSGNY#SSGASSASASGSSVTIPQK.I	2	Yes												9.243	9.239	8.817	9.691	10.22	8.989	8.987	10.819	12.003	11.099	10.175	10.406	9.995	8.957	10.02	11.341		0.99953	0.999059	0.953412	1.048	1.10512	0.971991	0.971851	1.16988
749	Q9UHB7	AFF4	AFF4(#1058;1062)	AF4/FMR2 family member 4 OS=Homo sapiens OX=9606 GN=AFF4 PE=1 SV=1	1058;1062	GMPSPVSPKLSPG;PVSPKLSPGNSGN	5000;211.691863624	+	2	+	K.AVGMPSPVS#PKLS#PGNSGNYSSGASSASASGSSVTIPQK.I	1	Yes												10.2	7.826	8.056	12.322	9.746	8.842	9.42	12.89	11.851	10.382	8.757	9.088	10.614	7.378	10.992	11.634		1.06238	0.815151	0.839032	1.28344	1.01508	0.920987	0.981172	1.34258
750	Q9UHB7	AFF4	AFF4(#1058;1066)	AF4/FMR2 family member 4 OS=Homo sapiens OX=9606 GN=AFF4 PE=1 SV=1	1058;1066	GMPSPVSPKLSPG;KLSPGNSGNYSSG	5000;123.320129519	+	2	+	K.AVGMPSPVS#PKLSPGNSGNY#SSGASSASASGSSVTIPQK.I	1	Yes												9.767	6.928	7.398	11.158	8.995	8.229	8.325	13.009	12.449	10.867	8.306	9.159	11.744	7.678	12.967	13.02		1.10826	0.786157	0.839473	1.26611	1.02069	0.933725	0.944594	1.4761
751	Q9UHB7	AFF4	AFF4(#176;180)	AF4/FMR2 family member 4 OS=Homo sapiens OX=9606 GN=AFF4 PE=1 SV=1	176;180	GSEHSKSRSSSPG;SKSRSSSPGKPQA	19.306267201;42.993278975	+	2	+	K.S#RSSS#PGKPQAVSSLNSSHSR.S	1	Yes												12.487	3.673	7.157	6.339	5.874	10.429	20.382	10.252	7.527	10.09	7.863	10.031	15.959	11.214	9.339	11.384		1.68427	0.495371	0.965399	0.85496	0.792236	1.40666	2.74907	1.38284
752	Q9UHB7	AFF4	AFF4(#178;180)	AF4/FMR2 family member 4 OS=Homo sapiens OX=9606 GN=AFF4 PE=1 SV=1	178;180	EHSKSRSSSPGKP;SKSRSSSPGKPQA	51.798991327;42.993278975	+	2	+	K.SRS#SS#PGKPQAVSSLNSSHSR.S	1	Yes												6.179	3.422	4.696	4.577	9.224	7.982	13.52	10.053	11.198	12.555	10.867	12.409	15.861	12.257	12.105	13.095		1.30953	0.725193	0.9953	0.969978	1.955	1.69168	2.86545	2.13063
753	Q9UHB7	AFF4	AFF4(#179;193)	AF4/FMR2 family member 4 OS=Homo sapiens OX=9606 GN=AFF4 PE=1 SV=1	179;193	HSKSRSSSPGKPQ;VSSLNSSHSRSHG	20.170357466;51.349482869	+	2	+	R.SS#SPGKPQAVSSLNSS#HSR.S	1	Yes												9.457	6.765	7.801	7.906	11.364	11.027	12.565	12.426	8.277	10.764	8.859	9.429	12.473	10.169	10.106	10.612		1.18475	0.847477	0.977337	0.990431	1.4237	1.38155	1.57417	1.55672
754	Q9UHB7	AFF4	AFF4(#212;222)	AF4/FMR2 family member 4 OS=Homo sapiens OX=9606 GN=AFF4 PE=1 SV=1	212;222	EHQRSKSPRDPDA;PDANWDSPSRVPF	257.802909717;27.662269969	+	2	+	K.S#PRDPDANWDS#PSR.V	2	Yes												9.864	5.902	6.795	9.944	11.307	10.222	10.863	16.941	10.795	7.082	8.808	6.864	13.126	7.328	12.385	11.773		1.21382	0.726342	0.836119	1.22371	1.39147	1.25785	1.33682	2.08471
755	Q9UHB7	AFF4	AFF4(#487;490)	AF4/FMR2 family member 4 OS=Homo sapiens OX=9606 GN=AFF4 PE=1 SV=1	487;490	VNPHKVSPASSVD;HKVSPASSVDSNI	179.549292514;52.416449952	+	2	+	K.VNPHKVS#PAS#SVDSNIPSSQGYK.K	6	Yes												9.36	7.552	7.826	10.199	10.63	9.296	10.417	12.364	10.894	9.936	9.267	9.168	11.525	8.761	10.963	11.842		1.07163	0.864606	0.89603	1.16774	1.21701	1.06429	1.19269	1.41556
756	Q9UHB7	AFF4	AFF4(#487;490;491)	AF4/FMR2 family member 4 OS=Homo sapiens OX=9606 GN=AFF4 PE=1 SV=1	487;490;491	VNPHKVSPASSVD;HKVSPASSVDSNI;KVSPASSVDSNIP	179.549292514;52.416449952;41.675208324	+	3	+	K.VNPHKVS#PAS#SVDS#NIPSSQGYK.K	3	Yes												7.829	5.72	6.279	7.611	9.592	11.375	11.282	13.246	11.023	10.464	9.634	9.595	12.479	9.635	11.593	12.642		1.14124	0.833889	0.915335	1.10954	1.3982	1.65819	1.64458	1.93093
757	Q9UHB7	AFF4	AFF4(#487;491)	AF4/FMR2 family member 4 OS=Homo sapiens OX=9606 GN=AFF4 PE=1 SV=1	487;491	VNPHKVSPASSVD;KVSPASSVDSNIP	179.549292514;41.675208324	+	2	+	K.VS#PASS#VDSNIPSSQGYK.K	1	Yes												8.728	9.338	8.851	9.811	11.711	14.726	12.225	11.796	7.356	8.354	9.678	8.228	10.203	10.556	9.642	8.797		0.950573	1.01702	0.963959	1.06845	1.27542	1.60374	1.33138	1.28473
758	Q9UHB7	AFF4	AFF4(#487;491;499)	AF4/FMR2 family member 4 OS=Homo sapiens OX=9606 GN=AFF4 PE=1 SV=1	487;491;499	VNPHKVSPASSVD;KVSPASSVDSNIP;DSNIPSSQGYKKE	179.549292514;41.675208324;49.135958736	+	3	+	K.VNPHKVS#PASS#VDS#NIPSSQGYK.K	1	Yes												8.682	6.306	7.215	8.001	10.582	10.009	11.834	12.452	11.61	8.513	11.073	9.281	12.391	9.519	11.406	11.127		1.14973	0.835064	0.955562	1.05964	1.40145	1.32556	1.56717	1.64907
759	Q9UHB7	AFF4	AFF4(#487;499)	AF4/FMR2 family member 4 OS=Homo sapiens OX=9606 GN=AFF4 PE=1 SV=1	487;499	VNPHKVSPASSVD;DSNIPSSQGYKKE	179.549292514;49.135958736	+	2	+	K.VNPHKVS#PASSVDSNIPSS#QGYK.K	1	Yes												8.058	8.152	8.461	7.572	9.779	10.295	11.052	10.76	13.685	11.178	9.828	12.022	8.559	9.448	10.194	10.959		0.999705	1.01134	1.04962	0.939333	1.21318	1.27719	1.37117	1.33487
760	Q9UHB7	AFF4	AFF4(#490;491)	AF4/FMR2 family member 4 OS=Homo sapiens OX=9606 GN=AFF4 PE=1 SV=1	490;491	HKVSPASSVDSNI;KVSPASSVDSNIP	52.416449952;41.675208324	+	2	+	K.VSPAS#S#VDSNIPSSQGYK.K	1	Yes												9.807	9.714	10.032	9.574	8.395	8.007	8.243	8.305	11.1	10.949	10.098	11.112	10.741	11.052	11.915	10.955		1.00258	0.993064	1.02558	0.978775	0.85818	0.818564	0.842668	0.848965
761	Q9UHB7	AFF4	AFF4(#491;499)	AF4/FMR2 family member 4 OS=Homo sapiens OX=9606 GN=AFF4 PE=1 SV=1	491;499	KVSPASSVDSNIP;DSNIPSSQGYKKE	41.675208324;49.135958736	+	2	+	K.VSPASS#VDS#NIPSSQGYK.K	1	Yes												8.852	10.44	9.633	8.81	9.022	8.492	7.75	8.54	10.462	10.972	9.532	10.477	10.927	11.945	11.648	12.498		0.938369	1.10662	1.02111	0.933904	0.956406	0.90017	0.821485	0.905255
762	Q9UHB7	AFF4	AFF4(#674;680)	AF4/FMR2 family member 4 OS=Homo sapiens OX=9606 GN=AFF4 PE=1 SV=1	674;680	YPESNRTPVKPSS;TPVKPSSVEEEDS	86.700567135;26.99342239	+	2	+	K.YPES#NRTPVKPSS#VEEEDSFFR.Q	1	Yes												9.978	10.755	9.358	13.091	10.698	14.243	11.031	11.707	7.389	7.465	10.768	7.207	10.155	9.136	8.298	8.721		0.924247	0.996236	0.866863	1.21265	0.991014	1.3194	1.02181	1.08441
763	Q9UHB7	AFF4	AFF4(#703;706)	AF4/FMR2 family member 4 OS=Homo sapiens OX=9606 GN=AFF4 PE=1 SV=1	703;706	EEKELLSPLSEPD;ELLSPLSEPDDRY	5000;5000	+	2	+	K.ELLS#PLS#EPDDR.Y	8	Yes												10.097	10.704	10.274	11.818	11.322	11.738	11.023	11.129	8.449	8.627	9.07	8.605	9.267	9.307	9.795	8.775		0.941632	0.9982	0.958103	1.10206	1.05584	1.09463	1.02797	1.03785
764	Q6ULP2-9	AFTPH	AFTPH-9(#151)	Isoform 5 of Aftiphilin OS=Homo sapiens OX=9606 GN=AFTPH	151	GTLESFSPGDFRT	53.5565	+	1	-	R.QNVGTLESFS#PGDFR.T	2	Yes												10.226	9.189	9.67	8.91	9.531	7.575	8.318	9.203	10.896	11.158	10.18	10.671	11.615	10.436	11.135	11.287		1.0766	0.967352	1.01802	0.938028	1.00334	0.797476	0.875729	0.968852
765	Q6ULP2-9	AFTPH	AFTPH-9(#223)	Isoform 5 of Aftiphilin OS=Homo sapiens OX=9606 GN=AFTPH	223	TEYNLDSVPSPAE	4.45749	-	1	-	K.PLSTHSTEYNLDS#VPSPAEEFADFATFSK.K	2	Yes												8.794	4.099	6.927	10.858	10.625	6.619	21.502	10.204	11.169	6.858	7.707	10.045	11.476	8.932	15.63	8.555		1.14665	0.534414	0.903159	1.41578	1.38534	0.863038	2.80356	1.33048
766	Q6ULP2-9	AFTPH	AFTPH-9(#291)	Isoform 5 of Aftiphilin OS=Homo sapiens OX=9606 GN=AFTPH	291	LDNKGDTDGEDQV	406.756	+	1	-	K.GDT#DGEDQVCVSEISIVTNR.G	1	Yes												10.593	10.905	10.599	9.882	10.629	10.048	10.062	10.093	9.532	8.966	10.593	9.207	10.152	9.946	8.919	9.874		1.00938	1.0391	1.00994	0.941578	1.01279	0.957443	0.958745	0.961706
767	Q6ULP2-9	AFTPH	AFTPH-9(#336)	Isoform 5 of Aftiphilin OS=Homo sapiens OX=9606 GN=AFTPH	336	VQSKAWSLVDSAD	91.788	+	1	-	K.AWS#LVDSADNSEAIR.R	1	Yes					+					+		10.713	11.828	10.937	11.633	11.703	14.703	12.602	12.836	7.816	6.802	8.364	7.113	8.113	8.395	7.832	8.611		0.949889	1.04883	0.969771	1.03151	1.03771	1.3037	1.11745	1.13817
768	Q6ULP2-9	AFTPH	AFTPH-9(#340)	Isoform 5 of Aftiphilin OS=Homo sapiens OX=9606 GN=AFTPH	340	AWSLVDSADNSEA	101.368	+	1	-	K.AWSLVDS#ADNSEAIR.R	1	Yes												10.849	12.883	11.248	10.687	10.371	11.634	8.483	9.94	7.548	9.671	9.977	8.528	10.03	10.291	8.547	9.313		0.950258	1.12846	0.985203	0.93608	0.908364	1.01903	0.742986	0.870612
769	Q6ULP2-9	AFTPH	AFTPH-9(#382)	Isoform 5 of Aftiphilin OS=Homo sapiens OX=9606 GN=AFTPH	382	SDDEVGSPKEESR	156.47	+	1	-	K.TSDDEVGS#PK.E	1	Yes												9.541	11.882	10.239	15.7	13.608	16.334	13.662	13.879	7.659	8.06	7.922	7.792	5.47	5.869	6.743	5.638		0.805801	1.00352	0.864757	1.32593	1.14929	1.37952	1.15382	1.17219
770	Q6ULP2-9	AFTPH	AFTPH-9(#401)	Isoform 5 of Aftiphilin OS=Homo sapiens OX=9606 GN=AFTPH	401	SPNIDPTEENDLD	21.7632	+	1	-	K.FTNFQSPNIDPT#EENDLDDSLS#VK.N	1	Yes												9.299	10.47	9.799	10.277	8.628	6.989	7.631	7.877	12.861	12.292	10.943	12.094	9.588	9.848	10.275	11.129		0.933555	1.05109	0.9837	1.03165	0.866185	0.701578	0.766039	0.790806
771	Q6ULP2-9	AFTPH	AFTPH-9(#409)	Isoform 5 of Aftiphilin OS=Homo sapiens OX=9606 GN=AFTPH	409	ENDLDDSLSVKNG	30.501	+	1	-	K.FTNFQS#PNIDPTEENDLDDS#LSVK.N	2	Yes										+		9.905	10.847	10.435	11.863	7.204	5.845	6.951	5.795	10.271	12.508	11.121	12.097	11.279	11.955	11.183	10.741		0.920274	1.00788	0.969595	1.10225	0.669352	0.543083	0.645872	0.53848
772	Q6ULP2-9	AFTPH	AFTPH-9(#411)	Isoform 5 of Aftiphilin OS=Homo sapiens OX=9606 GN=AFTPH	411	DLDDSLSVKNGDS	107.688	+	1	-	K.FTNFQSPNIDPTEENDLDDSLS#VK.N	3	Yes												9.876	9.635	8.713	10.35	12.527	19.224	13.375	16.829	6.377	6.827	7.503	5.945	8.888	7.737	7.112	9.081		1.02411	0.999137	0.903468	1.07329	1.29905	1.99346	1.387	1.74507
773	Q6ULP2-9	AFTPH	AFTPH-9(#508)	Isoform 5 of Aftiphilin OS=Homo sapiens OX=9606 GN=AFTPH	508	QTSDNLSEECQLA	155.404	+	1	-	K.QTSDNLS#EECQLAR.K	2	Yes												8.772	8.008	8.061	7.83	9.309	9.503	7.406	10.307	10.465	11.087	11.546	10.102	12.943	10.976	12.554	11.13		1.07397	0.980465	0.986953	0.958613	1.13968	1.16355	0.906793	1.26199
774	Q6ULP2-9	AFTPH	AFTPH-9(#617)	Isoform 5 of Aftiphilin OS=Homo sapiens OX=9606 GN=AFTPH	617	NIDTPGTPKTHSV	189.461	+	1	-	R.TDENIDT#PGT#PK.T	1	Yes												10.836	10.763	10.938	10.399	9.43	8.557	8.889	8.462	9.349	10.977	10.44	10.627	10.441	10.548	9.95	9.395		1.00951	1.00269	1.01898	0.968818	0.878569	0.797174	0.828088	0.788309
775	Q6ULP2-9	AFTPH	AFTPH-9(#863)	Isoform 5 of Aftiphilin OS=Homo sapiens OX=9606 GN=AFTPH	863	TSKLEISTSSLKV	23.9856	+	1	-	K.LEIS#TSS#LK.V	1	Yes												16.056	8.064	10.228	8.127	14.32	12.741	10.562	20.264	5.521	4.652	7.215	4.199	13.886	6.945	8.638	8.582		1.51202	0.759449	0.963206	0.765321	1.34854	1.1999	0.994654	1.90837
776	Q6ULP2-9	AFTPH	AFTPH-9(#865)	Isoform 5 of Aftiphilin OS=Homo sapiens OX=9606 GN=AFTPH	865	KLEISTSSLKVTD	42.7239	+	1	-	K.LEISTS#SLK.V	1	Yes												13.913	9.575	11.972	6.007	12.551	17.077	11.765	15.205	4.747	7.785	6.527	6.468	10.87	9.852	7.989	7.697		1.34207	0.923607	1.15491	0.579413	1.2107	1.64731	1.13487	1.46676
777	Q6ULP2-9	AFTPH	AFTPH-9(#376;382)	Isoform 5 of Aftiphilin OS=Homo sapiens OX=9606 GN=AFTPH	376;382	MDSVKTSDDEVGS;SDDEVGSPKEESR	0;156.469961407	-	2	+	K.CAHLCMDSVKTS#DDEVGS#PK.E	1	Yes												8.888	6.067	6.362	10.083	10.954	10.748	11.524	13.845	8.618	10.531	9.322	8.328	13.803	8.816	10.224	11.887		1.13224	0.772825	0.810467	1.28447	1.39547	1.36924	1.46804	1.7637
778	Q6ULP2-9	AFTPH	AFTPH-9(#401;409)	Isoform 5 of Aftiphilin OS=Homo sapiens OX=9606 GN=AFTPH	401;409	SPNIDPTEENDLD;ENDLDDSLSVKNG	21.763215186;30.500989029	+	2	+	K.FTNFQS#PNIDPTEENDLDDS#LSVK.N	1	Yes												10.418	10.634	10.992	9.282	6.848	5.812	6.665	5.999	11.299	13.488	10.445	12.99	10.843	11.925	10.954	11.407		1.00835	1.02931	1.06394	0.898408	0.662819	0.562523	0.645077	0.580627
779	Q6ULP2-9	AFTPH	AFTPH-9(#401;411)	Isoform 5 of Aftiphilin OS=Homo sapiens OX=9606 GN=AFTPH	401;411	SPNIDPTEENDLD;DLDDSLSVKNGDS	21.763215186;107.687726401	+	2	+	K.FTNFQSPNIDPT#EENDLDDSLS#VK.N	1	Yes												8.115	12.188	9.567	14.506	8.614	9.853	9.552	6.658	7.809	9.244	11.655	9.537	10.351	12.879	9.68	9.794		0.731517	1.09859	0.862376	1.30752	0.776425	0.88811	0.861022	0.600145
780	Q6ULP2-9	AFTPH	AFTPH-9(#409;411)	Isoform 5 of Aftiphilin OS=Homo sapiens OX=9606 GN=AFTPH	409;411	ENDLDDSLSVKNG;DLDDSLSVKNGDS	30.500989029;107.687726401	+	2	+	K.FTNFQSPNIDPTEENDLDDS#LS#VK.N	1	Yes												9.056	11.46	9.328	12.051	9.706	11.051	9.426	9.005	7.683	11.028	9.945	9.237	10.531	11.084	8.533	10.875		0.864652	1.09415	0.890609	1.15058	0.926746	1.05514	0.899978	0.85979
781	Q6ULP2-9	AFTPH	AFTPH-9(#614;617)	Isoform 5 of Aftiphilin OS=Homo sapiens OX=9606 GN=AFTPH	614;617	TDENIDTPGTPKT;NIDTPGTPKTHSV	82.657341981;189.461498223	+	2	+	R.TDENIDT#PGT#PK.T	1	Yes												9.963	10.706	10.543	10.79	9.601	7.421	8.293	8.401	11.859	10.934	10.701	11.356	9.438	9.601	10.727	9.667		0.9488	1.01955	1.00405	1.0276	0.914323	0.70669	0.789761	0.800104
782	Q6ULP2-9	AFTPH	AFTPH-9(#863;866)	Isoform 5 of Aftiphilin OS=Homo sapiens OX=9606 GN=AFTPH	863;866	TSKLEISTSSLKV;LEISTSSLKVTDA	23.985604116;35.434059393	+	2	+	K.LEIS#TSS#LK.V	1	Yes												9.747	10.538	8.814	10.187	11.081	21.501	14.508	16.726	6.145	3.725	7.598	4.105	9.349	8.407	6.459	11.111		0.992413	1.073	0.897381	1.0372	1.12825	2.18918	1.47718	1.703
783	Q9UPQ3	AGAP1	AGAP1(#303)	Arf-GAP with GTPase, ANK repeat and PH domain-containing protein 1 OS=Homo sapiens OX=9606 GN=AGAP1 PE=1 SV=4	303	VPPTANTPTPVRK	29.2938	+	1	-	R.IDVPPTANT#PTPVR.K	3	Yes												11.955	11.137	11.915	10.96	10.841	9.087	10.011	9.767	9.408	9.411	9.973	9.796	9.281	9	9.406	8.053		1.04031	0.969113	1.03681	0.953764	0.943346	0.790742	0.871152	0.849889
784	Q9UPQ3	AGAP1	AGAP1(#305)	Arf-GAP with GTPase, ANK repeat and PH domain-containing protein 1 OS=Homo sapiens OX=9606 GN=AGAP1 PE=1 SV=4	305	PTANTPTPVRKQS	89.7004	+	1	-	R.IDVPPT#ANTPT#PVRK.Q	1	Yes												10.558	9.551	11.389	9.582	9.033	8.14	9.984	8.407	11.295	9.703	9.404	11.562	9.324	10.514	12.823	8.731		1.02806	0.92994	1.10899	0.933004	0.879577	0.792605	0.972143	0.818617
785	Q9UPQ3	AGAP1	AGAP1(#415)	Arf-GAP with GTPase, ANK repeat and PH domain-containing protein 1 OS=Homo sapiens OX=9606 GN=AGAP1 PE=1 SV=4	415	RPPRATSACAPIS	19.2299	+	1	-	R.ATS#ACAPISSPK.T	1	Yes							+					11.849	10.24	12.13	9.294	11.53	12.54	11.469	11.652	7.791	7.374	8.549	8.344	9.287	9.668	11.174	7.109		1.08924	0.941342	1.11505	0.854362	1.05991	1.15272	1.05425	1.07112
786	Q9UPQ3	AGAP1	AGAP1(#422)	Arf-GAP with GTPase, ANK repeat and PH domain-containing protein 1 OS=Homo sapiens OX=9606 GN=AGAP1 PE=1 SV=4	422	ACAPISSPKTNGL	44.095	+	1	-	R.ATSACAPISS#PK.T	4	Yes												11.249	7.402	9.478	10.226	10.984	9.632	12.225	12.27	10.409	8.77	9.417	9.558	10.36	8.202	11.652	8.165		1.17315	0.771943	0.988463	1.06645	1.14559	1.00458	1.27498	1.27967
787	Q9UPQ3	AGAP1	AGAP1(#521)	Arf-GAP with GTPase, ANK repeat and PH domain-containing protein 1 OS=Homo sapiens OX=9606 GN=AGAP1 PE=1 SV=4	521	KLDPPPSPHANRK	5000	+	1	-	K.LDPPPS#PHANR.K	6	Yes												11.129	9.628	10.172	10.152	12.288	10.173	8.906	12.443	9.205	9.728	9.818	9.004	10.216	8.289	10.791	8.06		1.08361	0.937446	0.99047	0.988471	1.19652	0.990568	0.867172	1.21155
788	Q9UPQ3	AGAP1	AGAP1(#605)	Arf-GAP with GTPase, ANK repeat and PH domain-containing protein 1 OS=Homo sapiens OX=9606 GN=AGAP1 PE=1 SV=4	605	NKSRLTSQSEAMA	14.4656	+	1	-	R.LTS#QSEAMALQSIR.N	3	Yes												15.816	21.389	19.003	15.571	13.333	10.754	9.488	9.478	5.488	6.725	7.239	6.685	4.692	5.586	4.657	4.097		0.88135	1.19193	1.059	0.867728	0.742982	0.599286	0.528729	0.528185
789	Q9UPQ3	AGAP1	AGAP1(#836)	Arf-GAP with GTPase, ANK repeat and PH domain-containing protein 1 OS=Homo sapiens OX=9606 GN=AGAP1 PE=1 SV=4	836	RFVLMATPNLSRR	115.907	+	1	-	R.FVLMAT#PN@LSR.R	10	Yes												13.949	10.434	13.112	8.198	12.93	9.644	10.67	12.107	8.742	8.543	8.728	8.995	9.24	8.267	9.231	7.211		1.2211	0.913408	1.14782	0.717677	1.13184	0.844237	0.934023	1.05979
790	Q9UPQ3	AGAP1	AGAP1(#300;305)	Arf-GAP with GTPase, ANK repeat and PH domain-containing protein 1 OS=Homo sapiens OX=9606 GN=AGAP1 PE=1 SV=4	300;305	RIDVPPTANTPTP;PTANTPTPVRKQS	19.704847271;89.700439199	+	2	+	R.IDVPPT#ANTPT#PVRK.Q	3	Yes												11.197	8.312	10.133	8.901	9.878	8.236	10.029	10.343	11.695	10.07	10.205	10.833	10.494	9.113	11.287	9.274		1.16205	0.862619	1.05159	0.923736	1.02516	0.854695	1.04081	1.07339
791	Q9UPQ3	AGAP1	AGAP1(#303;305)	Arf-GAP with GTPase, ANK repeat and PH domain-containing protein 1 OS=Homo sapiens OX=9606 GN=AGAP1 PE=1 SV=4	303;305	VPPTANTPTPVRK;PTANTPTPVRKQS	29.293807483;89.700439199	+	2	+	R.IDVPPTANT#PT#PVR.K	1	Yes												8.707	10.327	9.982	10.504	10.435	10.51	12.177	7.712	7.602	8.734	11.127	9.891	10.602	13.131	9.934	8.625		0.881254	1.04521	1.01037	1.06317	1.05615	1.06381	1.23255	0.780557
792	Q96P47-4	AGAP3	AGAP3-4(#157)	Isoform 4 of Arf-GAP with GTPase, ANK repeat and PH domain-containing protein 3 OS=Homo sapiens OX=9606 GN=AGAP3	157	TYVQEESPEGGRF	59.3405	+	1	-	R.YLTGTYVQEES#PEGGR.F	2	Yes												8.074	8.623	8.464	8.567	8.387	9.828	9.946	8.533	11.053	10.215	11.236	10.994	11.028	12.223	11.095	11.733		0.957552	1.02269	1.00377	1.01599	0.994706	1.1656	1.17964	1.01202
793	Q96P47-4	AGAP3	AGAP3-4(#360)	Isoform 4 of Arf-GAP with GTPase, ANK repeat and PH domain-containing protein 3 OS=Homo sapiens OX=9606 GN=AGAP3	360	TIAASSTPTPIRK	34.9694	+	1	-	R.IETIAASST#PTPIR.K	3	Yes												7.509	6.827	7.591	5.842	7.461	5.647	6.788	7.032	15.056	14.583	11.549	14.719	11.766	11.843	12.956	12.83		1.08156	0.983444	1.09343	0.84156	1.07478	0.813465	0.977802	1.01286
794	Q96P47-4	AGAP3	AGAP3-4(#362)	Isoform 4 of Arf-GAP with GTPase, ANK repeat and PH domain-containing protein 3 OS=Homo sapiens OX=9606 GN=AGAP3	362	AASSTPTPIRKQS	94.9028	+	1	-	R.IETIAASST#PT#PIRK.Q	4	Yes												9.273	7.643	9.026	7.875	9.019	6.696	8.75	8.696	11.926	10.463	9.051	11.208	12.16	11.536	14.572	12.106		1.09689	0.904053	1.0676	0.931462	1.06688	0.792076	1.03503	1.02856
795	Q96P47-4	AGAP3	AGAP3-4(#372)	Isoform 4 of Arf-GAP with GTPase, ANK repeat and PH domain-containing protein 3 OS=Homo sapiens OX=9606 GN=AGAP3	372	KQSKRRSNIFTSR	128.192	+	1	-	K.RRS#NIFTSR.K	3	Yes			+					+				13.932	12.523	12.84	15.097	4.093	4.431	4.472	4.917	18.518	17.288	14.931	16.528	4.96	4.516	5.372	5.581		1.02458	0.920931	0.944232	1.11025	0.301003	0.325829	0.32886	0.361628
796	Q96P47-4	AGAP3	AGAP3-4(#479)	Isoform 4 of Arf-GAP with GTPase, ANK repeat and PH domain-containing protein 3 OS=Homo sapiens OX=9606 GN=AGAP3	479	ATAPGTSPRANGL	55.971	+	1	-	R.ATPATAPGTS#PR.A	2	Yes												8.563	8.662	8.565	9.981	11.103	7.581	9.931	10.064	12.242	13.241	8.633	12.023	9.095	8.788	10.417	11.111		0.957513	0.9686	0.957777	1.11611	1.24162	0.847752	1.11059	1.12546
797	Q96P47-4	AGAP3	AGAP3-4(#566)	Isoform 4 of Arf-GAP with GTPase, ANK repeat and PH domain-containing protein 3 OS=Homo sapiens OX=9606 GN=AGAP3	566	AEVLSSSPKLDPP	23.6872	+	1	-	R.SCSVSSADQWSEATTSLPPGMQHPASGPAEVLSSS#PK.L	1	Yes												8.165	5.216	6.728	8.707	9.326	7.837	13.548	8.672	10.064	10.976	11.855	11.861	13.846	11.411	12.113	9.674		1.13337	0.724031	0.933987	1.20861	1.2946	1.08792	1.88058	1.20376
798	Q96P47-4	AGAP3	AGAP3-4(#574)	Isoform 4 of Arf-GAP with GTPase, ANK repeat and PH domain-containing protein 3 OS=Homo sapiens OX=9606 GN=AGAP3	574	KLDPPPSPHSNRK	39.7565	+	1	-	K.LDPPPS#PHSNR.K	2	Yes												9.26	9.886	9.398	9.755	12.408	11.639	11.627	11.187	9.119	9.169	10.979	9.341	9.537	9.439	8.572	8.683		0.967142	1.03251	0.981516	1.01883	1.29586	1.21551	1.2143	1.16837
799	Q96P47-4	AGAP3	AGAP3-4(#907)	Isoform 4 of Arf-GAP with GTPase, ANK repeat and PH domain-containing protein 3 OS=Homo sapiens OX=9606 GN=AGAP3	907	SAELHRSPSLLxx	56.2015	+	1	-	R.EPANGTNPSAELHRS#PSLL.-	3	Yes												7.212	6.143	6.803	7.197	8.69	8.469	10.53	8.381	11.037	12.151	11.816	12.402	12.95	12.595	12.116	11.508		1.0546	0.898244	0.99473	1.05242	1.27073	1.2384	1.53975	1.22548
800	Q96P47-4	AGAP3	AGAP3-4(#360;362)	Isoform 4 of Arf-GAP with GTPase, ANK repeat and PH domain-containing protein 3 OS=Homo sapiens OX=9606 GN=AGAP3	360;362	TIAASSTPTPIRK;AASSTPTPIRKQS	34.969442511;94.902791565	+	2	+	R.IETIAASST#PT#PIRK.Q	1	Yes												11.127	9.532	12.276	4.786	10.6	10.184	10.151	8.976	7.668	7.196	9.78	9	12.661	15.09	11.662	9.311		1.17992	1.01081	1.30177	0.507502	1.12407	1.08	1.07642	0.951848
801	Q8NDL9	AGBL5	AGBL5(#658)	Cytosolic carboxypeptidase-like protein 5 OS=Homo sapiens OX=9606 GN=AGBL5 PE=1 SV=1	658	SSSQQNSPQMKNS	67.1618	+	1	-	R.SFSTGTSAGGSSSSQQNS#PQMK.N	1	No												8.7	10.779	8.239	13.249	8.668	9.49	7.668	9.697	10.188	10.946	10.26	8.951	10.834	9.558	9.299	13.474		0.849432	1.05248	0.804441	1.29365	0.84631	0.926608	0.748664	0.946768
802	Q8NDL9	AGBL5	AGBL5(#721)	Cytosolic carboxypeptidase-like protein 5 OS=Homo sapiens OX=9606 GN=AGBL5 PE=1 SV=1	721	AGSLAPSPAPTSS	5.99387	-	1	-	R.PAGSLAPS#PAPTSSGPASSHK.L	1	No												7.02	6.283	7.289	7.896	8.144	6.808	12.214	6.386	10.878	12.306	10.836	13.945	12.164	14.123	12.328	11.38		0.985663	0.88214	1.02349	1.1087	1.14346	0.95595	1.71501	0.896731
803	P52594-4	AGFG1	AGFG1-4(#69)	Isoform 4 of Arf-GAP domain and FG repeat-containing protein 1 OS=Homo sapiens OX=9606 GN=AGFG1	69	HRVKSISMTTFTQ	21.6978	+	1	-	K.SIS#MTTFTQQEIEFLQK.H	1	Yes												10.619	9.318	9.395	9.917	12.248	13.749	12.262	13.621	7.101	7.525	8.727	7.071	10.917	9.282	8.827	9.422		1.08219	0.949657	0.957495	1.01066	1.24824	1.40119	1.24967	1.38812
804	P52594-4	AGFG1	AGFG1-4(#181)	Isoform 4 of Arf-GAP domain and FG repeat-containing protein 1 OS=Homo sapiens OX=9606 GN=AGFG1	181	KGTPSQSPVVGRS	28.0841	+	1	-	K.GTPSQS#PVVGR.S	2	Yes												10.305	9.774	9.723	11.478	13.792	8.076	9.958	11.437	10.394	12.176	9.495	10.683	8.63	7.223	8.768	8.09		0.998553	0.947102	0.942146	1.1122	1.33643	0.782606	0.964961	1.1083
805	P52594-4	AGFG1	AGFG1-4(#317)	Isoform 4 of Arf-GAP domain and FG repeat-containing protein 1 OS=Homo sapiens OX=9606 GN=AGFG1	317	NFPKSSSADFGTF	4.93981	-	1	-	K.SSS#ADFGTFNTSQSHQTASAVSK.V	4	Yes												9.246	6.938	9.609	8.332	10.521	9.691	16.585	8.56	8.007	8.338	8.573	10.746	10.921	12.923	13.042	7.969		1.0838	0.813248	1.1263	0.976653	1.23318	1.13595	1.94397	1.00331
806	P52594-4	AGFG1	AGFG1-4(#386)	Isoform 4 of Arf-GAP domain and FG repeat-containing protein 1 OS=Homo sapiens OX=9606 GN=AGFG1	386	PVGSVVSVPSQSS	14.3082	+	1	-	K.APVGSVVS#VPSQSSASSDK.Y	3	Yes					+							11.928	12.341	12.006	10.911	9.978	8.646	8.306	9.007	8.845	10.402	9.754	9.632	9.985	9.774	9.117	9.369		1.01116	1.04613	1.01774	0.924965	0.845805	0.732878	0.704093	0.763495
807	O95081	AGFG2	AGFG2(#163)	Arf-GAP domain and FG repeat-containing protein 2 OS=Homo sapiens OX=9606 GN=AGFG2 PE=1 SV=2	163	TKGSASTPVQGSI	30.6707	+	1	-	K.GSAST#PVQGSIPEGK.P	3	No												10.58	12.38	11.742	10.35	9.641	10.956	7.716	10.644	11.286	7.869	10.331	8.903	8.489	8.993	11.362	8.758		0.939345	1.09921	1.04249	0.918953	0.856015	0.972756	0.685077	0.945004
808	Q8N302	AGGF1	AGGF1(#17)	Angiogenic factor with G patch and FHA domains 1 OS=Homo sapiens OX=9606 GN=AGGF1 PE=1 SV=2	17	SPPPPTSPEPELA	35.4163	+	1	-	R.SPPPPTS#PEPELAQLR.R	3	Yes												10.033	11.872	11.299	10.465	10.718	9.185	9.482	8.474	9.581	10.27	11.121	10.761	9.014	10.224	9.195	8.304		0.919002	1.08746	1.03495	0.958585	0.981771	0.841348	0.868505	0.776207
809	Q8N302	AGGF1	AGGF1(#125)	Angiogenic factor with G patch and FHA domains 1 OS=Homo sapiens OX=9606 GN=AGGF1 PE=1 SV=2	125	NKVTELSDQQDQA	59.6227	+	1	-	K.VTELS#DQQDQAIETSILNSK.D	1	Yes												13.014	11.881	12.848	7.559	11.032	12.619	10.178	12.552	7.263	7.43	7.008	7.198	9.954	10.157	8.968	10.339		1.14909	1.04903	1.13447	0.667409	0.974115	1.11424	0.898707	1.10827
810	Q8N302	AGGF1	AGGF1(#184)	Angiogenic factor with G patch and FHA domains 1 OS=Homo sapiens OX=9606 GN=AGGF1 PE=1 SV=2	184	LATEDTSLEGSSL	26.3542	+	1	-	R.QVDHFASNSQEPASALATEDTS#LEGSSLAESLR.A	2	Yes					+					+		7.828	5.396	6.812	7.926	8.162	5.161	10.396	6.945	12.771	12.998	11.318	13.875	13.719	11.768	12.98	11.945		1.1198	0.771911	0.974468	1.13382	1.16758	0.738229	1.48709	0.993546
811	Q8N302	AGGF1	AGGF1(#193)	Angiogenic factor with G patch and FHA domains 1 OS=Homo sapiens OX=9606 GN=AGGF1 PE=1 SV=2	193	GSSLAESLRAAAE	61.9473	+	1	-	R.QVDHFASNSQEPASALATEDTSLEGSSLAES#LR.A	1	Yes												9.233	6.671	7.556	9.231	11.549	11.565	14.011	12.488	7.477	8.154	8.813	7.886	13.358	10.599	10.773	10.636		1.12968	0.816248	0.924573	1.12949	1.41317	1.4151	1.71433	1.52802
812	Q8N302	AGGF1	AGGF1(#264)	Angiogenic factor with G patch and FHA domains 1 OS=Homo sapiens OX=9606 GN=AGGF1 PE=1 SV=2	264	LQPYPTSSTKQSK	4.25348	-	1	-	R.VDLQPYPTS#STK.Q	4	Yes												10.141	9.604	10.472	7.717	10.264	11.51	10.84	10.842	9.903	9.8	9.322	10.224	9.461	10.337	9.971	9.591		1.06936	1.01266	1.10423	0.813747	1.0823	1.21366	1.14303	1.14328
813	Q8N302	AGGF1	AGGF1(#306)	Angiogenic factor with G patch and FHA domains 1 OS=Homo sapiens OX=9606 GN=AGGF1 PE=1 SV=2	306	FSVEHTSCNEEEN	32.4215	+	1	-	K.AFSVEHTS#CNEEENFANMK.K	6	Yes												9.21	4.233	6.866	5.835	10.296	10.305	17.558	11.35	7.975	8.323	9.595	9.581	15.339	11.956	12.327	9.252		1.40917	0.647587	1.05044	0.892804	1.57529	1.57671	2.68636	1.73652
814	Q8N302	AGGF1	AGGF1(#344)	Angiogenic factor with G patch and FHA domains 1 OS=Homo sapiens OX=9606 GN=AGGF1 PE=1 SV=2	344	SGNTIESPLHENI	81.7356	+	1	-	K.VTVPTSGN@TIES#PLHENISNSTSFK.D	6	Yes												9.053	8.282	8.565	9.243	8.842	8.3	9.199	9.152	11.28	11.205	10.332	10.955	11.536	10.759	11.468	11.83		1.03041	0.942619	0.974876	1.0521	1.00639	0.944679	1.04701	1.04175
815	Q8N302	AGGF1	AGGF1(#543)	Angiogenic factor with G patch and FHA domains 1 OS=Homo sapiens OX=9606 GN=AGGF1 PE=1 SV=2	543	LDKKDESFVGPTL	207.521	+	1	-	K.KDES#FVGPTLSK.E	2	Yes										+		13.37	8.687	11.526	8.379	10.619	7.006	8.803	10.836	9.142	8.515	7.281	8.582	12.737	10.022	13.906	10.589		1.27446	0.828092	1.09875	0.7987	1.01227	0.667877	0.839142	1.03293
816	Q8N302	AGGF1	AGGF1(#647)	Angiogenic factor with G patch and FHA domains 1 OS=Homo sapiens OX=9606 GN=AGGF1 PE=1 SV=2	647	DGGGMKTPIQLQL	5000	+	1	-	K.T#PIQLQLR.R	1	Yes												11.588	13.531	12.478	9.449	11.189	13.085	10.823	10.562	6.81	7.43	8.72	7.418	9.399	10.632	7.512	9.374		0.985226	1.15044	1.06093	0.803408	0.951338	1.11248	0.920193	0.897977
817	Q8N302	AGGF1	AGGF1(#344;355)	Angiogenic factor with G patch and FHA domains 1 OS=Homo sapiens OX=9606 GN=AGGF1 PE=1 SV=2	344;355	SGNTIESPLHENI;NISNSTSFKDEKI	81.735606347;8.03674719	-	2	+	K.VTVPTSGNTIESPLHENIS#NSTS#FK.D	1	Yes												8.721	7.345	9.025	7.53	9.193	8.659	12.312	7.731	9.226	10.171	10.258	11.796	12.062	13.797	12.41	9.764		1.06936	0.900716	1.1066	0.923322	1.12732	1.06181	1.5097	0.947955
818	Q8N302-2	AGGF1	AGGF1-2(#81)	Isoform 2 of Angiogenic factor with G patch and FHA domains 1 OS=Homo sapiens OX=9606 GN=AGGF1	81	PQPRAPSSPGEAF	-7.77655	-	1	-	R.APS#SPGEAFEAR.D	1	Yes												8.829	8.554	8.577	10.066	7.501	7.62	8.144	7.987	12.666	9.956	11.904	10.85	11.768	11.122	12.388	12.068		0.980286	0.949754	0.952324	1.11764	0.83291	0.846055	0.90426	0.886856
819	Q53H12	AGK	AGK(#285)	Acylglycerol kinase, mitochondrial OS=Homo sapiens OX=9606 GN=AGK PE=1 SV=2	285	ILRRLASYWAQPQ	105.824	+	1	-	R.LAS#YWAQPQDALSQEVSPEVWK.D	1	Yes							+					8.809	9.951	9.886	8.857	9.674	12.929	11.852	9.429	8.397	9.268	9.466	9.888	9.648	12.184	10.157	9.604		0.939531	1.06134	1.05444	0.944687	1.03174	1.37895	1.26405	1.00565
820	Q9UKV8	AGO2	AGO2(#387)	Protein argonaute-2 OS=Homo sapiens OX=9606 GN=AGO2 PE=1 SV=3	387	KLMRSASFNTDPY	100.274	+	1	-	R.SAS#FNTDPYVR.E	1	Yes												10.309	12.031	11.147	13.497	13.961	17.128	13.036	14.239	6.312	6.544	7.086	6.596	6.64	7.163	8.322	5.991		0.877689	1.02424	0.948997	1.14907	1.1886	1.45823	1.10983	1.21228
821	Q9H9G7	AGO3	AGO3(#825)	Protein argonaute-3 OS=Homo sapiens OX=9606 GN=AGO3 PE=1 SV=2	825	VDKEHDSAEGSHV	209.943	+	1	-	K.EHDS#AEGSHVSGQSN@GRDPQALAK.A	1	Yes												8.181	4.223	5.186	7.785	9.211	7.721	12.818	10.514	8.42	9.466	11.157	8.496	20.206	11.54	10.774	14.302		1.28965	0.665731	0.817512	1.22711	1.45194	1.21709	2.02047	1.65738
822	O00116	AGPS	AGPS(#42)	Alkyldihydroxyacetonephosphate synthase, peroxisomal OS=Homo sapiens OX=9606 GN=AGPS PE=1 SV=1	42	RRLRVLSGHLLGR	5000	+	1	-	R.VLS#GHLLGR.P	1	Yes							+					14.863	17.22	16.983	7.929	13.424	18.737	12.681	12.964	4.111	4.925	5.784	5.003	6.348	8.169	4.853	6.004		1.04311	1.20855	1.19186	0.55648	0.942119	1.315	0.889968	0.909846
823	O00116	AGPS	AGPS(#65)	Alkyldihydroxyacetonephosphate synthase, peroxisomal OS=Homo sapiens OX=9606 GN=AGPS PE=1 SV=1	65	KARRAASAATAAP	32.2576	+	1	-	R.AAS#AATAAPTATPAAQESGTIPK.K	4	Yes		+					+					10.822	9.476	10.519	7.808	9.574	12.088	10.823	10.699	8.156	9.491	8.628	9.23	10.891	11.397	10.098	10.301		1.12071	0.981325	1.08939	0.808575	0.991465	1.25185	1.12081	1.10803
824	O00116	AGPS	AGPS(#155)	Alkyldihydroxyacetonephosphate synthase, peroxisomal OS=Homo sapiens OX=9606 GN=AGPS PE=1 SV=1	155	SLNPSDTPPSVVN	20.7975	+	1	-	K.ASLNPSDT#PPSVVNEDFLHDLK.E	3	Yes												9.303	8.912	8.887	9.544	9.426	10.209	10.205	10.148	9.994	10.301	9.86	9.922	10.976	10.572	10.364	11.376		1.01543	0.972808	0.970005	1.04175	1.02884	1.11439	1.11387	1.10773
825	Q9UPW5-3	AGTPBP1	AGTPBP1-3(#1179)	Isoform 3 of Cytosolic carboxypeptidase 1 OS=Homo sapiens OX=9606 GN=AGTPBP1	1179	ESSCKVTSPTTYV	24.4732	+	1	-	K.VT#SPTTYVLDEDEPR.F	4	Yes												11.397	10.965	11.466	10.948	11.186	10.354	11.569	10.225	8.191	8.514	8.869	8.825	9.625	9.788	9.29	8.787		1.01814	0.97955	1.02432	0.977986	0.999256	0.924972	1.03349	0.913399
826	Q6RW13	AGTRAP	AGTRAP(#84)	Type-1 angiotensin II receptor-associated protein OS=Homo sapiens OX=9606 GN=AGTRAP PE=1 SV=1	84	RVSLTDTGRFGVG	0	-	1	-	R.VSLTDT#GR.F	1	No												13.657	14.006	16.528	10.008	9.882	12.311	10.857	8.894	6.88	7.989	7.61	9.246	7.042	9.862	9.475	5.754		1.0079	1.03366	1.21981	0.738632	0.729303	0.908615	0.80131	0.656375
827	Q8WYP5-2	AHCTF1	AHCTF1-2(#563)	Isoform 2 of Protein ELYS OS=Homo sapiens OX=9606 GN=AHCTF1	563	LVAGLLSPRFVDV	5000	+	1	-	R.CLVAGLLS#PR.F	5	Yes												11.208	8.855	9.944	9.315	10.681	8.145	8.853	10.652	9.967	9.76	9.831	9.479	11.986	9.64	11.655	10.028		1.14015	0.900786	1.01149	0.947568	1.08648	0.828574	0.900593	1.08358
828	Q8WYP5-2	AHCTF1	AHCTF1-2(#1030)	Isoform 2 of Protein ELYS OS=Homo sapiens OX=9606 GN=AHCTF1	1030	RSLARNSILDQYG	217.237	+	1	-	R.NS#ILDQYGK.I	1	Yes			+					+				20.323	21.306	21.907	17.869	5.335	5.209	6.097	4.97	8.734	9.995	7.465	9.872	4.766	5.671	4.766	5.716		0.998615	1.04689	1.07645	0.87804	0.262168	0.255938	0.299575	0.244213
829	Q8WYP5-2	AHCTF1	AHCTF1-2(#1111)	Isoform 2 of Protein ELYS OS=Homo sapiens OX=9606 GN=AHCTF1	1111	EPINSTTPFNSSK	33.7369	+	1	-	K.EPINSTT#PFNSSK.I	3	Yes												11.001	9.561	11.737	6.836	10.206	9.117	8.993	9.329	10.409	9.423	10.709	11.017	10.289	11.101	12.157	8.115		1.1244	0.977279	1.19965	0.698676	1.04318	0.931848	0.919167	0.953565
830	Q8WYP5-2	AHCTF1	AHCTF1-2(#1116)	Isoform 2 of Protein ELYS OS=Homo sapiens OX=9606 GN=AHCTF1	1116	TTPFNSSKIEEPS	42.8512	+	1	-	K.EPINSTTPFNSS#K.I	3	Yes												11.641	9.037	10.489	9.733	11.278	8.026	10.036	10.067	9.182	8.535	10.332	9.086	12.189	10.033	11.211	9.125		1.13847	0.883842	1.02582	0.951866	1.10296	0.784898	0.981509	0.984502
831	Q8WYP5-2	AHCTF1	AHCTF1-2(#1122)	Isoform 2 of Protein ELYS OS=Homo sapiens OX=9606 GN=AHCTF1	1122	SKIEEPSPIVYSL	300.444	+	1	-	K.IEEPS#PIVYSLPAPELPEAFFGTPISK.A	2	Yes												9.725	6.754	8.419	7.629	8.12	8.884	9.867	9.926	12.253	8.754	11.717	10.28	12.841	10.836	13.122	10.874		1.19598	0.830555	1.03531	0.938153	0.998577	1.09251	1.21346	1.22064
832	Q8WYP5-2	AHCTF1	AHCTF1-2(#1177)	Isoform 2 of Protein ELYS OS=Homo sapiens OX=9606 GN=AHCTF1	1177	QQSSMKSPLYLVS	195.491	+	1	-	K.S#PLYLVSR.S	1	Yes												8.462	9.158	8.061	8.764	12.105	17.922	17.167	15.263	6.129	7.877	5.221	6.428	8.528	9.251	6.376	13.288		0.982697	1.06347	0.936098	1.01774	1.40573	2.08127	1.99353	1.77245
833	Q8WYP5-2	AHCTF1	AHCTF1-2(#1185)	Isoform 2 of Protein ELYS OS=Homo sapiens OX=9606 GN=AHCTF1	1185	LYLVSRSLPSSSQ	67.4775	+	1	-	R.S#LPSSSQLK.G	3	Yes					+							8.758	5.409	7.218	4.785	10.039	10.828	12.977	12.622	12.176	9.59	11.31	10.729	12.229	10.238	9.996	11.096		1.3387	0.826745	1.10324	0.731313	1.5344	1.65507	1.98341	1.92919
834	Q8WYP5-2	AHCTF1	AHCTF1-2(#1188)	Isoform 2 of Protein ELYS OS=Homo sapiens OX=9606 GN=AHCTF1	1188	VSRSLPSSSQLKG	44.6724	+	1	-	R.SLPS#SSQLK.G	1	Yes												15.531	7.346	12.066	4.254	11.071	7.564	6.779	14.499	11.503	13.797	7.267	11.413	10.129	7.123	11.5	8.158		1.58491	0.749628	1.23134	0.434117	1.1298	0.771944	0.691833	1.47966
835	Q8WYP5-2	AHCTF1	AHCTF1-2(#1189)	Isoform 2 of Protein ELYS OS=Homo sapiens OX=9606 GN=AHCTF1	1189	SRSLPSSSQLKGS	40.1286	+	1	-	R.SLPSS#SQLK.G	4	Yes												9.681	4.658	7.629	3.764	10.069	7.397	9.19	10.361	10.712	9.85	12.426	11.204	16.812	12.241	14.728	9.278		1.50489	0.72408	1.18598	0.585055	1.56518	1.14989	1.42853	1.61057
836	Q8WYP5-2	AHCTF1	AHCTF1-2(#1190)	Isoform 2 of Protein ELYS OS=Homo sapiens OX=9606 GN=AHCTF1	1190	RSLPSSSQLKGSP	38.4569	+	1	-	R.SLPSSS#QLK.G	2	Yes												8.648	5.932	8.813	2.583	10.604	10.241	9.387	9.571	7.747	8.865	10.33	10.249	15.837	17.408	13.952	9.833		1.33169	0.913468	1.35713	0.397711	1.63279	1.57697	1.44541	1.47378
837	Q8WYP5-2	AHCTF1	AHCTF1-2(#1210)	Isoform 2 of Protein ELYS OS=Homo sapiens OX=9606 GN=AHCTF1	1210	ELHLLETPLVVKK	256.205	+	1	-	R.ASELHLLET#PLVVK.K	3	Yes												11.209	9.007	12.881	2.962	9.631	14.002	12.252	10.221	6.924	6.161	7.397	8.133	11.542	16.716	10.367	10.595		1.24336	0.999177	1.42886	0.328598	1.06833	1.55322	1.35914	1.13377
838	Q8WYP5-2	AHCTF1	AHCTF1-2(#1233)	Isoform 2 of Protein ELYS OS=Homo sapiens OX=9606 GN=AHCTF1	1233	SGFSEFTPQSILR	52.7989	+	1	-	K.SLAM*SVTTSGFSEFT#PQSILR.S	3	Yes												9.69	10.262	10.538	8.54	10.604	8.437	9.533	9.21	11.028	9.786	9.914	10.658	9.908	10.741	10.775	10.376		0.993126	1.05174	1.07995	0.875189	1.08674	0.864694	0.977005	0.943904
839	Q8WYP5-2	AHCTF1	AHCTF1-2(#1249)	Isoform 2 of Protein ELYS OS=Homo sapiens OX=9606 GN=AHCTF1	1249	RSTPLASPSPSPG	80.6418	+	1	-	R.ST#PLAS#PSPS#PGR.S	2	Yes												10.057	11.245	10.797	10.316	11.72	10.851	9.738	10.896	9.102	8.475	9.329	8.792	9.39	9.737	10.554	9.001		0.948414	1.06047	1.01823	0.972883	1.10526	1.02329	0.918318	1.0276
840	Q8WYP5-2	AHCTF1	AHCTF1-2(#1251)	Isoform 2 of Protein ELYS OS=Homo sapiens OX=9606 GN=AHCTF1	1251	TPLASPSPSPGRS	31.6707	+	1	-	R.STPLASPS#PS#PGR.S	2	Yes												9.822	12.281	11.398	9.777	10.455	11.199	8.695	9.756	9.146	9.521	9.421	9.637	8.855	10.485	10.603	8.946		0.907811	1.13509	1.05344	0.903656	0.966323	1.03507	0.803642	0.901697
841	Q8WYP5-2	AHCTF1	AHCTF1-2(#1253)	Isoform 2 of Protein ELYS OS=Homo sapiens OX=9606 GN=AHCTF1	1253	LASPSPSPGRSPQ	124.09	+	1	-	R.STPLASPSPS#PGR.S	7	Yes												10.59	10.859	10.935	9.456	10.516	9.406	8.9	10.274	10.567	8.613	10.141	9.291	10.001	9.842	10.766	9.843		1.01241	1.03815	1.04543	0.904009	1.00534	0.899224	0.850897	0.982227
842	Q8WYP5-2	AHCTF1	AHCTF1-2(#1257)	Isoform 2 of Protein ELYS OS=Homo sapiens OX=9606 GN=AHCTF1	1257	SPSPGRSPQRLKE	94.7618	+	1	-	R.STPLAS#PS#PSPGRS#PQR.L	2	Yes												9.899	9.135	9.183	10.075	9.852	10.57	9.246	12.025	10.187	10.145	8.211	9.156	10.268	9.191	11.477	11.38		1.03403	0.954297	0.959238	1.05244	1.02918	1.10419	0.965827	1.25619
843	Q8WYP5-2	AHCTF1	AHCTF1-2(#1267)	Isoform 2 of Protein ELYS OS=Homo sapiens OX=9606 GN=AHCTF1	1267	LKETRISFVEEDV	5000	+	1	-	R.IS#FVEEDVHPK.W	12	Yes		+						+				10.868	9.746	10.32	9.071	11.105	12.529	11.669	12.304	9.075	8.164	9.662	8.534	9.7	9.186	8.984	9.082		1.0867	0.97446	1.0319	0.906944	1.11036	1.25277	1.16678	1.23021
844	Q8WYP5-2	AHCTF1	AHCTF1-2(#1285)	Isoform 2 of Protein ELYS OS=Homo sapiens OX=9606 GN=AHCTF1	1285	PGAADDSKLEVFT	5000	+	1	-	K.WIPGAADDS#K.L	3	Yes												22.425	11.725	18.62	4.942	15.633	10.399	10.037	14.52	3.966	4.926	5.277	4.83	10.884	8.422	7.384	6.009		1.55423	0.81268	1.29057	0.342525	1.08351	0.720742	0.695663	1.00635
845	Q8WYP5-2	AHCTF1	AHCTF1-2(#1292)	Isoform 2 of Protein ELYS OS=Homo sapiens OX=9606 GN=AHCTF1	1292	KLEVFTTPKKCAV	70.2714	+	1	-	K.LEVFTT#PK.K	6	Yes												10.277	8.746	9.865	9.077	9.462	6.135	7.762	9.036	13.89	10.625	10.237	11.43	10.643	9.261	12.841	10.713		1.08276	0.921439	1.0394	0.956394	0.996953	0.646369	0.817816	0.95205
846	Q8WYP5-2	AHCTF1	AHCTF1-2(#1313)	Isoform 2 of Protein ELYS OS=Homo sapiens OX=9606 GN=AHCTF1	1313	SKDRTTSFFLNSP	10.2666	-	1	-	R.TTS#FFLNS#PEK.E	1	Yes									+			14.455	19.859	18.182	7.951	11.399	15.306	7.376	13.788	7.29	8.393	4.927	7.176	4.569	6.258	6.225	6.845		0.956557	1.31411	1.20319	0.526147	0.754291	1.01284	0.488116	0.912371
847	Q8WYP5-2	AHCTF1	AHCTF1-2(#1318)	Isoform 2 of Protein ELYS OS=Homo sapiens OX=9606 GN=AHCTF1	1318	TSFFLNSPEKEHQ	216.044	+	1	-	R.TTS#FFLNS#PEK.E	29	Yes												10.648	9.716	10.24	10.905	9.963	8.669	9.639	10.379	11.311	10.299	9.163	10.305	9.413	8.733	10.698	9.919		1.02605	0.936307	0.986779	1.05086	0.960041	0.835407	0.928874	1.00013
848	Q8WYP5-2	AHCTF1	AHCTF1-2(#1332)	Isoform 2 of Protein ELYS OS=Homo sapiens OX=9606 GN=AHCTF1	1332	MDEGSQSLEKLDV	28.4934	+	1	-	K.EHQEM*DEGSQS#LEK.L	2	Yes					+					+		8.999	9.88	9.034	9.231	9.685	9.222	7.972	9.741	10.287	10.57	10.261	9.77	11.383	10.898	11.089	11.979		0.969054	1.06399	0.972869	0.994085	1.04291	0.993117	0.858449	1.049
849	Q8WYP5-2	AHCTF1	AHCTF1-2(#1344)	Isoform 2 of Protein ELYS OS=Homo sapiens OX=9606 GN=AHCTF1	1344	VSKGNSSVSITSD	13.4199	+	1	-	K.GNSS#VSITSDETTLEYQDAPSPEDLEETVFTASK.P	4	Yes												10.382	10.554	10.753	10.079	8.936	9.574	9.803	8.656	9.607	9.315	10.339	9.966	10.437	11.21	10.319	10.07		0.994286	1.0107	1.02979	0.965224	0.855746	0.916861	0.938803	0.828969
850	Q8WYP5-2	AHCTF1	AHCTF1-2(#1349)	Isoform 2 of Protein ELYS OS=Homo sapiens OX=9606 GN=AHCTF1	1349	SSVSITSDETTLE	43.88	+	1	-	K.GNSSVSITS#DETTLEY#QDAPSPEDLEETVFTASK.P	1	Yes												10.368	8.172	9.591	8.259	8.941	7.656	8.348	9.256	11.395	10.303	10.545	10.787	12.136	10.688	13.063	10.492		1.13968	0.898277	1.05426	0.907782	0.982767	0.841535	0.917574	1.01742
851	Q8WYP5-2	AHCTF1	AHCTF1-2(#1356)	Isoform 2 of Protein ELYS OS=Homo sapiens OX=9606 GN=AHCTF1	1356	DETTLEYQDAPSP	0	-	1	-	K.GNSSVSITS#DETTLEY#QDAPSPEDLEETVFTASK.P	1	Yes												10.411	7.239	8.225	9.459	9.362	10.189	10.125	12.653	10.437	8.92	9.507	8.597	12.504	9.124	11.745	11.503		1.17859	0.819505	0.931098	1.0708	1.05981	1.1534	1.14615	1.4324
852	Q8WYP5-2	AHCTF1	AHCTF1-2(#1404)	Isoform 2 of Protein ELYS OS=Homo sapiens OX=9606 GN=AHCTF1	1404	VFASEVTPSDLQK	74.5738	+	1	-	K.DVFASEVT#PSDLQK.Q	3	Yes												10.002	9.907	10.253	10.87	8.28	7.821	8.583	7.44	10.201	11.282	11.157	11.55	10.725	11.162	11.289	9.479		0.975026	0.965803	0.999529	1.05964	0.80718	0.762432	0.836703	0.725288
853	Q8WYP5-2	AHCTF1	AHCTF1-2(#1437)	Isoform 2 of Protein ELYS OS=Homo sapiens OX=9606 GN=AHCTF1	1437	SELNHLSPVQGTE	37.054	+	1	-	K.DLLVAAEAFSELNHLS#PVQGTEASLCAPSVYEGK.I	5	Yes												7.746	5.606	6.77	8.594	7.868	5.63	9.332	7.51	13.572	12.185	11.453	13.088	13.322	11.124	14.289	11.91		1.07897	0.780853	0.943069	1.19711	1.09604	0.784264	1.2999	1.04616
854	Q8WYP5-2	AHCTF1	AHCTF1-2(#1472)	Isoform 2 of Protein ELYS OS=Homo sapiens OX=9606 GN=AHCTF1	1472	LDEGLTSVETYTP	9.35433	-	1	-	K.VPVLDEGLTS#VETYTPAIR.A	1	Yes					+					+		12.047	13.045	12.596	10.726	9.776	9.446	8.896	8.852	8.212	8.847	9.548	8.804	10.062	10.58	8.993	9.57		0.995287	1.07781	1.04071	0.886189	0.807681	0.780417	0.73495	0.731325
855	Q8WYP5-2	AHCTF1	AHCTF1-2(#1498)	Isoform 2 of Protein ELYS OS=Homo sapiens OX=9606 GN=AHCTF1	1498	LGDGGNSSLTISE	27.6616	+	1	-	K.SMADVLGDGGNS#SLTISEGPIVSER.R	1	Yes												9.962	10.043	10.059	10.911	8.473	7.473	8.581	7.463	9.557	11.357	10.129	10.946	11.432	11.666	11.112	10.836		0.972542	0.980374	0.981947	1.06514	0.82716	0.729475	0.83769	0.728516
856	Q8WYP5-2	AHCTF1	AHCTF1-2(#1499)	Isoform 2 of Protein ELYS OS=Homo sapiens OX=9606 GN=AHCTF1	1499	GDGGNSSLTISEG	43.3729	+	1	-	K.SMADVLGDGGNSS#LTISEGPIVSER.R	3	Yes					+					+		9.268	10.119	10	8.866	8.945	7.443	9.01	7.837	11.659	11.042	10.243	11.581	10.299	11.433	10.322	11.933		0.969144	1.05813	1.04565	0.927077	0.935335	0.778294	0.942149	0.819485
857	Q8WYP5-2	AHCTF1	AHCTF1-2(#1548)	Isoform 2 of Protein ELYS OS=Homo sapiens OX=9606 GN=AHCTF1	1548	KLPISDSPPDTQE	61.6173	+	1	-	K.LPISDS#PPDTQEIHVIEQEK.L	9	Yes												9.195	10.841	9.958	10.51	8.985	9.097	8.837	7.98	9.447	10.785	10.62	10.578	10.532	11.737	10.341	10.557		0.908064	1.07062	0.983359	1.03795	0.887296	0.898419	0.872658	0.78808
858	Q8WYP5-2	AHCTF1	AHCTF1-2(#1568)	Isoform 2 of Protein ELYS OS=Homo sapiens OX=9606 GN=AHCTF1	1568	KLEAQDSGEEARN	5000	+	1	-	K.LEAQDS#GEEAR.N	1	Yes												10.435	9.437	9.076	15.651	12.191	7.865	10.543	11.751	9.483	10.766	7.312	8.924	9.353	7.193	9.862	10.157		0.935898	0.846362	0.814019	1.40372	1.09337	0.705395	0.945563	1.05392
859	Q8WYP5-2	AHCTF1	AHCTF1-2(#1576)	Isoform 2 of Protein ELYS OS=Homo sapiens OX=9606 GN=AHCTF1	1576	EEARNLSFNELYP	236.232	+	1	-	R.NLS#FNELYPSGTLK.L	4	Yes										+		9.15	11.052	10.27	11.439	10.619	11.405	12.382	8.678	7.459	9.359	9.371	9.545	9.507	11.644	9.073	9.046		0.873305	1.05477	0.980179	1.09175	1.01351	1.08851	1.18179	0.828238
860	Q8WYP5-2	AHCTF1	AHCTF1-2(#1583)	Isoform 2 of Protein ELYS OS=Homo sapiens OX=9606 GN=AHCTF1	1583	FNELYPSGTLKLQ	29.5704	+	1	-	R.NLSFNELYPS#GTLK.L	1	Yes												11.237	9.313	10.429	8.347	8.979	9.513	9.015	9.651	9.317	9.324	10.342	9.468	12.244	11.283	11.09	10.449		1.14297	0.947272	1.06073	0.849025	0.913221	0.967571	0.91691	0.981659
861	Q8WYP5-2	AHCTF1	AHCTF1-2(#1682)	Isoform 2 of Protein ELYS OS=Homo sapiens OX=9606 GN=AHCTF1	1682	LPSAVTSDQKSQK	47.4596	+	1	-	K.LVCSGENDNHGQIANLPSAVTS#DQK.S	1	Yes												9.057	4.698	7.281	4.986	9.473	6.362	10.608	9.781	12.383	10.723	10.112	12.037	14.9	11.478	14.755	11.365		1.3922	0.72216	1.11917	0.76647	1.45619	0.978004	1.63069	1.50353
862	Q8WYP5-2	AHCTF1	AHCTF1-2(#1799)	Isoform 2 of Protein ELYS OS=Homo sapiens OX=9606 GN=AHCTF1	1799	ASADVATPKMPGQ	241.552	+	1	-	K.SAQQEASADVAT#PK.M	5	Yes												11.508	16.775	13.985	10.765	10.461	11.773	7.256	9.071	7.044	11.44	8.483	9.414	7.377	9.411	7.747	7.488		0.867975	1.26526	1.05484	0.81193	0.789035	0.887975	0.54731	0.684143
863	Q8WYP5-2	AHCTF1	AHCTF1-2(#1843)	Isoform 2 of Protein ELYS OS=Homo sapiens OX=9606 GN=AHCTF1	1843	IPQNSVTPRRGRR	149.689	+	1	-	R.GLSQNQQIPQNS#VT#PR.R	5	Yes												9.839	9.55	10.105	8.374	8.923	7.183	7.881	8.335	11.82	12.166	9.899	11.968	10.536	10.748	11.547	11.126		1.03924	1.0088	1.06739	0.884572	0.942566	0.758697	0.832413	0.880408
864	Q8WYP5-2	AHCTF1	AHCTF1-2(#1863)	Isoform 2 of Protein ELYS OS=Homo sapiens OX=9606 GN=AHCTF1	1863	ILENTSSVEQELQ	24.6122	+	1	-	K.EVNQDILEN@TSS#VEQELQITTGR.E	3	Yes												11.104	9.956	10.365	9.513	11.145	10.512	10.886	11.353	8.973	8.156	9.707	8.379	10.836	9.738	9.34	10.037		1.08499	0.9728	1.01274	0.929466	1.08902	1.02715	1.06366	1.10927
865	Q8WYP5-2	AHCTF1	AHCTF1-2(#1876)	Isoform 2 of Protein ELYS OS=Homo sapiens OX=9606 GN=AHCTF1	1876	ITTGRESKRLKSS	49.6863	+	1	-	K.EVNQDILENTSSVEQELQITTGRES#K.R	1	Yes												14.324	9.973	11.597	11.385	9.069	6.761	7.834	10.228	10.301	10.581	8.375	9.349	11.126	8.097	10.51	10.49		1.21186	0.843762	0.981187	0.963191	0.767327	0.572059	0.662832	0.865368
866	Q8WYP5-2	AHCTF1	AHCTF1-2(#1882)	Isoform 2 of Protein ELYS OS=Homo sapiens OX=9606 GN=AHCTF1	1882	SKRLKSSQLLEPA	9.98883	-	1	-	K.SS#QLLEPAVEETTK.K	2	Yes							+					10.692	9.52	10.122	8.678	10.727	13.976	14.337	10.54	5.689	6.65	8.866	6.952	12.349	12.686	8.394	9.824		1.09632	0.976111	1.03781	0.889765	1.09984	1.43305	1.46999	1.0807
867	Q8WYP5-2	AHCTF1	AHCTF1-2(#1919)	Isoform 2 of Protein ELYS OS=Homo sapiens OX=9606 GN=AHCTF1	1919	SVENQESVEIIND	174.345	+	1	-	R.SVENQES#VEIINDLK.V	4	Yes												11.434	8.753	9.368	12.461	7.965	5.431	7.384	8.551	13.089	11.832	9.942	10.825	11.493	8.301	11.055	12.116		1.08855	0.833325	0.891812	1.18631	0.758252	0.516998	0.702936	0.814107
868	Q8WYP5-2	AHCTF1	AHCTF1-2(#1932)	Isoform 2 of Protein ELYS OS=Homo sapiens OX=9606 GN=AHCTF1	1932	LKVSTVTSPSRMI	0	-	1	-	K.VSTVT#SPSR.M	1	Yes												9.729	8.49	9.326	10.417	11.123	7.768	11.304	10.23	10.284	9.335	7.945	9.666	10.847	10.008	12.151	11.375		1.02518	0.894577	0.982656	1.09759	1.17206	0.818564	1.19108	1.07797
869	Q8WYP5-2	AHCTF1	AHCTF1-2(#1979)	Isoform 2 of Protein ELYS OS=Homo sapiens OX=9606 GN=AHCTF1	1979	VRGREVSPSDVRE	73.7799	+	1	-	R.GREVS#PSDVR.E	3	Yes												9.32	9.314	8.856	11.658	12.922	10.738	11.538	12.852	9.195	10.625	7.847	9.194	8.877	7.999	9.405	9.659		0.952247	0.951696	0.904848	1.19121	1.32037	1.09716	1.17891	1.31322
870	Q8WYP5-2	AHCTF1	AHCTF1-2(#2078)	Isoform 2 of Protein ELYS OS=Homo sapiens OX=9606 GN=AHCTF1	2078	ELSMVMSSKKKLT	6.00199	-	1	-	K.SILVPNEELSMVMS#SK.K	1	Yes												12.62	13.142	13.599	8.968	11.767	14.655	11.11	12.33	6.013	7.001	6.368	6.823	8.553	9.894	8.778	8.379		1.04449	1.0877	1.12556	0.742242	0.973932	1.2129	0.919544	1.02051
871	Q8WYP5-2	AHCTF1	AHCTF1-2(#2098)	Isoform 2 of Protein ELYS OS=Homo sapiens OX=9606 GN=AHCTF1	2098	QKRSLHSVSEERT	64.5693	+	1	-	R.SLHS#VSEER.T	3	Yes												14.174	16.345	15.758	13.375	12.078	10.671	10.6	9.643	6.008	7.237	7.212	7.213	7.411	8.428	7.111	6.734		0.950455	1.09601	1.05666	0.896875	0.809883	0.715525	0.710785	0.646628
872	Q8WYP5-2	AHCTF1	AHCTF1-2(#2100)	Isoform 2 of Protein ELYS OS=Homo sapiens OX=9606 GN=AHCTF1	2100	RSLHSVSEERTDE	42.2279	+	1	-	R.SLHSVS#EERTDEMTHK.E	2	Yes												9.067	6.307	7.692	7.382	9.067	7.028	9.759	9.078	11.725	12.044	11.105	11.964	13.383	10.91	12.001	11.487		1.19117	0.828606	1.01048	0.969738	1.19117	0.923292	1.28208	1.19252
873	Q8WYP5-2	AHCTF1	AHCTF1-2(#2124)	Isoform 2 of Protein ELYS OS=Homo sapiens OX=9606 GN=AHCTF1	2124	RLLATASFTKSSR	50.0502	+	1	-	R.LLATAS#FTK.S	4	Yes												14.923	9.159	11.684	9.311	12.206	9.446	10.065	14.467	8.088	7.841	7.064	7.238	11.167	7.743	10.48	9.116		1.32423	0.812752	1.03683	0.826187	1.08307	0.838226	0.893131	1.28372
874	Q8WYP5-2	AHCTF1	AHCTF1-2(#2146)	Isoform 2 of Protein ELYS OS=Homo sapiens OX=9606 GN=AHCTF1	2146	ILLPDLSEPNNEP	309.558	+	1	-	K.AILLPDLS#EPNNEPLFS#PASEVPR.K	1	Yes												8.902	9.852	8.66	11.94	9.536	11.554	10.433	10.257	9.184	9.962	10.165	9.203	10.229	9.985	9.276	10.862		0.90476	1.0014	0.88019	1.21365	0.969251	1.1744	1.06044	1.04251
875	Q8WYP5-2	AHCTF1	AHCTF1-2(#2155)	Isoform 2 of Protein ELYS OS=Homo sapiens OX=9606 GN=AHCTF1	2155	NNEPLFSPASEVP	77.6312	+	1	-	K.AILLPDLSEPNN@EPLFS#PASEVPR.K	11	Yes												9.59	9.784	9.873	10.35	9.361	7.651	8.646	8.647	11.563	10.779	10.12	11.084	10.194	10.204	11.604	10.549		0.968766	0.988371	0.997335	1.04553	0.945654	0.772846	0.873374	0.873455
876	Q8WYP5-2	AHCTF1	AHCTF1-2(#2189)	Isoform 2 of Protein ELYS OS=Homo sapiens OX=9606 GN=AHCTF1	2189	SSQFVISPPALRS	251.698	+	1	-	K.ELVSDLS#SQFVIS#PPALR.S	7	Yes												12.72	11.024	12.52	6.54	6.459	9.931	5.467	8.336	10.899	15.244	11.984	13.137	9.086	9.518	9.333	7.801		1.18869	1.03018	1.16996	0.61118	0.603614	0.928075	0.510895	0.778989
877	Q8WYP5-2	AHCTF1	AHCTF1-2(#2216)	Isoform 2 of Protein ELYS OS=Homo sapiens OX=9606 GN=AHCTF1	2216	LKDDAQSVETLGK	85.7236	+	1	-	K.DDAQS#VETLGK.P	1	Yes												9.966	7.848	8.375	8.137	12.105	14.183	11.654	13.653	7.54	9.016	10.966	8.205	11.753	9.377	8.797	8.426		1.16139	0.9145	0.975881	0.948232	1.41054	1.65276	1.35801	1.59097
878	Q8WYP5-2	AHCTF1	AHCTF1-2(#2247)	Isoform 2 of Protein ELYS OS=Homo sapiens OX=9606 GN=AHCTF1	2247	EKESAWSPPPIEI	77.4816	+	1	-	K.ESAWS#PPPIEIR.L	4	Yes												10.87	10.332	11.451	9.274	9.022	5.817	7.708	7.086	11.72	11.46	10.674	12.315	10.435	10.695	11.485	9.656		1.037	0.985706	1.09251	0.884788	0.86069	0.554975	0.735397	0.676076
879	Q8WYP5-2	AHCTF1	AHCTF1-2(#2257)	Isoform 2 of Protein ELYS OS=Homo sapiens OX=9606 GN=AHCTF1	2257	IEIRLISPLASPA	5000	+	1	-	R.LIS#PLAS#PADGVK.S	8	Yes												11.053	10.664	11.735	9.392	8.045	4.56	5.978	6.388	13.421	13.666	9.97	13.668	9.685	9.762	12.042	9.968		1.03194	0.995646	1.09557	0.876842	0.751126	0.425775	0.55814	0.596429
880	Q8WYP5-2	AHCTF1	AHCTF1-2(#2261)	Isoform 2 of Protein ELYS OS=Homo sapiens OX=9606 GN=AHCTF1	2261	LISPLASPADGVK	5000	+	1	-	R.LIS#PLAS#PADGVK.S	2	Yes												10.525	11.155	11.117	9.728	7.623	5.203	5.365	6.442	12.242	16.007	10.168	13.802	9.634	9.78	11.15	10.06		0.989994	1.04931	1.04568	0.915015	0.717036	0.489389	0.504661	0.605923
881	Q8WYP5-2	AHCTF1	AHCTF1-2(#1189;1190)	Isoform 2 of Protein ELYS OS=Homo sapiens OX=9606 GN=AHCTF1	1189;1190	SRSLPSSSQLKGS;RSLPSSSQLKGSP	40.128646738;38.4568502	+	2	+	R.SLPSS#S#QLK.G	1	Yes												9.311	5.204	7.668	4.769	8.628	7.361	8.66	9.881	13.064	9.465	12.808	11.349	15.014	11.501	14.982	10.335		1.38186	0.772363	1.13798	0.707798	1.28042	1.09242	1.28527	1.46638
882	Q8WYP5-2	AHCTF1	AHCTF1-2(#1245;1249)	Isoform 2 of Protein ELYS OS=Homo sapiens OX=9606 GN=AHCTF1	1245;1249	RSTLRSTPLASPS;RSTPLASPSPSPG	8.231020893;80.641822097	-	2	+	R.ST#PLAS#PSPSPGR.S	2	Yes												8.378	10.607	10.255	8.011	8.985	10.845	8.419	7.95	9.623	9.181	11.845	10.642	10.316	13.426	12.423	9.093		0.899637	1.13897	1.10116	0.860228	0.964788	1.16455	0.904014	0.853699
883	Q8WYP5-2	AHCTF1	AHCTF1-2(#1245;1249;1253)	Isoform 2 of Protein ELYS OS=Homo sapiens OX=9606 GN=AHCTF1	1245;1249;1253	RSTLRSTPLASPS;RSTPLASPSPSPG;LASPSPSPGRSPQ	8.231020893;80.641822097;124.090245984	-	3	+	R.ST#PLAS#PSPS#PGR.S	2	Yes												9.498	10.339	11.353	9.884	9.299	11.639	16.256	9.244	11.272	7.518	8.407	10.473	6.891	9.925	8.893	9.109		0.924944	1.00685	1.10564	0.962566	0.905622	1.13351	1.58313	0.900253
884	Q8WYP5-2	AHCTF1	AHCTF1-2(#1245;1249;1257)	Isoform 2 of Protein ELYS OS=Homo sapiens OX=9606 GN=AHCTF1	1245;1249;1257	RSTLRSTPLASPS;RSTPLASPSPSPG;SPSPGRSPQRLKE	8.231020893;80.641822097;94.761794179	-	3	+	R.ST#PLAS#PSPSPGRS#PQR.L	3	Yes												9.069	9.296	9.157	10.351	8.263	7.36	7.679	8.048	12.254	10.953	11.334	11.291	10.97	10.616	12.304	11.055		0.957895	0.981793	0.967116	1.0932	0.872669	0.777356	0.811053	0.850014
885	Q8WYP5-2	AHCTF1	AHCTF1-2(#1245;1251)	Isoform 2 of Protein ELYS OS=Homo sapiens OX=9606 GN=AHCTF1	1245;1251	RSTLRSTPLASPS;TPLASPSPSPGRS	8.231020893;31.670740023	-	2	+	R.ST#PLASPS#PSPGR.S	1	Yes												9.452	8.736	9.955	11.063	10.082	6.109	9.937	7.156	10.632	11.568	10.196	12.693	10.383	10.783	12.697	8.557		0.964358	0.891271	1.01567	1.1287	1.02857	0.623316	1.01378	0.730098
886	Q8WYP5-2	AHCTF1	AHCTF1-2(#1245;1253)	Isoform 2 of Protein ELYS OS=Homo sapiens OX=9606 GN=AHCTF1	1245;1253	RSTLRSTPLASPS;LASPSPSPGRSPQ	8.231020893;124.090245984	-	2	+	R.ST#PLASPSPS#PGR.S	1	Yes												9.003	8.834	9.094	7.543	8.272	7.476	6.37	8.027	9.92	11.783	9.969	10.773	13.358	13.045	14.423	12.109		1.04464	1.02504	1.05515	0.87517	0.959824	0.867452	0.739077	0.931329
887	Q8WYP5-2	AHCTF1	AHCTF1-2(#1249;1251;1257)	Isoform 2 of Protein ELYS OS=Homo sapiens OX=9606 GN=AHCTF1	1249;1251;1257	RSTPLASPSPSPG;TPLASPSPSPGRS;SPSPGRSPQRLKE	80.641822097;31.670740023;94.761794179	+	3	+	R.STPLAS#PS#PSPGRS#PQR.L	1	Yes												9.372	7.969	8.503	10.302	8.644	8.562	9.712	9.366	11.279	10.639	10.739	10.722	11.485	10.166	11.607	10.932		1.03711	0.881869	0.941	1.14002	0.95656	0.947535	1.07471	1.03648
888	Q8WYP5-2	AHCTF1	AHCTF1-2(#1249;1253)	Isoform 2 of Protein ELYS OS=Homo sapiens OX=9606 GN=AHCTF1	1249;1253	RSTPLASPSPSPG;LASPSPSPGRSPQ	80.641822097;124.090245984	+	2	+	R.STPLAS#PSPS#PGR.S	2	Yes												10.139	11.652	11.4	11.123	10.042	9.505	8.885	8.69	9.569	9.861	10.334	10.422	9.062	10.224	10.914	8.178		0.915203	1.05176	1.02902	1.00402	0.906397	0.857916	0.802006	0.78438
889	Q8WYP5-2	AHCTF1	AHCTF1-2(#1249;1257)	Isoform 2 of Protein ELYS OS=Homo sapiens OX=9606 GN=AHCTF1	1249;1257	RSTPLASPSPSPG;SPSPGRSPQRLKE	80.641822097;94.761794179	+	2	+	R.STPLAS#PSPSPGRS#PQR.L	6	Yes												10.056	9.223	9.591	10.374	9.392	7.357	7.977	9.566	11.967	10.365	9.693	10.334	10.877	9.534	12.616	11.079		1.02495	0.94006	0.977572	1.05741	0.957268	0.749927	0.813073	0.975034
890	Q8WYP5-2	AHCTF1	AHCTF1-2(#1251;1253)	Isoform 2 of Protein ELYS OS=Homo sapiens OX=9606 GN=AHCTF1	1251;1253	TPLASPSPSPGRS;LASPSPSPGRSPQ	31.670740023;124.090245984	+	2	+	R.STPLASPS#PS#PGR.S	2	Yes												11.391	11.907	11.993	10.985	9.977	8.11	7.101	10.161	11.905	9.375	9.134	9.733	8.686	8.346	12.12	9.077		0.984614	1.02924	1.03664	0.949503	0.862411	0.701062	0.613834	0.87829
891	Q8WYP5-2	AHCTF1	AHCTF1-2(#1251;1253;1257)	Isoform 2 of Protein ELYS OS=Homo sapiens OX=9606 GN=AHCTF1	1251;1253;1257	TPLASPSPSPGRS;LASPSPSPGRSPQ;SPSPGRSPQRLKE	31.670740023;124.090245984;94.761794179	+	3	+	R.STPLASPS#PS#PGRS#PQR.L	1	Yes												9.282	7.527	9.064	8.196	9.206	8.055	12.14	8.557	11.334	10.571	10.223	12.035	10.916	11.304	11.124	10.465		1.08977	0.883753	1.06423	0.96224	1.0808	0.945703	1.42528	1.00463
892	Q8WYP5-2	AHCTF1	AHCTF1-2(#1285;1292)	Isoform 2 of Protein ELYS OS=Homo sapiens OX=9606 GN=AHCTF1	1285;1292	PGAADDSKLEVFT;KLEVFTTPKKCAV	5000;70.271392997	+	2	+	K.WIPGAADDS#KLEVFTT#PK.K	1	Yes												11.628	4.472	7.12	4.044	12.289	9.388	9.518	19.62	6.214	6.314	4.539	5.092	19.326	9.931	15.59	14.914		1.70595	0.656144	1.04454	0.593371	1.80299	1.37738	1.39644	2.87849
893	Q8WYP5-2	AHCTF1	AHCTF1-2(#1313;1318)	Isoform 2 of Protein ELYS OS=Homo sapiens OX=9606 GN=AHCTF1	1313;1318	SKDRTTSFFLNSP;TSFFLNSPEKEHQ	10.26663521;216.04420023	-	2	+	R.TTS#FFLNS#PEK.E	1	Yes												11.292	15.9	13.44	11.721	11.646	15.503	11.546	10.972	5.44	5.827	6.59	5.935	7.854	10.147	7.557	8.629		0.86272	1.21485	1.02689	0.895534	0.889769	1.18452	0.882148	0.838296
894	Q8WYP5-2	AHCTF1	AHCTF1-2(#1344;1349)	Isoform 2 of Protein ELYS OS=Homo sapiens OX=9606 GN=AHCTF1	1344;1349	VSKGNSSVSITSD;SSVSITSDETTLE	13.419943865;43.880023068	+	2	+	K.GNSSVS#IT#SDETTLEYQDAPSPEDLEETVFTASK.P	1	Yes												8.538	10.885	9.55	11.206	11.271	11.139	10.274	9.995	8.802	8.649	9.532	8.892	9.751	10.829	10.76	9.926		0.849969	1.08365	0.950753	1.11563	1.12212	1.10898	1.02287	0.995072
895	Q8WYP5-2	AHCTF1	AHCTF1-2(#1349;1356)	Isoform 2 of Protein ELYS OS=Homo sapiens OX=9606 GN=AHCTF1	1349;1356	SSVSITSDETTLE;DETTLEYQDAPSP	43.880023068;0	-	2	+	K.GNSSVSITS#DETTLEY#QDAPSPEDLEETVFTASK.P	1	Yes												8.357	11.63	9.147	13.239	9.52	10.224	9.477	8.969	9.462	9.089	9.915	8.894	9.827	10.719	9.701	11.831		0.788941	1.09784	0.8635	1.24972	0.898716	0.965185	0.894619	0.846642
896	Q8WYP5-2	AHCTF1	AHCTF1-2(#1548;1552)	Isoform 2 of Protein ELYS OS=Homo sapiens OX=9606 GN=AHCTF1	1548;1552	KLPISDSPPDTQE;SDSPPDTQEIHVI	61.617251534;100.947724337	+	2	+	K.LPISDS#PPDT#QEIHVIEQEK.L	1	Yes												11.105	7.905	9.067	7.724	8.925	9.696	10.153	10.024	7.814	7.198	10.675	7.498	16.261	12.781	10.765	12.41		1.24073	0.883207	1.01301	0.863056	0.997202	1.08338	1.13434	1.11996
897	Q8WYP5-2	AHCTF1	AHCTF1-2(#1841;1843)	Isoform 2 of Protein ELYS OS=Homo sapiens OX=9606 GN=AHCTF1	1841;1843	QQIPQNSVTPRRG;IPQNSVTPRRGRR	110.32240943;149.689240258	+	2	+	R.GLSQNQQIPQNS#VT#PR.R	1	Yes												6.638	7.243	6.97	5.823	10.151	11.703	9.938	9.579	9.268	10.093	12.29	10.277	13.055	14.141	11.198	11.635		0.9954	1.08621	1.04522	0.873178	1.52225	1.75508	1.49035	1.43645
898	Q8WYP5-2	AHCTF1	AHCTF1-2(#2146;2155)	Isoform 2 of Protein ELYS OS=Homo sapiens OX=9606 GN=AHCTF1	2146;2155	ILLPDLSEPNNEP;NNEPLFSPASEVP	309.557660727;77.63122995	+	2	+	K.AILLPDLS#EPNNEPLFS#PASEVPR.K	1	Yes												9.65	9.675	9.835	9.824	9.893	9.448	10.464	9.995	9.971	7.319	8.99	8.394	11.24	11.298	12.017	11.986		0.990139	0.992689	1.00914	1.00803	1.01507	0.969449	1.07367	1.02556
899	Q8WYP5-2	AHCTF1	AHCTF1-2(#2257;2261)	Isoform 2 of Protein ELYS OS=Homo sapiens OX=9606 GN=AHCTF1	2257;2261	IEIRLISPLASPA;LISPLASPADGVK	5000;5000	+	2	+	R.LIS#PLAS#PADGVK.S	6	Yes												9.655	9.273	9.897	9.046	9.35	7.049	8.709	8.101	11.664	11.085	10.747	11.734	10.815	10.867	11.537	10.471		1.01979	0.979386	1.04537	0.955455	0.987542	0.744473	0.919892	0.855685
900	O43865	AHCYL1	AHCYL1(#85)	S-adenosylhomocysteine hydrolase-like protein 1 OS=Homo sapiens OX=9606 GN=AHCYL1 PE=1 SV=2	85	ASYTDSSDDEVSP	70.3911	+	1	-	R.SISQSSTDSYSSAASYTDSS#DDEVSPR.E	4	Yes												8.187	9.523	8.427	6.989	8.103	9.304	7.35	8.343	10.745	12.903	11.753	11.332	11.74	12.448	9.422	13.431		0.988563	1.14994	1.01754	0.843956	0.978429	1.12347	0.887525	1.00739
901	Q96HN2	AHCYL2	AHCYL2(#107)	Adenosylhomocysteinase 3 OS=Homo sapiens OX=9606 GN=AHCYL2 PE=1 SV=1	107	GGEALVSPDGTVT	102.943	+	1	-	R.HRDGGEALVS#PDGTVTEAPR.T	8	Yes												9.184	11.111	10.562	11.627	9.416	7.598	8.735	7.422	10.784	10.418	10.667	11.369	9.444	10.882	11.404	9.375		0.864719	1.04612	0.994454	1.09471	0.886559	0.715384	0.822385	0.698815
902	Q96HN2	AHCYL2	AHCYL2(#166)	Adenosylhomocysteinase 3 OS=Homo sapiens OX=9606 GN=AHCYL2 PE=1 SV=1	166	ASYTDSSDDETSP	32.3951	+	1	-	R.SISQSSTDSYSSAASYTDSS#DDETSPR.D	1	Yes												7.465	12.523	9.095	9.273	7.993	10.876	6.879	8.447	11.083	12.17	10.048	10.686	8.905	11.527	9.521	13.51		0.778464	1.30602	0.948488	0.967027	0.833513	1.13418	0.71738	0.880868
903	Q5TGY3	AHDC1	AHDC1(#18)	AT-hook DNA-binding motif-containing protein 1 OS=Homo sapiens OX=9606 GN=AHDC1 PE=1 SV=1	18	SSAVCSSPDYLRE	45.3314	+	1	-	R.VKPQGLVVTSSAVCSS#PDYLR.E	3	Yes												8.969	7.079	7.667	9.368	10.745	7.827	9.672	10.838	11.885	10.175	11.295	10.203	12.336	9.282	11.863	10.796		1.0844	0.85596	0.926965	1.13268	1.29919	0.946294	1.16941	1.31044
904	Q5TGY3	AHDC1	AHDC1(#34)	AT-hook DNA-binding motif-containing protein 1 OS=Homo sapiens OX=9606 GN=AHDC1 PE=1 SV=1	34	YPGGPPTPRPLLP	242.636	+	1	-	K.YYPGGPPT#PR.P	1	Yes												10.635	11.75	11.294	10.811	12.077	8.212	8.706	10.012	10.209	8.463	9.898	9.037	9.689	9.306	10.615	9.285		0.956177	1.05641	1.0154	0.972005	1.0858	0.738362	0.782699	0.900114
905	Q5TGY3	AHDC1	AHDC1(#46)	AT-hook DNA-binding motif-containing protein 1 OS=Homo sapiens OX=9606 GN=AHDC1 PE=1 SV=1	46	PTRPPASPPDKAF	176.868	+	1	-	R.PLLPTRPPAS#PPDK.A	5	Yes												10.172	8.326	8.986	9.165	10.407	10.271	10.536	12.046	10.686	9.577	9.801	9.438	10.738	9.036	10.312	10.501		1.11024	0.908685	0.980793	1.00028	1.1359	1.12103	1.14996	1.31479
906	Q5TGY3	AHDC1	AHDC1(#179)	AT-hook DNA-binding motif-containing protein 1 OS=Homo sapiens OX=9606 GN=AHDC1 PE=1 SV=1	179	LANSIRSPEERAT	40.0105	+	1	-	R.LSRPPAPPPGDLQYSFFSSPSLANSIRS#PEER.A	1	Yes												9.197	7.186	7.611	9.78	8.232	7.02	8.122	10.315	13.989	12.124	9.535	10.958	11.545	8.707	12.088	13.593		1.08927	0.851082	0.901402	1.15825	0.975002	0.831377	0.961891	1.22168
907	Q5TGY3	AHDC1	AHDC1(#484)	AT-hook DNA-binding motif-containing protein 1 OS=Homo sapiens OX=9606 GN=AHDC1 PE=1 SV=1	484	MAKIPVSLGRRNK	5000	+	1	-	K.IPVS#LGR.R	1	Yes												5.11	3.719	5.247	2.024	14.14	15.871	13.588	15.359	5.718	5.955	5.472	6.62	15.049	16.848	17.331	11.947		1.26948	0.924039	1.30356	0.502922	3.51312	3.94317	3.37597	3.81577
908	Q5TGY3	AHDC1	AHDC1(#501)	AT-hook DNA-binding motif-containing protein 1 OS=Homo sapiens OX=9606 GN=AHDC1 PE=1 SV=1	501	VSSLSSSLSVEGK	25.8995	+	1	-	K.VSSLSSS#LSVEGK.E	2	Yes					+							11.539	10.242	10.226	10.649	12.744	13.9	10.766	14.562	6.81	7.501	8.063	6.69	10.22	8.381	9.146	8.562		1.08207	0.960438	0.958917	0.998577	1.1951	1.30344	1.00953	1.36554
909	Q5TGY3	AHDC1	AHDC1(#596)	AT-hook DNA-binding motif-containing protein 1 OS=Homo sapiens OX=9606 GN=AHDC1 PE=1 SV=1	596	RKQKLASPQPSYA	151.571	+	1	-	K.LAS#PQPSYAADANDSK.A	2	Yes												9.58	11.027	10.318	9.918	10.815	9.839	9.518	10.414	11.791	10.528	10.215	10.714	8.167	8.659	9.063	9.434		0.938195	1.0799	1.01053	0.971378	1.05918	0.963583	0.932142	1.01996
910	Q5TGY3	AHDC1	AHDC1(#639)	AT-hook DNA-binding motif-containing protein 1 OS=Homo sapiens OX=9606 GN=AHDC1 PE=1 SV=1	639	SPPRCWTPSEPES	53.041	+	1	-	R.CWT#PSEPESVHQAPDTQSISHFLHR.V	1	Yes												7.181	3.353	5.114	6.603	10.593	6.851	14.87	11.184	12.302	8.274	11.15	10.292	15.984	10.133	15.357	10.759		1.29093	0.60273	0.91932	1.18702	1.90447	1.23169	2.67333	2.01072
911	Q5TGY3	AHDC1	AHDC1(#829)	AT-hook DNA-binding motif-containing protein 1 OS=Homo sapiens OX=9606 GN=AHDC1 PE=1 SV=1	829	SGQTELSQERQNL	57.9566	+	1	-	R.GSYYSTGAPSGQTELS#QER.Q	1	Yes												6.193	6.079	6.187	5.874	13.475	10.849	10.651	12.587	9.646	9.012	9.572	9.114	12.977	12.021	13.99	11.774		1.01807	0.999254	1.01705	0.965628	2.2151	1.78342	1.75079	2.06911
912	Q5TGY3	AHDC1	AHDC1(#846)	AT-hook DNA-binding motif-containing protein 1 OS=Homo sapiens OX=9606 GN=AHDC1 PE=1 SV=1	846	FRSLLDSDDSSDL	71.8454	+	1	-	R.SLLDS#DDSSDLLDFALSASRPESR.K	1	Yes												10.406	10.006	10.229	8.81	10.144	10.425	9.578	10.405	10.144	9.543	11.021	9.787	10.306	9.962	9.61	9.623		1.05504	1.01455	1.03715	0.893255	1.0285	1.05697	0.971109	1.05496
913	Q5TGY3	AHDC1	AHDC1(#849)	AT-hook DNA-binding motif-containing protein 1 OS=Homo sapiens OX=9606 GN=AHDC1 PE=1 SV=1	849	LLDSDDSSDLLDF	39.3399	+	1	-	R.SLLDSDDS#SDLLDFALSASRPESR.K	2	Yes												9.337	9.332	8.88	9.921	12.447	10.97	10.481	13.486	11.217	9.122	9.607	8.95	9.045	7.847	9.412	9.945		0.996729	0.99621	0.94798	1.05908	1.3288	1.17112	1.11883	1.43971
914	Q5TGY3	AHDC1	AHDC1(#896)	AT-hook DNA-binding motif-containing protein 1 OS=Homo sapiens OX=9606 GN=AHDC1 PE=1 SV=1	896	SRGAKASPVAVGS	317.597	+	1	-	K.AS#PVAVGSSGAGADPSFQPVLSAR.Q	1	Yes												10.236	11.716	11.044	10.269	9.788	9.726	8.86	9.425	11.195	9.785	11.181	10.371	8.721	9.313	9.238	9.133		0.946398	1.08319	1.02102	0.949393	0.904901	0.899204	0.819154	0.871405
915	Q5TGY3	AHDC1	AHDC1(#1007)	AT-hook DNA-binding motif-containing protein 1 OS=Homo sapiens OX=9606 GN=AHDC1 PE=1 SV=1	1007	AYGSGNSLPASPS	30.5488	+	1	-	K.DCSFAYGSGNS#LPASPSSAHSAGYAPPPTGGPCLPPSK.A	3	Yes					+					+		7.526	4.452	5.635	7.64	9.424	5.884	9.501	9.956	14.315	11.559	12.288	11.872	14.69	9.347	14.328	11.585		1.19204	0.705226	0.892606	1.21013	1.49268	0.931979	1.50493	1.57703
916	Q5TGY3	AHDC1	AHDC1(#1064)	AT-hook DNA-binding motif-containing protein 1 OS=Homo sapiens OX=9606 GN=AHDC1 PE=1 SV=1	1064	SRASTVSPGGYMV	36.2265	+	1	-	R.ASTVS#PGGYM*VPK.G	6	Yes												9.584	8.752	8.899	8.868	9.594	7.104	8.242	9.09	12.056	12.232	11.125	11.444	11.372	9.842	10.268	11.528		1.06184	0.969688	0.985967	0.98251	1.0629	0.787062	0.913123	1.00708
917	Q5TGY3	AHDC1	AHDC1(#1095)	AT-hook DNA-binding motif-containing protein 1 OS=Homo sapiens OX=9606 GN=AHDC1 PE=1 SV=1	1095	SSSFQPSPENCRQ	131.185	+	1	-	K.GTTASATSAASAASSSSSSFQPS#PENCR.Q	3	Yes												10.466	8.607	9.23	8.482	9.491	8.566	8.641	10.132	11.049	9.79	11.868	9.841	12.368	10.073	10.54	10.857		1.13807	0.935937	1.00367	0.922326	1.03205	0.931463	0.939631	1.10174
918	Q5TGY3	AHDC1	AHDC1(#1187)	AT-hook DNA-binding motif-containing protein 1 OS=Homo sapiens OX=9606 GN=AHDC1 PE=1 SV=1	1187	GFRRANSEASSSE	187.502	+	1	-	R.ANS#EASSSEGQSSLSSLEK.L	1	Yes												10.757	13.699	11.411	13.44	9.672	10.04	9.086	8.892	8.038	8.49	9.444	8.125	9.719	10.245	8.503	10.439		0.872669	1.11134	0.925705	1.09028	0.784606	0.814516	0.737119	0.721352
919	Q5TGY3	AHDC1	AHDC1(#1200)	AT-hook DNA-binding motif-containing protein 1 OS=Homo sapiens OX=9606 GN=AHDC1 PE=1 SV=1	1200	GQSSLSSLEKLMM	66.894	+	1	-	R.ANSEASSSEGQSSLSS#LEK.L	1	Yes					+							6.058	4.953	6.045	3.044	11.975	13.834	12.278	11.922	8.465	8.96	11.156	9.872	14.067	14.959	11.789	10.623		1.2055	0.985701	1.20298	0.605819	2.38298	2.75286	2.4433	2.3725
920	Q5TGY3	AHDC1	AHDC1(#1324)	AT-hook DNA-binding motif-containing protein 1 OS=Homo sapiens OX=9606 GN=AHDC1 PE=1 SV=1	1324	SGDSSMSPLPSQS	65.7205	+	1	-	K.PQPVNPLFQDSPDLGLDYYSGDSSMS#PLPSQSR.A	1	Yes												9.642	10.617	9.055	11.584	9.384	9.486	7.965	10.354	11.345	9.408	11.907	8.965	10.59	8.97	9.315	11.413		0.943029	1.03843	0.885618	1.13293	0.917793	0.927761	0.779037	1.01263
921	Q5TGY3	AHDC1	AHDC1(#1399)	AT-hook DNA-binding motif-containing protein 1 OS=Homo sapiens OX=9606 GN=AHDC1 PE=1 SV=1	1399	GLQKAYSPTCSPT	47.9203	+	1	-	K.AYS#PT#CSPTLGFK.E	2	Yes												9.631	7.407	8.217	9.175	9.955	7.509	9.016	9.887	10.877	8.558	11.876	9.202	14.182	10.584	12.793	11.13		1.11887	0.860558	0.954648	1.06593	1.15654	0.872334	1.04746	1.14861
922	Q5TGY3	AHDC1	AHDC1(#1403)	AT-hook DNA-binding motif-containing protein 1 OS=Homo sapiens OX=9606 GN=AHDC1 PE=1 SV=1	1403	AYSPTCSPTLGFK	27.6623	+	1	-	K.AYSPTCS#PTLGFK.E	2	Yes												10.683	9.289	10.109	9.167	9.018	7.033	7.971	9.317	13.825	10.486	11.15	11.207	10.227	8.961	11.041	10.515		1.08872	0.94674	1.03024	0.934303	0.919115	0.716808	0.812391	0.949588
923	Q5TGY3	AHDC1	AHDC1(#1458)	AT-hook DNA-binding motif-containing protein 1 OS=Homo sapiens OX=9606 GN=AHDC1 PE=1 SV=1	1458	GQPHYDSPSCKGT	30.9878	+	1	-	R.DLPLGQPHYDS#PSCK.G	1	Yes												9.752	8.778	9.189	11.073	9.81	6.389	8.18	9.156	12.546	11.427	9.695	11.16	10.612	9.016	12.416	10.801		1.0056	0.905086	0.947541	1.14177	1.0115	0.65874	0.843481	0.944138
924	Q5TGY3	AHDC1	AHDC1(#1507)	AT-hook DNA-binding motif-containing protein 1 OS=Homo sapiens OX=9606 GN=AHDC1 PE=1 SV=1	1507	SAPHLASPPATPK	37.4038	+	1	-	R.TEAACLSAPHLAS#PPATPK.A	1	Yes												8.553	6.772	7.625	8.187	9.359	7.931	9.97	9.942	12.941	11.751	10.943	11.872	11.444	9.799	11.636	11.275		1.09872	0.869989	0.979578	1.05172	1.20235	1.01885	1.28077	1.27722
925	Q5TGY3	AHDC1	AHDC1(#1549)	AT-hook DNA-binding motif-containing protein 1 OS=Homo sapiens OX=9606 GN=AHDC1 PE=1 SV=1	1549	LSDLTLSPVPRDS	94.0914	+	1	-	R.GPAAAAAGYGCPLLSDLTLS#PVPR.D	3	Yes												9.189	9.308	8.596	10.323	10.292	8.558	8.532	10.529	11.728	10.956	10.802	10.101	10.608	9.013	10.049	11.415		0.98236	0.995132	0.918948	1.10356	1.10029	0.914905	0.912126	1.12565
926	Q5TGY3	AHDC1	AHDC1(#1399;1403)	AT-hook DNA-binding motif-containing protein 1 OS=Homo sapiens OX=9606 GN=AHDC1 PE=1 SV=1	1399;1403	GLQKAYSPTCSPT;AYSPTCSPTLGFK	47.920309132;27.662269969	+	2	+	K.AYS#PT#CSPTLGFK.E	1	Yes												8.918	7.002	8.029	8.441	9.681	8.191	9.792	9.773	11.474	9.738	11.565	10.576	12.699	10.699	12.947	10.478		1.10131	0.864689	0.991529	1.04248	1.19553	1.01159	1.20923	1.20691
927	Q8N157	AHI1	AHI1(#45)	Jouberin OS=Homo sapiens OX=9606 GN=AHI1 PE=1 SV=1	45	RSEENISPDTIRS	64.9172	+	1	-	R.SEENIS#PDTIR.S	2	Yes												10.19	8.559	9.873	8.553	9.973	7.503	8.48	9.213	11.216	9.553	10.974	10.553	11.829	10.63	13.304	9.598		1.09649	0.92093	1.06231	0.920278	1.07312	0.807327	0.912415	0.991282
928	Q8N157	AHI1	AHI1(#145)	Jouberin OS=Homo sapiens OX=9606 GN=AHI1 PE=1 SV=1	145	QDLKPETPENKVD	214.252	+	1	-	K.TVPQLTTQDLKPET#PENK.V	3	Yes												9.728	8.517	9.395	7.895	10.173	8.102	8.798	9.914	11.672	11.543	10.286	11.415	10.794	10	11.431	10.336		1.09505	0.958718	1.05755	0.888682	1.14508	0.911943	0.990292	1.11597
929	Q8N157	AHI1	AHI1(#331)	Jouberin OS=Homo sapiens OX=9606 GN=AHI1 PE=1 SV=1	331	EITSRDSPVYPKC	3.2621	-	1	-	K.AVADNNEDVDGDGVHEITSRDS#PVYPK.C	2	Yes			+									8.797	8.433	8.537	8.767	9.036	8.174	7.944	9.397	12.382	10.912	11.315	10.99	11.36	10.368	12.332	11.256		1.01894	0.976742	0.988823	1.01549	1.04665	0.946735	0.920148	1.08849
930	Q8N157	AHI1	AHI1(#1002)	Jouberin OS=Homo sapiens OX=9606 GN=AHI1 PE=1 SV=1	1002	KVNKNLSFTSPPA	5.50414	-	1	-	K.NLS#FTSPPAVSSQQSK.L	2	Yes												9.529	9.077	10.008	7.336	8.863	6.435	7.712	7.674	12.483	12.268	10.543	12.758	10.906	11.404	11.898	11.107		1.06026	1.00993	1.11359	0.816215	0.986133	0.716001	0.85804	0.853833
931	Q8N157	AHI1	AHI1(#1123)	Jouberin OS=Homo sapiens OX=9606 GN=AHI1 PE=1 SV=1	1123	PEIKERSPPLSPE	5000	+	1	-	K.ERS#PPLS#PEEK.T	2	Yes												8.786	9.344	8.889	8.324	10.01	10.32	8.396	10.307	9.566	10.784	9.694	9.806	11.408	11.316	11.56	11.491		0.994402	1.0575	1.00605	0.942047	1.13295	1.16795	0.950252	1.16658
932	Q8N157	AHI1	AHI1(#1127)	Jouberin OS=Homo sapiens OX=9606 GN=AHI1 PE=1 SV=1	1127	ERSPPLSPEEKTK	5000	+	1	-	K.ERS#PPLS#PEEK.T	1	Yes												12.953	9.74	10.968	10.169	8.844	5.759	5.922	9.258	11.909	12.802	9.749	10.918	11.195	8.121	11.699	9.995		1.18212	0.888926	1.00094	0.92802	0.80718	0.525591	0.54048	0.84491
933	Q8N157	AHI1	AHI1(#1123;1127)	Jouberin OS=Homo sapiens OX=9606 GN=AHI1 PE=1 SV=1	1123;1127	PEIKERSPPLSPE;ERSPPLSPEEKTK	5000;5000	+	2	+	K.ERS#PPLS#PEEK.T	2	Yes												11.136	10.624	11.383	10.669	11.596	10.498	10.551	10.331	8.149	9.136	9.307	9.322	9.574	9.668	10.403	7.653		1.0167	0.969981	1.03928	0.97403	1.05869	0.958497	0.963266	0.943252
934	Q09666	AHNAK	AHNAK(#18)	Neuroblast differentiation-associated protein AHNAK OS=Homo sapiens OX=9606 GN=AHNAK PE=1 SV=2	18	LPNWQGSGSHGLT	7.20684	-	1	-	R.ELLLPNWQGS#GSHGLTIAQR.D	2	Yes												10.363	10.738	10.62	10.339	10.518	9.964	10.193	10.265	10.122	8.894	9.816	9.397	9.54	9.639	9.781	9.81		0.985538	1.02123	1.00995	0.983291	1.00025	0.947562	0.969343	0.976203
935	Q09666	AHNAK	AHNAK(#41)	Neuroblast differentiation-associated protein AHNAK OS=Homo sapiens OX=9606 GN=AHNAK PE=1 SV=2	41	QEVTQNSPAARTG	97.1177	+	1	-	R.DDGVFVQEVTQNS#PAAR.T	22	Yes												10.03	9.463	9.867	8.696	9.983	7.918	8.259	9.507	12.067	11.123	11.247	11.232	10.366	9.592	10.667	9.982		1.05424	0.994629	1.03709	0.914039	1.04931	0.832249	0.868061	0.999285
936	Q09666	AHNAK	AHNAK(#93)	Neuroblast differentiation-associated protein AHNAK OS=Homo sapiens OX=9606 GN=AHNAK PE=1 SV=2	93	HRKGDRSPEPGQT	257.033	+	1	-	K.GDRS#PEPGQTWTR.E	30	Yes												8.398	8.605	8.319	7.261	10.764	11.693	9.615	11.256	9.914	10.97	10.815	10.179	10.89	10.715	9.884	10.722		1.03102	1.05639	1.02123	0.891367	1.32142	1.4355	1.18033	1.38188
937	Q09666	AHNAK	AHNAK(#115)	Neuroblast differentiation-associated protein AHNAK OS=Homo sapiens OX=9606 GN=AHNAK PE=1 SV=2	115	SSEVVLSGDDEEY	133.773	+	1	-	R.EVFSSCSSEVVLS#GDDEEYQR.I	3	Yes												10.333	8.062	9.093	9.157	11.018	9.678	10.288	11.039	9.406	8.846	11.251	9.181	12.317	9.967	11.274	9.089		1.12792	0.880057	0.992529	0.999489	1.20272	1.05642	1.12302	1.20499
938	Q09666	AHNAK	AHNAK(#135)	Neuroblast differentiation-associated protein AHNAK OS=Homo sapiens OX=9606 GN=AHNAK PE=1 SV=2	135	IKPRLKSEDGVEG	243.715	+	1	-	R.LKS#EDGVEGDLGETQSR.T	6	Yes						+						10.006	17.812	12.652	16.396	9.048	10.722	7.569	7.762	8.365	10.21	9.637	9.309	6.596	8.656	7.307	7.954		0.703822	1.25292	0.889955	1.1533	0.63646	0.754171	0.532396	0.545991
939	Q09666	AHNAK	AHNAK(#158)	Neuroblast differentiation-associated protein AHNAK OS=Homo sapiens OX=9606 GN=AHNAK PE=1 SV=2	158	TVTRRVTAYTVDV	130.551	+	1	-	R.RVT#AYTVDVTGR.E	2	Yes								+				17.944	17.005	19.603	4.673	13.289	18.572	10.431	17.592	4.899	4.134	4.021	4.273	5.419	6.532	4.789	6.825		1.21192	1.14853	1.32395	0.315603	0.897531	1.25431	0.704481	1.18815
940	Q09666	AHNAK	AHNAK(#176)	Neuroblast differentiation-associated protein AHNAK OS=Homo sapiens OX=9606 GN=AHNAK PE=1 SV=2	176	AKDIDISSPEFKI	5000	+	1	-	K.DIDIS#S#PEFK.I	4	Yes												9.661	12.214	10.8	11.249	10.008	9.538	8.336	8.952	9.837	10.686	10.071	10.283	8.996	9.986	9.921	9.462		0.879771	1.11228	0.983524	1.02443	0.911377	0.868578	0.759154	0.815182
941	Q09666	AHNAK	AHNAK(#177)	Neuroblast differentiation-associated protein AHNAK OS=Homo sapiens OX=9606 GN=AHNAK PE=1 SV=2	177	KDIDISSPEFKIK	5000	+	1	-	K.DIDIS#S#PEFK.I	27	Yes												10.121	11.912	11.282	10.67	9.858	8.64	8.894	7.994	9.702	11.468	10.709	11.341	9.065	10.334	9.232	8.778		0.920448	1.08326	1.02596	0.970335	0.896475	0.785689	0.808843	0.727001
942	Q09666	AHNAK	AHNAK(#210)	Neuroblast differentiation-associated protein AHNAK OS=Homo sapiens OX=9606 GN=AHNAK PE=1 SV=2	210	TVIRLPSGSGAAS	118.698	+	1	-	R.LPS#GSGAAS#PTGSAVDIR.A	6	Yes												10.722	10.143	9.75	11.901	10.333	9.812	9.453	11.151	9.799	8.385	10.189	8.288	10.792	8.949	9.991	10.341		1.00873	0.954282	0.917315	1.11967	0.972163	0.92317	0.889322	1.04908
943	Q09666	AHNAK	AHNAK(#212)	Neuroblast differentiation-associated protein AHNAK OS=Homo sapiens OX=9606 GN=AHNAK PE=1 SV=2	212	IRLPSGSGAASPT	36.8271	+	1	-	R.LPSGS#GAASPTGS#AVDIR.A	2	Yes												9.233	11.29	10.08	11.382	9.58	9.553	8.94	8.731	10.407	10.574	11.031	10.608	9.218	10.065	9.735	9.571		0.879652	1.0756	0.960348	1.0844	0.912676	0.910095	0.851686	0.831806
944	Q09666	AHNAK	AHNAK(#216)	Neuroblast differentiation-associated protein AHNAK OS=Homo sapiens OX=9606 GN=AHNAK PE=1 SV=2	216	SGSGAASPTGSAV	72.3401	+	1	-	R.LPSGSGAAS#PTGSAVDIR.A	27	Yes												10.633	12.163	11.767	9.954	10.286	8.374	7.916	8.648	10.717	10.852	11.118	11.079	8.871	9.521	9.688	8.413		0.955383	1.09292	1.05732	0.894379	0.92425	0.752439	0.711311	0.777057
945	Q09666	AHNAK	AHNAK(#230)	Neuroblast differentiation-associated protein AHNAK OS=Homo sapiens OX=9606 GN=AHNAK PE=1 SV=2	230	IRAGAISASGPEL	96.0691	+	1	-	R.AGAIS#ASGPELQGAGHSK.L	2	Yes												10.382	11.5	10.184	13.738	10.574	12.523	11.254	11.579	8.301	8.57	8.471	7.984	8.632	8.444	8.334	9.529		0.906647	1.00429	0.889343	1.19972	0.923448	1.09367	0.982842	1.01124
946	Q09666	AHNAK	AHNAK(#232)	Neuroblast differentiation-associated protein AHNAK OS=Homo sapiens OX=9606 GN=AHNAK PE=1 SV=2	232	AGAISASGPELQG	48.462	+	1	-	R.AGAISAS#GPELQGAGHSK.L	1	Yes												10.584	10.166	10.248	11.283	9.485	12.562	12.044	10.771	8.66	9.073	9.044	9.017	9.251	9.508	8.853	9.45		1.00133	0.961732	0.969489	1.06745	0.897339	1.18845	1.13948	1.019
947	Q09666	AHNAK	AHNAK(#242)	Neuroblast differentiation-associated protein AHNAK OS=Homo sapiens OX=9606 GN=AHNAK PE=1 SV=2	242	LQGAGHSKLQVTM	356.589	+	1	-	R.AGAISASGPELQGAGHS#K.L	1	Yes												10.619	7.689	8.865	9.332	10.046	10.943	9.19	14.955	10.064	7.124	7.061	7.115	11.607	8.687	15.003	11.701		1.16353	0.842501	0.971408	1.02256	1.10082	1.19903	1.00699	1.63868
948	Q09666	AHNAK	AHNAK(#283)	Neuroblast differentiation-associated protein AHNAK OS=Homo sapiens OX=9606 GN=AHNAK PE=1 SV=2	283	AVDISSSLGGRAV	28.0409	+	1	-	R.GGVQVPAVDISSS#LGGR.A	2	Yes												11.116	10.477	10.548	11.452	13.309	16.451	12.483	16.406	6.489	5.907	6.321	5.792	8.303	7.557	9.534	7.856		1.02	0.961358	0.967863	1.05078	1.22121	1.50949	1.14539	1.5054
949	Q09666	AHNAK	AHNAK(#332)	Neuroblast differentiation-associated protein AHNAK OS=Homo sapiens OX=9606 GN=AHNAK PE=1 SV=2	332	KAGLRVSAPEVSV	307.457	+	1	-	R.VS#APEVSVGHK.G	5	Yes			+									10.08	8.519	8.571	11.583	7.495	6.255	7.234	7.468	11.805	14.222	12.836	12.331	11.856	9.333	9.843	10.568		1.04042	0.879272	0.884705	1.1956	0.77366	0.645634	0.746685	0.770844
950	Q09666	AHNAK	AHNAK(#337)	Neuroblast differentiation-associated protein AHNAK OS=Homo sapiens OX=9606 GN=AHNAK PE=1 SV=2	337	VSAPEVSVGHKGG	134.943	+	1	-	R.VSAPEVS#VGHK.G	1	Yes												6.598	9.403	7.008	7.95	10.12	15.753	9.445	12.85	9.313	14.222	7.777	9.985	8.388	9.636	8.028	13.523		0.852495	1.21492	0.905442	1.02714	1.30757	2.03525	1.2203	1.66021
951	Q09666	AHNAK	AHNAK(#412)	Neuroblast differentiation-associated protein AHNAK OS=Homo sapiens OX=9606 GN=AHNAK PE=1 SV=2	412	GSITGPSVEVQAP	18.1465	+	1	-	K.PQGHIGVDASAPQIGGSITGPS#VEVQAPDIDVQGPGSK.L	1	Yes					+							7.922	5.731	6.214	11.351	9.705	9.543	10.743	14.876	12.406	9.45	6.666	8.549	10.769	7.558	14.971	13.545		1.0151	0.734263	0.79622	1.45442	1.24357	1.22278	1.37657	1.90614
952	Q09666	AHNAK	AHNAK(#490)	Neuroblast differentiation-associated protein AHNAK OS=Homo sapiens OX=9606 GN=AHNAK PE=1 SV=2	490	KGTKVKTPEMIIQ	5000	+	1	-	K.VKT#PEMIIQ@K.P	18	Yes												8.652	12.623	10.198	9.065	9.244	9.408	7.458	7.881	9.653	12.97	10.606	11.316	9.424	11.612	8.749	11.142		0.85374	1.24553	1.00625	0.894486	0.912138	0.92835	0.735882	0.777635
953	Q09666	AHNAK	AHNAK(#501)	Neuroblast differentiation-associated protein AHNAK OS=Homo sapiens OX=9606 GN=AHNAK PE=1 SV=2	501	IQKPKISMQDVDL	134.308	+	1	-	K.IS#M*QDVDLSLGSPK.L	1	Yes												8.573	15.71	10.673	9.866	12.231	11.583	9.223	8.951	8.042	11.342	10.682	9.584	7.807	10.118	5.536	10.079		0.765097	1.40194	0.952469	0.880497	1.0915	1.03372	0.823045	0.798774
954	Q09666	AHNAK	AHNAK(#511)	Neuroblast differentiation-associated protein AHNAK OS=Homo sapiens OX=9606 GN=AHNAK PE=1 SV=2	511	VDLSLGSPKLKGD	165.146	+	1	-	K.ISMQDVDLSLGS#PK.L	14	Yes												10.077	11.88	10.809	11.768	10.884	10.657	10.318	9.797	8.934	9.887	9.637	9.61	8.702	9.43	8.693	8.918		0.905123	1.06704	0.970828	1.05701	0.977566	0.957178	0.926744	0.879993
955	Q09666	AHNAK	AHNAK(#539)	Neuroblast differentiation-associated protein AHNAK OS=Homo sapiens OX=9606 GN=AHNAK PE=1 SV=2	539	QVALKGSRVDIET	189.262	+	1	-	K.GS#RVDIETPNLEGTLTGPR.L	1	Yes												9.001	13.84	10.703	16.182	9.511	11.875	8.756	8.874	8.251	9.273	9.276	8.867	7.838	9.5	9.824	8.428		0.72406	1.11328	0.86097	1.30169	0.765047	0.955253	0.704323	0.713843
956	Q09666	AHNAK	AHNAK(#545)	Neuroblast differentiation-associated protein AHNAK OS=Homo sapiens OX=9606 GN=AHNAK PE=1 SV=2	545	SRVDIETPNLEGT	204.587	+	1	-	R.VDIET#PNLEGTLTGPR.L	1	Yes												10.68	12.393	11.498	12.297	9.55	8.912	8.4	8.844	10.067	8.314	10.449	9.066	9.589	9.892	10.583	9.465		0.911497	1.05768	0.981297	1.04952	0.815068	0.760562	0.716861	0.754783
957	Q09666	AHNAK	AHNAK(#551)	Neuroblast differentiation-associated protein AHNAK OS=Homo sapiens OX=9606 GN=AHNAK PE=1 SV=2	551	TPNLEGTLTGPRL	47.0954	+	1	-	R.VDIETPNLEGT#LTGPR.L	1	Yes												11.024	13.973	13.219	10.184	10.46	11.335	7.941	10.735	9.795	8.151	8.142	8.739	7.592	9.098	11.143	8.469		0.911099	1.15482	1.09247	0.841618	0.864432	0.936735	0.656274	0.887221
958	Q09666	AHNAK	AHNAK(#570)	Neuroblast differentiation-associated protein AHNAK OS=Homo sapiens OX=9606 GN=AHNAK PE=1 SV=2	570	TGTCRISMSEVDL	89.4225	+	1	-	R.IS#MSEVDLNVAAPK.V	4	Yes			+					+				9.636	10.673	8.679	12.981	13.127	18.85	15.91	16.634	5.899	5.687	6.495	5.073	7.846	7.043	5.724	9.744		0.91838	1.01719	0.827209	1.23722	1.25108	1.79656	1.51633	1.58534
959	Q09666	AHNAK	AHNAK(#572)	Neuroblast differentiation-associated protein AHNAK OS=Homo sapiens OX=9606 GN=AHNAK PE=1 SV=2	572	TCRISMSEVDLNV	29.6917	+	1	-	R.ISM*S#EVDLNVAAPK.V	4	Yes												15.178	10.187	12.868	9.851	11.51	10.853	10.509	14.376	8.337	7.865	6.758	7.58	9.023	7.223	9.859	8.024		1.26259	0.847467	1.07044	0.819499	0.95745	0.902793	0.874181	1.19591
960	Q09666	AHNAK	AHNAK(#635)	Neuroblast differentiation-associated protein AHNAK OS=Homo sapiens OX=9606 GN=AHNAK PE=1 SV=2	635	PKMKMPTFSTPGA	15.9058	+	1	-	K.M*PT#FSTPGAK.G	2	Yes												10.9	15.887	14.896	10.779	11.163	10.609	9.028	8.753	9.085	8.2	8.656	9.663	6.508	9.437	9.609	6.826		0.831074	1.21135	1.13573	0.821852	0.85117	0.808923	0.68837	0.667343
961	Q09666	AHNAK	AHNAK(#638)	Neuroblast differentiation-associated protein AHNAK OS=Homo sapiens OX=9606 GN=AHNAK PE=1 SV=2	638	KMPTFSTPGAKGE	72.0276	+	1	-	K.M*PTFST#PGAK.G	10	Yes												11.711	14.851	15.666	7.452	10.809	8.202	7.488	8.346	11.72	9.859	9.566	11.775	6.649	9.225	9.569	7.112		0.942891	1.19577	1.26135	0.599987	0.870312	0.660363	0.602879	0.672007
962	Q09666	AHNAK	AHNAK(#651)	Neuroblast differentiation-associated protein AHNAK OS=Homo sapiens OX=9606 GN=AHNAK PE=1 SV=2	651	GPDVHMTLPKGDI	5000	+	1	-	K.GEGPDVHMT#LPK.G	1	Yes												13.332	17.586	16.646	5.078	9.702	30.313	10.294	15.92	3.763	4.802	3.408	4.245	4.794	7.942	4.832	7.343		1.01302	1.33627	1.26484	0.385872	0.73717	2.30329	0.782213	1.20965
963	Q09666	AHNAK	AHNAK(#698)	Neuroblast differentiation-associated protein AHNAK OS=Homo sapiens OX=9606 GN=AHNAK PE=1 SV=2	698	VKTPKISMPDVDL	5000	+	1	-	K.IS#M*PDVDLHVK.G	2	Yes	+											8.63	14.143	9.39	15.308	8.26	12.448	10.212	9.659	9.651	6.482	9.561	6.746	8.578	9.552	6.925	14.453		0.727201	1.1917	0.791241	1.28986	0.69604	1.04892	0.860474	0.81389
964	Q09666	AHNAK	AHNAK(#793)	Neuroblast differentiation-associated protein AHNAK OS=Homo sapiens OX=9606 GN=AHNAK PE=1 SV=2	793	VTAPDVSIEEPEG	136.346	+	1	-	K.IDVTAPDVS#IEEPEGK.L	2	Yes					+					+		10.224	10.601	10.782	9.428	9.06	7.207	7.859	7.984	11.802	11.211	11.032	11.652	10.031	10.344	10.728	10.055		0.996624	1.03333	1.05103	0.91901	0.883198	0.702504	0.76609	0.778292
965	Q09666	AHNAK	AHNAK(#819)	Neuroblast differentiation-associated protein AHNAK OS=Homo sapiens OX=9606 GN=AHNAK PE=1 SV=2	819	IKVPKISMPDVDL	5000	+	1	-	K.IS#MPDVDLHLK.G	2	Yes	+											10.166	14.765	11.464	16.681	11.77	21.839	16.464	14.143	5.664	4.558	6.011	4.944	4.665	5.803	4.824	6.239		0.766152	1.11272	0.863985	1.25714	0.88701	1.64584	1.24076	1.06586
966	Q09666	AHNAK	AHNAK(#886)	Neuroblast differentiation-associated protein AHNAK OS=Homo sapiens OX=9606 GN=AHNAK PE=1 SV=2	886	MKMPKFSMPGFKA	5000	+	1	-	K.FS#MPGFK.A	1	Yes	+					+						15.266	18.496	17.402	10.164	11.75	19.849	11.955	13.305	3.829	4.522	4.527	4.376	5.711	7.436	5.195	6.217		0.995733	1.20635	1.135	0.662916	0.766408	1.29465	0.779753	0.867795
967	Q09666	AHNAK	AHNAK(#947)	Neuroblast differentiation-associated protein AHNAK OS=Homo sapiens OX=9606 GN=AHNAK PE=1 SV=2	947	IKAPKISMPDVDL	5000	+	1	-	K.IS#MPDVDLHMK.G	1	Yes	+											9.361	12.559	8.639	23.763	9.873	20.8	16.903	13.992	5.123	4.278	6.102	4.06	5.953	5.717	4.561	8.316		0.68929	0.924776	0.636161	1.74977	0.727004	1.53157	1.24463	1.03028
968	Q09666	AHNAK	AHNAK(#1010)	Neuroblast differentiation-associated protein AHNAK OS=Homo sapiens OX=9606 GN=AHNAK PE=1 SV=2	1010	PKFSMPSLKGEGP	95.6127	+	1	-	K.FSMPS#LK.G	9	Yes					+					+		10.463	12.149	11.289	10.297	10.77	11.965	8.409	13.503	10.643	7.919	6.92	7.869	7.803	8.081	11.395	10.525		0.946923	1.09951	1.02167	0.931894	0.974721	1.08279	0.760988	1.22202
969	Q09666	AHNAK	AHNAK(#1042)	Neuroblast differentiation-associated protein AHNAK OS=Homo sapiens OX=9606 GN=AHNAK PE=1 SV=2	1042	TNAPDLSLEGPEG	133.773	+	1	-	K.VDTNAPDLS#LEGPEGK.L	1	Yes					+					+		11.773	14.182	12.907	11.944	10.032	9.658	7.453	9.322	9.544	9.162	10.551	9.223	8.382	8.734	9.251	7.882		0.926882	1.11655	1.01617	0.940391	0.789833	0.760399	0.586755	0.733917
970	Q09666	AHNAK	AHNAK(#1068)	Neuroblast differentiation-associated protein AHNAK OS=Homo sapiens OX=9606 GN=AHNAK PE=1 SV=2	1068	FRAPKMSLPDVDL	5000	+	1	-	K.MS#LPDVDLDLK.G	2	Yes					+					+		9.527	16.207	11.975	13.583	11.855	12.262	10.144	10.177	8.031	5.679	8.65	6.53	7.769	9.619	8.223	9.768		0.742971	1.26391	0.933838	1.05928	0.92448	0.956206	0.791057	0.793675
971	Q09666	AHNAK	AHNAK(#1123)	Neuroblast differentiation-associated protein AHNAK OS=Homo sapiens OX=9606 GN=AHNAK PE=1 SV=2	1123	GQGLDWSLKIPKM	5000	+	1	-	K.APDVEGQGLDWS#LK.I	1	Yes										+		11.837	8.186	8.728	10.47	15.967	21.379	13.705	26.496	4.842	4.143	4.867	3.597	7.54	4.746	7.142	6.354		1.20723	0.834852	0.890119	1.0678	1.62842	2.18037	1.39774	2.70225
972	Q09666	AHNAK	AHNAK(#1170)	Neuroblast differentiation-associated protein AHNAK OS=Homo sapiens OX=9606 GN=AHNAK PE=1 SV=2	1170	IEAPDVSLEGPEG	5000	+	1	-	K.VDIEAPDVS#LEGPEGK.L	2	Yes					+					+		10.649	13.628	12.033	10.943	10.431	9.742	7.954	9.28	9.66	8.953	10.518	9.209	8.895	9.689	9.446	8.97		0.901451	1.15365	1.01858	0.926324	0.883021	0.824646	0.673309	0.785553
973	Q09666	AHNAK	AHNAK(#1286)	Neuroblast differentiation-associated protein AHNAK OS=Homo sapiens OX=9606 GN=AHNAK PE=1 SV=2	1286	KADIDVSGPKVDV	5000	+	1	-	K.ADIDVS#GPK.V	3	Yes												10.72	10.924	11.08	10.025	10.017	9.617	9.359	9.094	10.119	9.897	12.06	10.55	9.483	9.687	9.238	8.129		1.00305	1.02212	1.03676	0.938068	0.937269	0.899858	0.875742	0.850958
974	Q09666	AHNAK	AHNAK(#1344)	Neuroblast differentiation-associated protein AHNAK OS=Homo sapiens OX=9606 GN=AHNAK PE=1 SV=2	1344	KGDVDVSLPEVEG	5000	+	1	-	K.GDVDVS#LPEVEGEMK.V	3	Yes					+					+		9.775	12.41	10.72	10.839	10.463	10.233	8.962	9.764	9.898	10.161	9.866	9.722	8.774	9.567	8.817	10.029		0.893807	1.13484	0.980221	0.991135	0.956764	0.935688	0.819533	0.89286
975	Q09666	AHNAK	AHNAK(#1452)	Neuroblast differentiation-associated protein AHNAK OS=Homo sapiens OX=9606 GN=AHNAK PE=1 SV=2	1452	IKPQKISIPDVGL	5000	+	1	-	K.IS#IPDVGLHLK.G	2	Yes	+											8.658	11.006	9.253	11.671	13.204	23.986	15.839	13.829	4.481	6.079	7.512	5.729	7.386	8.646	6.396	6.326		0.853249	1.08465	0.911938	1.15016	1.30132	2.36388	1.56094	1.36285
976	Q09666	AHNAK	AHNAK(#1571)	Neuroblast differentiation-associated protein AHNAK OS=Homo sapiens OX=9606 GN=AHNAK PE=1 SV=2	1571	PKFKMPSMNIQTH	299.294	+	1	-	K.M*PS#MNIQTHK.I	7	Yes					+					+		9.93	13.498	12.275	9.703	11.155	10.939	7.385	12.258	11.286	7.857	6.817	8.36	7.174	8.53	12.927	9.908		0.874788	1.1891	1.08136	0.854754	0.982683	0.963711	0.650596	1.07987
977	Q09666	AHNAK	AHNAK(#1580)	Neuroblast differentiation-associated protein AHNAK OS=Homo sapiens OX=9606 GN=AHNAK PE=1 SV=2	1580	IQTHKISMPDVGL	5000	+	1	-	K.IS#M*PDVGLNLK.A	3	Yes												9.223	14.816	11.136	12.636	12.987	25.152	15.233	14.379	4.615	5.48	5.588	5.153	5.079	7.048	5.05	6.425		0.771585	1.23954	0.931674	1.0572	1.08653	2.10433	1.27447	1.20296
978	Q09666	AHNAK	AHNAK(#2138)	Neuroblast differentiation-associated protein AHNAK OS=Homo sapiens OX=9606 GN=AHNAK PE=1 SV=2	2138	KGDVDVSLPKLEG	5000	+	1	-	K.GDVDVS#LPK.L	1	Yes					+							10.449	10.897	10.573	8.964	10.988	11.147	9.658	11.68	9.201	8.103	8.68	8.14	10.239	10.104	10.107	11.073		1.02233	1.06615	1.03448	0.877039	1.07504	1.09061	0.944942	1.14275
979	Q09666	AHNAK	AHNAK(#2185)	Neuroblast differentiation-associated protein AHNAK OS=Homo sapiens OX=9606 GN=AHNAK PE=1 SV=2	2185	FKTPKISMPDVNL	5000	+	1	-	K.IS#MPDVNLNLK.G	2	Yes	+											12.354	19.571	12.942	17.794	9.157	14.908	11.813	11.326	6.366	6.887	5.75	5.588	5.283	6.141	3.565	10.552		0.788599	1.24934	0.826158	1.1359	0.584514	0.951682	0.754081	0.723026
980	Q09666	AHNAK	AHNAK(#2313)	Neuroblast differentiation-associated protein AHNAK OS=Homo sapiens OX=9606 GN=AHNAK PE=1 SV=2	2313	FKTPKISMPDVDF	5000	+	1	-	K.IS#MPDVDFNLK.G	1	Yes	+											9.582	16.725	11.618	18.157	10.105	21.019	13.332	13.441	7.186	4.628	6.29	5.169	4.354	5.776	5.33	7.29		0.683417	1.19291	0.828662	1.29502	0.720717	1.49918	0.950888	0.958656
981	Q09666	AHNAK	AHNAK(#2387)	Neuroblast differentiation-associated protein AHNAK OS=Homo sapiens OX=9606 GN=AHNAK PE=1 SV=2	2387	FKAPKISMPDLDL	5000	+	1	-	K.IS#MPDLDLHLK.S	2	Yes												10.382	16.976	11.444	16.584	10.724	18.156	16.235	13.819	6.631	4.945	5.014	4.812	4.579	5.701	3.654	10.343		0.749766	1.22603	0.826501	1.19771	0.774499	1.31123	1.17245	0.997974
982	Q09666	AHNAK	AHNAK(#2423)	Neuroblast differentiation-associated protein AHNAK OS=Homo sapiens OX=9606 GN=AHNAK PE=1 SV=2	2423	GPHVDVSGPDIDI	5000	+	1	-	K.GPHVDVS#GPDIDIEGPEGK.L	1	Yes												10.072	11.27	10.659	12.634	10.696	14.054	12.581	11.077	7.558	7.199	8.608	7.731	8.64	9.574	9.276	8.371		0.902597	1.00992	0.955256	1.13222	0.958499	1.25947	1.12748	0.992655
983	Q09666	AHNAK	AHNAK(#2474)	Neuroblast differentiation-associated protein AHNAK OS=Homo sapiens OX=9606 GN=AHNAK PE=1 SV=2	2474	KGDVDVSVPEVEG	5000	+	1	-	K.GDVDVS#VPEVEGK.L	2	Yes												10.453	11.867	11.383	11.364	10.318	11.211	10.395	9.748	8.736	8.628	9.462	9.102	8.939	10.009	9.646	8.739		0.927786	1.05329	1.01028	1.00864	0.915828	0.995063	0.922632	0.865184
984	Q09666	AHNAK	AHNAK(#2580)	Neuroblast differentiation-associated protein AHNAK OS=Homo sapiens OX=9606 GN=AHNAK PE=1 SV=2	2580	IKAPKISMPDFDL	5000	+	1	-	K.IS#MPDFDLHLK.G	1	Yes				+								9.561	15.992	9.91	21.858	10.714	26.775	18.541	15.297	3.365	3.224	3.705	2.859	3.853	4.551	2.843	6.951		0.667216	1.11595	0.691528	1.52531	0.747632	1.8684	1.29386	1.06744
985	Q09666	AHNAK	AHNAK(#2708)	Neuroblast differentiation-associated protein AHNAK OS=Homo sapiens OX=9606 GN=AHNAK PE=1 SV=2	2708	IKAPKISMPDIDL	5000	+	1	-	K.IS#M*PDIDLNLK.G	3	Yes												10.001	15.666	11.002	17.833	10.596	13.799	11.489	12.311	9.104	5.826	7.623	6.116	6.033	6.541	6.112	9.948		0.733994	1.14977	0.807458	1.30878	0.777679	1.01271	0.843179	0.903501
986	Q09666	AHNAK	AHNAK(#2845)	Neuroblast differentiation-associated protein AHNAK OS=Homo sapiens OX=9606 GN=AHNAK PE=1 SV=2	2845	DIDLNLTGPKIKG	315.135	+	1	-	K.ISMPDIDLNLT#GPK.I	7	Yes												9.395	9.788	10.866	5.482	10.828	12.602	8.794	12.135	11.99	7.918	10.151	9.771	8.826	10.364	12.122	8.969		1.05769	1.10191	1.22326	0.617132	1.21898	1.41879	0.99001	1.36617
987	Q09666	AHNAK	AHNAK(#2984)	Neuroblast differentiation-associated protein AHNAK OS=Homo sapiens OX=9606 GN=AHNAK PE=1 SV=2	2984	KGDVDISLPKVEG	5000	+	1	-	K.GDVDIS#LPK.V	1	Yes					+							9.858	10.5	9.894	10.909	9.812	10.075	9.516	9.8	9.941	9.747	10.555	9.667	10.035	9.893	9.759	10.04		0.957991	1.02038	0.961478	1.06015	0.953536	0.979116	0.924762	0.952405
988	Q09666	AHNAK	AHNAK(#3054)	Neuroblast differentiation-associated protein AHNAK OS=Homo sapiens OX=9606 GN=AHNAK PE=1 SV=2	3054	KADLDVSGPKVDI	5000	+	1	-	K.ADLDVS#GPKVDIDVPDVNIEGPEGK.L	2	Yes												9.309	10.732	8.791	14.272	8.958	7.356	7.327	9.811	13.446	13.169	9.455	10.785	8.438	7.188	9.005	11.957		0.863902	0.995866	0.815798	1.32443	0.831273	0.682629	0.679918	0.91048
989	Q09666	AHNAK	AHNAK(#3112)	Neuroblast differentiation-associated protein AHNAK OS=Homo sapiens OX=9606 GN=AHNAK PE=1 SV=2	3112	KGDMDVSLPKVEG	5000	+	1	-	K.GDM*DVS#LPK.V	3	Yes					+					+		10.261	11.429	11.52	9.696	9.253	10.226	9.326	8.407	8.927	9.701	10.069	10.294	9.709	11.593	10.643	8.947		0.956627	1.06546	1.07401	0.903907	0.862618	0.953378	0.86943	0.783761
990	Q09666	AHNAK	AHNAK(#3326)	Neuroblast differentiation-associated protein AHNAK OS=Homo sapiens OX=9606 GN=AHNAK PE=1 SV=2	3326	GDIKAPSLDIKGP	5000	+	1	-	K.APS#LDIK.G	2	Yes					+							10.449	11.474	10.851	11.667	13.19	20.341	15.4	13.517	4.325	6.788	6.146	6.049	7.578	8.729	7.004	6.49		0.940447	1.03274	0.976705	1.05011	1.18722	1.83086	1.38614	1.21659
991	Q09666	AHNAK	AHNAK(#3360)	Neuroblast differentiation-associated protein AHNAK OS=Homo sapiens OX=9606 GN=AHNAK PE=1 SV=2	3360	LPKFNFSGSKVQT	31.1945	+	1	-	K.FNFS#GSK.V	3	Yes												9.947	12.178	10.903	10.649	12.62	14.356	8.392	15.509	9.313	6.976	7.068	6.928	7.453	7.472	11.65	8.587		0.910961	1.11526	0.998538	0.975242	1.15573	1.31473	0.768529	1.4203
992	Q09666	AHNAK	AHNAK(#3362)	Neuroblast differentiation-associated protein AHNAK OS=Homo sapiens OX=9606 GN=AHNAK PE=1 SV=2	3362	KFNFSGSKVQTPE	108.618	+	1	-	K.FNFSGS#K.V	3	Yes												10.104	9.751	10.841	8.506	12.583	13.577	12.354	14.622	9.882	5.879	7.249	7.376	8.083	8.598	11.824	8.774		1.03096	0.994932	1.1062	0.867907	1.28393	1.38536	1.26058	1.49196
993	Q09666	AHNAK	AHNAK(#3366)	Neuroblast differentiation-associated protein AHNAK OS=Homo sapiens OX=9606 GN=AHNAK PE=1 SV=2	3366	SGSKVQTPEVDVK	5000	+	1	-	K.VQT#PEVDVK.G	5	Yes												14.05	11.399	14.756	9.783	11.033	7.879	8.687	8.637	8.874	6.962	11.293	9.218	9.858	9.604	12.29	5.678		1.12429	0.912121	1.18076	0.782827	0.882853	0.630488	0.695136	0.691143
994	Q09666	AHNAK	AHNAK(#3411)	Neuroblast differentiation-associated protein AHNAK OS=Homo sapiens OX=9606 GN=AHNAK PE=1 SV=2	3411	MPFLSISSPKVSM	27.4089	+	1	-	K.MPFLSIS#SPK.V	2	Yes												11.681	8.722	9.514	11.91	10.784	12.732	11.118	14.801	8.335	6.954	7.983	6.78	10.582	7.868	10.888	9.347		1.11709	0.834086	0.909848	1.13897	1.03136	1.21765	1.06327	1.41548
995	Q09666	AHNAK	AHNAK(#3412)	Neuroblast differentiation-associated protein AHNAK OS=Homo sapiens OX=9606 GN=AHNAK PE=1 SV=2	3412	PFLSISSPKVSMP	71.6591	+	1	-	K.MPFLSISS#PK.V	34	Yes												10.373	12.466	11.615	10.117	9.964	9.238	8.486	9.2	10.842	10.193	9.973	10.422	8.532	9.564	9.458	9.557		0.930912	1.11873	1.04241	0.907953	0.894158	0.829052	0.761518	0.82562
996	Q09666	AHNAK	AHNAK(#3416)	Neuroblast differentiation-associated protein AHNAK OS=Homo sapiens OX=9606 GN=AHNAK PE=1 SV=2	3416	ISSPKVSMPDVEL	5000	+	1	-	K.VS#MPDVELNLK.S	1	Yes					+							7.322	18.202	9.251	20.816	10.569	20.938	12.665	10.641	5.224	4.218	8.176	4.304	5.991	7.973	4.52	9.19		0.526884	1.30969	0.665645	1.49778	0.760514	1.50658	0.911277	0.765666
997	Q09666	AHNAK	AHNAK(#3483)	Neuroblast differentiation-associated protein AHNAK OS=Homo sapiens OX=9606 GN=AHNAK PE=1 SV=2	3483	MKMPKFSVSGLKA	44.2044	+	1	-	K.FS#VSGLK.A	1	Yes												12.938	10.266	12.116	11.489	9.434	6.47	9.162	8.669	11.609	7.047	10.906	9.041	10.909	9.223	11.555	9.165		1.1056	0.877274	1.03535	0.981777	0.806133	0.552899	0.782965	0.740838
998	Q09666	AHNAK	AHNAK(#3716)	Neuroblast differentiation-associated protein AHNAK OS=Homo sapiens OX=9606 GN=AHNAK PE=1 SV=2	3716	PKVDIDTPDINIE	338.819	+	1	-	K.VDIDT#PDINIEGSEGK.F	3	Yes												10.529	20.278	13.273	25.049	10.59	9.935	8.096	8.679	6.359	4.996	6.648	5.22	6.489	7.562	8.155	8.141		0.60925	1.17335	0.767986	1.44942	0.612786	0.574863	0.468471	0.502195
999	Q09666	AHNAK	AHNAK(#3724)	Neuroblast differentiation-associated protein AHNAK OS=Homo sapiens OX=9606 GN=AHNAK PE=1 SV=2	3724	DINIEGSEGKFKG	107.122	+	1	-	K.VDIDTPDINIEGS#EGK.F	1	Yes												9.988	9.194	9.767	6.854	10.563	11.594	9.532	10.985	9.571	9.884	11.503	9.92	10.969	10.692	9.591	9.393		1.11591	1.02719	1.09115	0.765745	1.18012	1.2953	1.06487	1.22721
1000	Q09666	AHNAK	AHNAK(#4100)	Neuroblast differentiation-associated protein AHNAK OS=Homo sapiens OX=9606 GN=AHNAK PE=1 SV=2	4100	PKVDIDTPDIDIH	5000	+	1	-	K.VDIDT#PDIDIHGPEGK.L	1	Yes												9.29	18.668	11.661	25.157	11.533	11.278	8.439	9.179	5.967	5.028	7.398	5.141	6.988	7.936	8.515	7.82		0.573691	1.15277	0.720083	1.55345	0.712196	0.696436	0.521127	0.566796
1001	Q09666	AHNAK	AHNAK(#4130)	Neuroblast differentiation-associated protein AHNAK OS=Homo sapiens OX=9606 GN=AHNAK PE=1 SV=2	4130	LKAPKISMPEVDL	5000	+	1	-	K.IS#MPEVDLNLK.G	1	Yes				+								12.85	12.797	11.161	26.119	6.047	14.544	10.502	8.791	5.711	5.3	9.183	5.472	8.743	7.862	7.689	7.227		0.816813	0.813463	0.709452	1.66027	0.384367	0.924486	0.667582	0.558832
1002	Q09666	AHNAK	AHNAK(#4386)	Neuroblast differentiation-associated protein AHNAK OS=Homo sapiens OX=9606 GN=AHNAK PE=1 SV=2	4386	IKAPKISMPDIDF	5000	+	1	-	K.IS#MPDIDFNLK.G	1	Yes												10.042	17.672	10.735	24.38	10.594	23.041	17.697	12.228	3.592	3.916	5.193	3.549	3.981	4.822	2.585	5.973		0.639309	1.12509	0.683441	1.55216	0.674457	1.4669	1.12665	0.778516
1003	Q09666	AHNAK	AHNAK(#4425)	Neuroblast differentiation-associated protein AHNAK OS=Homo sapiens OX=9606 GN=AHNAK PE=1 SV=2	4425	IDIKGPSLDIDTP	5000	+	1	-	K.GPS#LDIDT#PDVNIEGPEGK.L	1	Yes					+					+		11.071	10.859	10.122	10.64	8.846	9.812	9.43	10.937	10.551	10.968	8.205	9.35	9.403	8.677	8.071	13.056		1.03732	1.01739	0.948374	0.996918	0.828842	0.919342	0.883505	1.02472
1004	Q09666	AHNAK	AHNAK(#4430)	Neuroblast differentiation-associated protein AHNAK OS=Homo sapiens OX=9606 GN=AHNAK PE=1 SV=2	4430	PSLDIDTPDVNIE	5000	+	1	-	K.GPS#LDIDT#PDVNIEGPEGK.L	4	Yes												10.393	16.62	12.252	22.029	9.479	9.924	8.674	8.754	8.189	5.503	8.28	6.285	7.37	8.155	9.367	8.724		0.678232	1.08461	0.799577	1.43758	0.618566	0.647648	0.566021	0.571282
1005	Q09666	AHNAK	AHNAK(#4520)	Neuroblast differentiation-associated protein AHNAK OS=Homo sapiens OX=9606 GN=AHNAK PE=1 SV=2	4520	FKSPQISMSDIDL	67.532	+	1	-	K.SPQIS#M*SDIDLNLK.G	4	Yes					+					+		10.618	13.219	11.735	14.284	10.644	10.703	8.985	10.807	9.388	7.569	8.133	7.936	7.966	8.398	10.749	8.867		0.851863	1.06061	0.94151	1.14602	0.854008	0.858727	0.720886	0.86705
1006	Q09666	AHNAK	AHNAK(#4564)	Neuroblast differentiation-associated protein AHNAK OS=Homo sapiens OX=9606 GN=AHNAK PE=1 SV=2	4564	PKVGIDTPDIDIH	5000	+	1	-	K.VGIDT#PDIDIHGPEGK.L	2	Yes												10.551	23.356	14.626	24.717	9.031	10.413	6.606	7.878	7.256	5.8	7.225	6.047	5.124	6.854	7.599	6.917		0.576168	1.27542	0.798702	1.34971	0.493179	0.568637	0.360726	0.430184
1007	Q09666	AHNAK	AHNAK(#4614)	Neuroblast differentiation-associated protein AHNAK OS=Homo sapiens OX=9606 GN=AHNAK PE=1 SV=2	4614	KGDMDISLPKVEG	5000	+	1	-	K.GDMDIS#LPK.V	1	Yes					+					+		9.776	10.438	10.356	10.137	8.7	10.009	9.127	8.639	9.972	9.37	11.041	10.134	10.334	11.238	11.039	9.69		0.960644	1.02566	1.01758	0.996115	0.85495	0.983485	0.896881	0.848957
1008	Q09666	AHNAK	AHNAK(#4803)	Neuroblast differentiation-associated protein AHNAK OS=Homo sapiens OX=9606 GN=AHNAK PE=1 SV=2	4803	GPDVDVSLPKADI	5000	+	1	-	K.GEGPDVDVS#LPK.A	2	Yes												10.923	11.507	10.686	12.393	10.685	11.384	9.257	11.658	8.488	8.306	8.549	7.818	9.635	8.914	10.2	9.598		0.960077	1.0114	0.939263	1.08926	0.939178	1.00061	0.813611	1.02463
1009	Q09666	AHNAK	AHNAK(#4850)	Neuroblast differentiation-associated protein AHNAK OS=Homo sapiens OX=9606 GN=AHNAK PE=1 SV=2	4850	IKAPKISIPDVDL	5000	+	1	-	K.IS#IPDVDLDLK.G	3	Yes	+											8.181	10.946	8.002	15.455	11.951	17.908	14.965	15.076	7.437	5.19	7.628	5.287	7.596	7.259	6.597	10.522		0.768493	1.02815	0.751656	1.45171	1.12255	1.68212	1.40565	1.41613
1010	Q09666	AHNAK	AHNAK(#4900)	Neuroblast differentiation-associated protein AHNAK OS=Homo sapiens OX=9606 GN=AHNAK PE=1 SV=2	4900	GPDAKLSGPSLKM	30.107	+	1	-	K.LS#GPSLK.M	1	Yes	+											9.703	11.554	10.458	10.744	11.425	15.768	11.526	11.705	7.307	8.633	9.246	8.317	8.258	9.349	8.258	7.748		0.914143	1.08847	0.98524	1.01214	1.0763	1.48549	1.08586	1.10273
1011	Q09666	AHNAK	AHNAK(#4903)	Neuroblast differentiation-associated protein AHNAK OS=Homo sapiens OX=9606 GN=AHNAK PE=1 SV=2	4903	AKLSGPSLKMPSL	92.0724	+	1	-	K.LSGPS#LK.M	3	Yes					+					+		13.154	8.438	11.422	5.107	14.592	17.677	9.784	21.92	5.772	5.952	4.844	5.364	9.358	7.627	11.641	7.348		1.38024	0.885419	1.19848	0.535859	1.53109	1.85486	1.02661	2.30007
1012	Q09666	AHNAK	AHNAK(#4908)	Neuroblast differentiation-associated protein AHNAK OS=Homo sapiens OX=9606 GN=AHNAK PE=1 SV=2	4908	PSLKMPSLEISAP	124.861	+	1	-	K.M*PS#LEISAPK.V	4	Yes					+					+		12.649	12.028	11.59	16.249	7.996	9.333	9.001	8.597	9.18	9.697	11.126	9.359	9.007	8.075	8.149	7.965		0.96344	0.916149	0.882763	1.23765	0.609047	0.710862	0.6856	0.654793
1013	Q09666	AHNAK	AHNAK(#4933)	Neuroblast differentiation-associated protein AHNAK OS=Homo sapiens OX=9606 GN=AHNAK PE=1 SV=2	4933	APKIGFSGPKLEG	5000	+	1	-	K.IGFS#GPK.L	1	Yes												10.121	11.381	10.351	11.043	10.508	14.179	10.795	11.711	7.632	8.717	8.342	8.036	9.09	9.641	8.92	9.535		0.943787	1.06125	0.965199	1.02976	0.979822	1.32214	1.00661	1.092
1014	Q09666	AHNAK	AHNAK(#4960)	Neuroblast differentiation-associated protein AHNAK OS=Homo sapiens OX=9606 GN=AHNAK PE=1 SV=2	4960	LDVHMDSPDINIE	144.265	+	1	-	K.VEAPSLDVHMDS#PDINIEGPDVK.I	8	Yes												9.511	8.625	8.856	13.423	10.163	7.531	10.091	9.406	10.752	8.881	10.092	9.51	11.163	9.429	12.45	10.118		0.941306	0.853652	0.876466	1.32858	1.00583	0.745355	0.998739	0.930942
1015	Q09666	AHNAK	AHNAK(#4993)	Neuroblast differentiation-associated protein AHNAK OS=Homo sapiens OX=9606 GN=AHNAK PE=1 SV=2	4993	PKADIKSPSLDVT	80.296	+	1	-	K.ADIKS#PSLDVTVPEAELNLETPEISVGGK.G	5	Yes												9.94	10.6	9.967	12.39	10.254	6.93	8.425	8.905	12.021	11.443	10.248	11.039	9.276	8.543	9.974	10.046		0.926899	0.988375	0.929348	1.15538	0.956125	0.646214	0.785607	0.830363
1016	Q09666	AHNAK	AHNAK(#4995)	Neuroblast differentiation-associated protein AHNAK OS=Homo sapiens OX=9606 GN=AHNAK PE=1 SV=2	4995	ADIKSPSLDVTVP	42.3958	+	1	-	K.ADIKS#PS#LDVTVPEAELNLETPEISVGGK.G	2	Yes					+					+		10.691	10.829	9.807	14.339	10.588	11.817	11.753	12.368	8.911	8.269	8.157	7.712	8.695	7.736	8.146	10.181		0.936469	0.948549	0.85902	1.25596	0.9274	1.03511	1.02949	1.08332
1017	Q09666	AHNAK	AHNAK(#5009)	Neuroblast differentiation-associated protein AHNAK OS=Homo sapiens OX=9606 GN=AHNAK PE=1 SV=2	5009	AELNLETPEISVG	51.0866	+	1	-	K.ADIKS#PSLDVTVPEAELNLET#PEISVGGK.G	1	Yes												10.487	11.942	11.072	11.121	10.936	11.216	8.273	11.573	10.61	8.868	10.225	9.048	8.244	8.088	10.134	8.163		0.940059	1.07052	0.992525	0.9969	0.980261	1.00538	0.741593	1.03737
1018	Q09666	AHNAK	AHNAK(#5031)	Neuroblast differentiation-associated protein AHNAK OS=Homo sapiens OX=9606 GN=AHNAK PE=1 SV=2	5031	MPKIHMSGPKIKA	5000	+	1	-	K.IHM*S#GPK.I	1	Yes												7.997	9.69	9.956	6.344	10.037	10.658	8.98	13.289	18.785	8.346	7.129	10.634	6.073	7.795	12.604	11.684		0.941243	1.14045	1.17172	0.74659	1.18129	1.25435	1.05694	1.564
1019	Q09666	AHNAK	AHNAK(#5110)	Neuroblast differentiation-associated protein AHNAK OS=Homo sapiens OX=9606 GN=AHNAK PE=1 SV=2	5110	AEAPLPSPKLEGE	5000	+	1	-	K.AEAPLPS#PK.L	4	Yes												11.788	13.843	13.273	10.242	13.308	13.36	11.308	11.501	7.527	7.338	9.493	7.965	7.271	8.232	7.141	6.409		0.959397	1.1267	1.0803	0.833597	1.08314	1.08735	0.920397	0.936097
1020	Q09666	AHNAK	AHNAK(#5125)	Neuroblast differentiation-associated protein AHNAK OS=Homo sapiens OX=9606 GN=AHNAK PE=1 SV=2	5125	APDLELSLPAIHV	5000	+	1	-	K.LEGELQAPDLELS#LPAIHVEGLDIK.A	2	Yes										+		12.033	10.796	11.023	11.172	15.989	15.067	13.436	17.845	5.88	5.866	5.45	5.387	7.822	6.655	7.995	7.584		1.06899	0.959171	0.979303	0.992535	1.42048	1.33857	1.19367	1.58534
1021	Q09666	AHNAK	AHNAK(#5184)	Neuroblast differentiation-associated protein AHNAK OS=Homo sapiens OX=9606 GN=AHNAK PE=1 SV=2	5184	LDAKVKTPSFGIS	42.778	+	1	-	K.T#PSFGISAPQVSIPDVNVNLK.G	1	Yes												9.259	15.387	12.291	12.414	11.903	15.382	10.818	10.62	7.809	6.266	8.976	7.392	6.606	9.188	8.466	7.224		0.750469	1.24715	0.9962	1.00618	0.964828	1.24674	0.876816	0.860792
1022	Q09666	AHNAK	AHNAK(#5186)	Neuroblast differentiation-associated protein AHNAK OS=Homo sapiens OX=9606 GN=AHNAK PE=1 SV=2	5186	AKVKTPSFGISAP	33.6934	+	1	-	K.TPS#FGISAPQVSIPDVNVNLK.G	1	Yes												9.546	12.247	10.323	13.5	9.287	12.357	9.881	10.645	9.366	8.652	8.164	8.41	8.213	9.159	9.645	10.606		0.837115	1.07395	0.905175	1.18376	0.814402	1.08357	0.866425	0.933426
1023	Q09666	AHNAK	AHNAK(#5190)	Neuroblast differentiation-associated protein AHNAK OS=Homo sapiens OX=9606 GN=AHNAK PE=1 SV=2	5190	TPSFGISAPQVSI	50.1734	+	1	-	K.TPSFGIS#APQVSIPDVNVNLK.G	2	Yes												8.137	10.925	9.119	12.245	10.566	10.297	9.412	10.493	10.741	9.343	8.48	9.247	8.738	9.563	11.309	11.385		0.805136	1.08097	0.902279	1.21162	1.04543	1.01889	0.931324	1.03819
1024	Q09666	AHNAK	AHNAK(#5195)	Neuroblast differentiation-associated protein AHNAK OS=Homo sapiens OX=9606 GN=AHNAK PE=1 SV=2	5195	ISAPQVSIPDVNV	75.3273	+	1	-	K.TPSFGISAPQVS#IPDVNVNLK.G	1	Yes					+							9.355	10.198	9.485	12.617	9.214	10.345	9.819	11.659	11.704	9.091	7.116	8.947	8.317	8.392	11.545	12.195		0.898319	0.979253	0.91081	1.21162	0.884749	0.993428	0.942905	1.11959
1025	Q09666	AHNAK	AHNAK(#5261)	Neuroblast differentiation-associated protein AHNAK OS=Homo sapiens OX=9606 GN=AHNAK PE=1 SV=2	5261	VHAQLPSLEGDLR	5000	+	1	-	K.MEGGGAEVHAQLPS#LEGDLR.G	1	Yes					+					+		11.374	11.861	10.816	14.556	8.953	9.302	8.758	9.446	9.27	9.675	9.584	8.91	9.623	8.789	9.207	9.877		0.935974	0.976062	0.890083	1.19788	0.736812	0.76554	0.720744	0.777322
1026	Q09666	AHNAK	AHNAK(#5279)	Neuroblast differentiation-associated protein AHNAK OS=Homo sapiens OX=9606 GN=AHNAK PE=1 SV=2	5279	LEGPDVSLKGPGV	5000	+	1	-	K.LEGPDVS#LK.G	1	Yes					+					+		11.083	13.107	12.661	13.16	10.56	16.671	13.283	12.2	7.194	6.744	6.488	7.309	6.181	7.926	8.351	7.081		0.886475	1.04833	1.01262	1.05258	0.844603	1.33337	1.06239	0.975784
1027	Q09666	AHNAK	AHNAK(#5293)	Neuroblast differentiation-associated protein AHNAK OS=Homo sapiens OX=9606 GN=AHNAK PE=1 SV=2	5293	LPSVNLSMPKVSG	201.796	+	1	-	K.GPGVDLPSVNLS#M*PK.V	2	Yes												9.926	10.878	10.767	9.565	10.623	11.329	9.879	11.707	10.643	8.467	8.129	9.026	8.513	9.284	11.1	10.165		0.965214	1.05775	1.04695	0.930083	1.03295	1.10164	0.960644	1.13845
1028	Q09666	AHNAK	AHNAK(#5298)	Neuroblast differentiation-associated protein AHNAK OS=Homo sapiens OX=9606 GN=AHNAK PE=1 SV=2	5298	LSMPKVSGPDLDL	5000	+	1	-	K.VS#GPDLDLNLK.G	1	Yes												6.796	7.359	6.076	11.838	10.846	16.829	17.54	14.396	9.896	6.69	10.224	7.179	8.599	7.757	6.733	11.241		0.847654	0.917896	0.757883	1.47657	1.35281	2.09914	2.18782	1.79564
1029	Q09666	AHNAK	AHNAK(#5318)	Neuroblast differentiation-associated protein AHNAK OS=Homo sapiens OX=9606 GN=AHNAK PE=1 SV=2	5318	KGDLDASVPSMKV	70.2917	+	1	-	K.GDLDAS#VPSM*K.V	1	Yes												12.392	10.111	10.623	12.062	13.68	18.674	12.373	18.983	4.868	4.637	5.321	4.322	8.675	6.84	9.43	7.008		1.09696	0.894994	0.940319	1.06773	1.21097	1.65307	1.09529	1.68036
1030	Q09666	AHNAK	AHNAK(#5321)	Neuroblast differentiation-associated protein AHNAK OS=Homo sapiens OX=9606 GN=AHNAK PE=1 SV=2	5321	LDASVPSMKVHAP	97.1219	+	1	-	K.GDLDASVPS#M*K.V	5	Yes					+					+		11.06	15.147	13.923	6.264	11.701	20.333	8.752	15.049	6.54	6.909	5.445	6.451	6.437	9.065	8.403	8.521		0.953548	1.30592	1.20046	0.540072	1.00887	1.75313	0.754603	1.29747
1031	Q09666	AHNAK	AHNAK(#5332)	Neuroblast differentiation-associated protein AHNAK OS=Homo sapiens OX=9606 GN=AHNAK PE=1 SV=2	5332	APGLNLSGVGGKM	5000	+	1	-	K.VHAPGLNLS#GVGGK.M	1	Yes												10.221	14.967	11.16	12.662	9.435	11.723	7.387	10.299	9.24	8.622	9.727	7.846	8.606	9.035	8.276	10.793		0.834201	1.22154	0.910828	1.03343	0.770007	0.956781	0.602867	0.840573
1032	Q09666	AHNAK	AHNAK(#5369)	Neuroblast differentiation-associated protein AHNAK OS=Homo sapiens OX=9606 GN=AHNAK PE=1 SV=2	5369	VTLRGPSLQGDLA	140.615	+	1	-	R.GPS#LQGDLAVSGDIK.C	1	Yes					+					+		8.741	11.187	9.168	14.711	9.871	9.755	9.835	9.914	10.511	9.497	8.988	9.144	8.75	8.916	9.776	11.236		0.798129	1.02146	0.83713	1.34328	0.901342	0.890703	0.898043	0.905278
1033	Q09666	AHNAK	AHNAK(#5393)	Neuroblast differentiation-associated protein AHNAK OS=Homo sapiens OX=9606 GN=AHNAK PE=1 SV=2	5393	VGAPDLSLEASEG	39.0765	+	1	-	K.VSVGAPDLS#LEASEGSIK.L	1	Yes					+					+		10.8	10.934	9.624	15.636	9.405	12.369	9.326	11.435	8.134	11.354	9.043	8.817	8.728	7.536	8.306	8.554		0.919247	0.930721	0.819157	1.33087	0.800511	1.05285	0.793837	0.973318
1034	Q09666	AHNAK	AHNAK(#5397)	Neuroblast differentiation-associated protein AHNAK OS=Homo sapiens OX=9606 GN=AHNAK PE=1 SV=2	5397	DLSLEASEGSIKL	29.0844	+	1	-	K.VSVGAPDLSLEAS#EGSIK.L	1	Yes												10.88	10.638	10.458	12.887	10.315	9.975	10.523	10.133	9.184	6.703	10.944	7.762	10.691	9.551	10.185	9.173		0.970069	0.948469	0.932422	1.14904	0.919666	0.889397	0.938247	0.903451
1035	Q09666	AHNAK	AHNAK(#5400)	Neuroblast differentiation-associated protein AHNAK OS=Homo sapiens OX=9606 GN=AHNAK PE=1 SV=2	5400	LEASEGSIKLPKM	111.303	+	1	-	K.VSVGAPDLSLEASEGS#IK.L	6	Yes												10.332	8.198	8.403	11.03	12.596	18.946	14.695	17.52	5.898	6.289	7.145	5.673	9.529	7.506	8.164	8.074		1.08862	0.86379	0.885428	1.16217	1.3272	1.99631	1.54839	1.84598
1036	Q09666	AHNAK	AHNAK(#5415)	Neuroblast differentiation-associated protein AHNAK OS=Homo sapiens OX=9606 GN=AHNAK PE=1 SV=2	5415	PQFGISTPGSDLH	41.0851	+	1	-	K.LPQFGIST#PGSDLHVNAK.G	1	Yes												8.415	6.15	8.095	6.673	7.642	7.031	9.972	8.364	14.781	11.511	10.098	13.625	10.964	11.091	14.219	11.369		1.14757	0.838687	1.10383	0.90992	1.04213	0.958844	1.35987	1.14058
1037	Q09666	AHNAK	AHNAK(#5448)	Neuroblast differentiation-associated protein AHNAK OS=Homo sapiens OX=9606 GN=AHNAK PE=1 SV=2	5448	LKGPRISAPNVDF	5000	+	1	-	R.IS#APNVDFNLEGPK.V	1	Yes			+			+						10.9	8.752	8.385	10.823	11.817	15.616	14.818	15.348	6.756	7.305	8.765	6.317	10.447	7.781	6.077	10.093		1.122	0.900922	0.863071	1.114	1.21634	1.60744	1.52526	1.57986
1038	Q09666	AHNAK	AHNAK(#5464)	Neuroblast differentiation-associated protein AHNAK OS=Homo sapiens OX=9606 GN=AHNAK PE=1 SV=2	5464	GPKVKGSLGATGE	229.486	+	1	-	K.GS#LGATGEIK.G	1	Yes	+											8.499	10.749	7.743	16.397	12.228	21.96	13.667	15.417	5.305	6.855	8.079	5.448	7.569	6.755	5.729	7.599		0.783505	0.990937	0.713829	1.51173	1.12738	2.02458	1.26004	1.42131
1039	Q09666	AHNAK	AHNAK(#5530)	Neuroblast differentiation-associated protein AHNAK OS=Homo sapiens OX=9606 GN=AHNAK PE=1 SV=2	5530	KGGLKGSEVGFHG	389.439	+	1	-	K.GS#EVGFHGAAPDISVK.G	3	Yes												9.069	9.715	8.716	11.121	9.575	13.85	9.932	13.148	9.965	8.474	8.557	8.014	9.317	8.803	10.454	11.289		0.939319	1.00618	0.90272	1.15178	0.991638	1.43448	1.02864	1.36173
1040	Q09666	AHNAK	AHNAK(#5552)	Neuroblast differentiation-associated protein AHNAK OS=Homo sapiens OX=9606 GN=AHNAK PE=1 SV=2	5552	PAFNMASPESDFG	5000	+	1	-	K.GPAFNMAS#PES#DFGINLK.G	17	Yes												10.358	10.402	10.626	11.033	9.986	7.261	8.439	8.901	12.186	10.461	10.558	11.079	9.383	9.003	11.006	9.317		0.976777	0.980901	1.00198	1.04034	0.941659	0.684716	0.795758	0.839308
1041	Q09666	AHNAK	AHNAK(#5555)	Neuroblast differentiation-associated protein AHNAK OS=Homo sapiens OX=9606 GN=AHNAK PE=1 SV=2	5555	NMASPESDFGINL	5000	+	1	-	K.GPAFNMAS#PES#DFGINLK.G	3	Yes												12.13	13.039	11.295	14.683	9.916	12.276	8.878	12.31	7.394	8.519	7.04	6.924	8.878	7.932	8.658	10.128		0.948606	1.01973	0.883345	1.14832	0.775526	0.960034	0.694299	0.962724
1042	Q09666	AHNAK	AHNAK(#5604)	Neuroblast differentiation-associated protein AHNAK OS=Homo sapiens OX=9606 GN=AHNAK PE=1 SV=2	5604	KGPQVSSALNLDT	8.72952	-	1	-	K.GPQVSS#ALNLDTSK.F	1	Yes												13.687	12.402	12.815	10.394	11.69	12.871	10.193	14.058	7.068	7.687	6.279	6.788	8.587	7.901	8.502	9.079		1.11057	1.00632	1.03976	0.843359	0.948489	1.04436	0.827081	1.14064
1043	Q09666	AHNAK	AHNAK(#5620)	Neuroblast differentiation-associated protein AHNAK OS=Homo sapiens OX=9606 GN=AHNAK PE=1 SV=2	5620	AGGLHFSGPKVEG	5000	+	1	-	K.FAGGLHFS#GPK.V	5	Yes												10.358	11.249	10.107	10.564	13.217	15.825	11.691	14.584	7.083	6.117	8.787	6.166	9.167	8.43	8.083	8.572		0.979954	1.06433	0.956223	0.999497	1.25048	1.49722	1.10613	1.37981
1044	Q09666	AHNAK	AHNAK(#5651)	Neuroblast differentiation-associated protein AHNAK OS=Homo sapiens OX=9606 GN=AHNAK PE=1 SV=2	5651	PQGHLESGSGKVT	-44.268	-	1	-	K.GGQIGLQAPGLSVSGPQGHLES#GSGK.V	1	Yes												9.802	5.105	6.903	10.987	10.88	10.385	21.52	12.703	7.912	7.16	7.938	7.801	12.486	8.825	9.465	10.127		1.19549	0.62264	0.841884	1.33998	1.3269	1.26651	2.62456	1.54927
1045	Q09666	AHNAK	AHNAK(#5731)	Neuroblast differentiation-associated protein AHNAK OS=Homo sapiens OX=9606 GN=AHNAK PE=1 SV=2	5731	KGGVTGSPEASIS	73.6545	+	1	-	K.GGVTGS#PEASISGSK.G	18	Yes												9.656	10.879	10.303	9.988	10.217	9.053	8.411	9.104	10.208	10.964	10.717	10.69	9.802	10.192	10.368	9.448		0.946066	1.06591	1.00947	0.978556	1.00102	0.88697	0.824035	0.891945
1046	Q09666	AHNAK	AHNAK(#5737)	Neuroblast differentiation-associated protein AHNAK OS=Homo sapiens OX=9606 GN=AHNAK PE=1 SV=2	5737	SPEASISGSKGDL	49.588	+	1	-	K.GGVTGSPEASIS#GSK.G	1	Yes												11.441	8.131	10.156	8.121	13.118	18.727	15.449	17.169	6.514	5.563	7.416	6.234	8.663	7.769	9.074	6.454		1.20908	0.859347	1.07334	0.858235	1.38637	1.97913	1.63266	1.81441
1047	Q09666	AHNAK	AHNAK(#5739)	Neuroblast differentiation-associated protein AHNAK OS=Homo sapiens OX=9606 GN=AHNAK PE=1 SV=2	5739	EASISGSKGDLKS	107.474	+	1	-	K.GGVTGSPEASISGS#K.G	5	Yes												12.627	9.994	10.218	13.743	9.845	14.047	10.676	13.738	8.401	9.077	9.706	7.972	8.514	6.529	7.682	7.23		1.08427	0.85822	0.877401	1.18011	0.845403	1.20621	0.91674	1.17969
1048	Q09666	AHNAK	AHNAK(#5749)	Neuroblast differentiation-associated protein AHNAK OS=Homo sapiens OX=9606 GN=AHNAK PE=1 SV=2	5749	LKSSKASLGSLEG	90.3484	+	1	-	K.AS#LGSLEGEAEAEASS#PK.G	2	Yes												8.137	9.095	7.853	10.373	8.214	11.033	9.465	10.196	11.938	11.638	10.669	10.565	9.638	9.503	9.034	12.65		0.917956	1.026	0.885868	1.17018	0.926633	1.24466	1.06774	1.15021
1049	Q09666	AHNAK	AHNAK(#5752)	Neuroblast differentiation-associated protein AHNAK OS=Homo sapiens OX=9606 GN=AHNAK PE=1 SV=2	5752	SKASLGSLEGEAE	56.9176	+	1	-	K.ASLGS#LEGEAEAEASSPK.G	5	Yes					+					+		10.915	11.239	10.687	12.193	8.903	13.387	10.273	10.312	9.213	11.658	11.028	10.574	7.517	7.802	7.151	7.148		0.969454	0.998281	0.949224	1.08304	0.790734	1.18902	0.912504	0.91589
1050	Q09666	AHNAK	AHNAK(#5763)	Neuroblast differentiation-associated protein AHNAK OS=Homo sapiens OX=9606 GN=AHNAK PE=1 SV=2	5763	AEAEASSPKGKFS	68.6519	+	1	-	K.ASLGSLEGEAEAEASS#PK.G	17	Yes												10.119	10.186	10.076	11.038	11.557	11.194	11.093	11.087	8.938	9.029	9.834	9.103	9.457	9.183	9.527	8.579		0.977219	0.983691	0.973084	1.06601	1.11612	1.0811	1.07128	1.07076
1051	Q09666	AHNAK	AHNAK(#5780)	Neuroblast differentiation-associated protein AHNAK OS=Homo sapiens OX=9606 GN=AHNAK PE=1 SV=2	5780	KKPRHRSNSFSDE	101.94	+	1	-	R.HRS#NS#FSDER.E	2	Yes								+				8.516	11.136	9.7	12.653	13.331	17.129	16.452	10.776	5.592	7.977	8.8	7.949	7.436	9.425	6.749	6.381		0.810923	1.06045	0.923743	1.20489	1.26949	1.63113	1.56667	1.02613
1052	Q09666	AHNAK	AHNAK(#5782)	Neuroblast differentiation-associated protein AHNAK OS=Homo sapiens OX=9606 GN=AHNAK PE=1 SV=2	5782	PRHRSNSFSDERE	33.3704	+	1	-	R.SNS#FSDEREFSGPSTPTGTLEFEGGEVSLEGGK.V	3	Yes							+					10.801	8.078	8.294	11.812	9.964	10.007	9.274	13.544	9.573	10.372	8.123	8.27	11.551	7.897	10.781	11.659		1.10826	0.828816	0.850938	1.21199	1.02237	1.02678	0.951585	1.38966
1053	Q09666	AHNAK	AHNAK(#5784)	Neuroblast differentiation-associated protein AHNAK OS=Homo sapiens OX=9606 GN=AHNAK PE=1 SV=2	5784	HRSNSFSDEREFS	52.8209	+	1	-	R.SNSFS#DER.E	2	Yes												9.504	7.378	7.855	9.865	12.152	8.719	11.675	12.594	11.507	9.5	10.433	9.396	11.09	8.088	9.576	10.667		1.09867	0.85293	0.908015	1.14039	1.40473	1.00789	1.34965	1.4558
1054	Q09666	AHNAK	AHNAK(#5790)	Neuroblast differentiation-associated protein AHNAK OS=Homo sapiens OX=9606 GN=AHNAK PE=1 SV=2	5790	SDEREFSGPSTPT	108.25	+	1	-	R.EFS#GPST#PTGTLEFEGGEVSLEGGK.V	1	Yes												10.729	12.916	11.562	13.23	10.432	9.118	8.032	10.061	11.276	9.521	9.943	9.642	7.75	7.746	9.632	8.41		0.886033	1.06661	0.954788	1.09257	0.861522	0.752961	0.663305	0.830892
1055	Q09666	AHNAK	AHNAK(#5793)	Neuroblast differentiation-associated protein AHNAK OS=Homo sapiens OX=9606 GN=AHNAK PE=1 SV=2	5793	REFSGPSTPTGTL	17.6778	+	1	-	R.EFSGPS#TPTGTLEFEGGEVSLEGGK.V	2	Yes												9.774	12.797	11.095	12.027	9.547	8.37	6.666	8.777	11.093	8.746	10.697	9.297	9.455	9.798	12.191	9.669		0.855656	1.12026	0.971234	1.05285	0.835781	0.73273	0.583575	0.768306
1056	Q09666	AHNAK	AHNAK(#5794)	Neuroblast differentiation-associated protein AHNAK OS=Homo sapiens OX=9606 GN=AHNAK PE=1 SV=2	5794	EFSGPSTPTGTLE	47.084	+	1	-	R.EFSGPST#PTGTLEFEGGEVSLEGGK.V	3	Yes												10.403	11.359	10.527	12.585	10.208	8.562	8.397	9.81	11.192	9.245	10.61	9.502	9.3	8.601	10.266	9.433		0.927339	1.0125	0.938397	1.12177	0.909966	0.763215	0.748463	0.874402
1057	Q09666	AHNAK	AHNAK(#5824)	Neuroblast differentiation-associated protein AHNAK OS=Homo sapiens OX=9606 GN=AHNAK PE=1 SV=2	5824	GKLKFGTFGGLGS	263.655	+	1	-	K.FGT#FGGLGSK.S	2	Yes												13.619	6.667	11.849	2.972	12.647	22.228	11.167	23.872	3.915	2.983	3.087	3.409	10.307	9.31	14.7	7.268		1.55176	0.759607	1.35003	0.338604	1.44101	2.53265	1.27238	2.72005
1058	Q09666	AHNAK	AHNAK(#5830)	Neuroblast differentiation-associated protein AHNAK OS=Homo sapiens OX=9606 GN=AHNAK PE=1 SV=2	5830	TFGGLGSKSKGHY	281.667	+	1	-	K.FGTFGGLGS#K.S	10	Yes												11.634	10.999	10.583	11.36	10.808	10.13	7.153	15.188	11.617	7.647	7.308	7.162	8.832	6.754	12.013	10.811		1.04399	0.986996	0.949625	1.01939	0.969826	0.909025	0.641901	1.36283
1059	Q09666	AHNAK	AHNAK(#5841)	Neuroblast differentiation-associated protein AHNAK OS=Homo sapiens OX=9606 GN=AHNAK PE=1 SV=2	5841	HYEVTGSDDETGK	88.2041	+	1	-	K.GHYEVTGS#DDETGK.L	7	Yes												11.49	11.407	10.629	10.652	13.058	9.51	6.786	12.599	8.781	8.922	10.363	7.792	10.841	8.098	10.699	8.374		1.04034	1.03279	0.962376	0.964489	1.1823	0.861037	0.614403	1.14081
1060	Q09666	AHNAK	AHNAK(#5845)	Neuroblast differentiation-associated protein AHNAK OS=Homo sapiens OX=9606 GN=AHNAK PE=1 SV=2	5845	TGSDDETGKLQGS	24.7781	+	1	-	K.GHYEVTGSDDET#GK.L	1	Yes												10.977	9.524	10.176	10.331	11.989	11.188	10.981	11.463	8.171	8.754	10.508	8.757	10.523	9.214	9.651	7.793		1.07074	0.929014	0.992593	1.00765	1.16946	1.09125	1.07112	1.11812
1061	Q09666	AHNAK	AHNAK(#5851)	Neuroblast differentiation-associated protein AHNAK OS=Homo sapiens OX=9606 GN=AHNAK PE=1 SV=2	5851	TGKLQGSGVSLAS	110.488	+	1	-	K.LQGS#GVSLASK.K	1	Yes												9.656	9.342	9.392	11.571	8.581	8.65	8.444	8.274	11.731	10.631	14.749	11.517	10.053	9.254	10.302	7.854		0.966505	0.935133	0.940124	1.15824	0.858895	0.86587	0.845183	0.828158
1062	Q09666	AHNAK	AHNAK(#5854)	Neuroblast differentiation-associated protein AHNAK OS=Homo sapiens OX=9606 GN=AHNAK PE=1 SV=2	5854	LQGSGVSLASKKS	129.553	+	1	-	K.LQ@GSGVS#LASK.K	4	Yes					+					+		12.296	14.651	12.977	10.542	10.988	16.016	8.546	13.546	6.576	9.117	6.409	7.189	7.234	7.877	7.851	8.186		0.974585	1.16128	1.02856	0.835574	0.87097	1.2695	0.677412	1.07366
1063	Q09666	AHNAK	AHNAK(#5857)	Neuroblast differentiation-associated protein AHNAK OS=Homo sapiens OX=9606 GN=AHNAK PE=1 SV=2	5857	SGVSLASKKSRLS	217.032	+	1	-	K.LQGS#GVSLAS#K.K	10	Yes												13.806	10.099	11.891	8.795	12.901	13.144	9.775	17.433	7.699	6.792	6.262	6.343	9.14	7.119	10.502	8.299		1.23847	0.905918	1.06665	0.788959	1.15733	1.17914	0.876918	1.56387
1064	Q09666	AHNAK	AHNAK(#5886)	Neuroblast differentiation-associated protein AHNAK OS=Homo sapiens OX=9606 GN=AHNAK PE=1 SV=2	5886	EVELSVSTKKExx	27.6623	+	1	-	K.VGIQLPEVELSVS#TK.K	2	Yes												8.65	11.17	9.885	10.607	11.08	13.916	11.537	11.317	8.983	8.099	8.788	8.595	8.272	9.917	9.682	9.503		0.858275	1.10833	0.980892	1.0525	1.0994	1.38089	1.1448	1.12298
1065	Q09666	AHNAK	AHNAK(#210;216)	Neuroblast differentiation-associated protein AHNAK OS=Homo sapiens OX=9606 GN=AHNAK PE=1 SV=2	210;216	TVIRLPSGSGAAS;SGSGAASPTGSAV	118.698369307;72.340078488	+	2	+	R.LPS#GSGAAS#PTGSAVDIR.A	4	Yes												11.755	14.686	12.811	16.936	11.4	11.293	11.261	9.064	6.647	8.173	9.416	8.097	7.315	8.045	6.83	6.269		0.836826	1.04552	0.911986	1.20567	0.811575	0.803946	0.801689	0.645293
1066	Q09666	AHNAK	AHNAK(#210;220)	Neuroblast differentiation-associated protein AHNAK OS=Homo sapiens OX=9606 GN=AHNAK PE=1 SV=2	210;220	TVIRLPSGSGAAS;AASPTGSAVDIRA	118.698369307;93.991220201	+	2	+	R.LPS#GSGAASPTGS#AVDIR.A	2	Yes												10.004	12.722	11.257	8.667	12.94	15.345	10.891	11.828	6.534	9.378	8.384	8.265	8.313	9.921	7.383	8.168		0.938249	1.19318	1.05576	0.812809	1.21357	1.43912	1.02144	1.1093
1067	Q09666	AHNAK	AHNAK(#212;216)	Neuroblast differentiation-associated protein AHNAK OS=Homo sapiens OX=9606 GN=AHNAK PE=1 SV=2	212;216	IRLPSGSGAASPT;SGSGAASPTGSAV	36.827070538;72.340078488	+	2	+	R.LPSGS#GAAS#PTGSAVDIR.A	1	Yes												8.677	9.523	8.495	9.498	11.927	13.123	12.45	11.794	8.108	10.441	9.373	9.093	9.718	9.771	7.619	10.39		0.958948	1.05243	0.938912	1.0497	1.31814	1.45035	1.37591	1.30345
1068	Q09666	AHNAK	AHNAK(#212;220)	Neuroblast differentiation-associated protein AHNAK OS=Homo sapiens OX=9606 GN=AHNAK PE=1 SV=2	212;220	IRLPSGSGAASPT;AASPTGSAVDIRA	36.827070538;93.991220201	+	2	+	R.LPSGS#GAASPTGS#AVDIR.A	1	Yes												11.25	11.343	12.172	7.701	14.87	14.871	11.724	12.962	6.119	8.23	8.018	7.967	8.479	9.399	8.485	6.41		1.05966	1.06841	1.14657	0.725369	1.40071	1.40073	1.10431	1.22093
1069	Q09666	AHNAK	AHNAK(#216;220)	Neuroblast differentiation-associated protein AHNAK OS=Homo sapiens OX=9606 GN=AHNAK PE=1 SV=2	216;220	SGSGAASPTGSAV;AASPTGSAVDIRA	72.340078488;93.991220201	+	2	+	R.LPSGSGAAS#PTGS#AVDIR.A	1	Yes												8.716	12.761	10.231	9.833	11.977	15.876	9.67	11.314	7.263	9.172	9.702	8.379	8.361	10.122	8.36	8.262		0.839283	1.22877	0.985131	0.946817	1.15324	1.52875	0.931106	1.08947
1070	Q09666	AHNAK	AHNAK(#4425;4430)	Neuroblast differentiation-associated protein AHNAK OS=Homo sapiens OX=9606 GN=AHNAK PE=1 SV=2	4425;4430	IDIKGPSLDIDTP;PSLDIDTPDVNIE	5000;5000	+	2	+	K.GPS#LDIDT#PDVNIEGPEGK.L	1	Yes												7.311	15.113	9.731	23.737	7.623	11.105	7.494	6.359	7.134	7.945	10.092	8.049	7.997	10.934	11.251	8.126		0.523218	1.08156	0.696442	1.69878	0.545534	0.794751	0.536293	0.455071
1071	Q09666	AHNAK	AHNAK(#4993;4995)	Neuroblast differentiation-associated protein AHNAK OS=Homo sapiens OX=9606 GN=AHNAK PE=1 SV=2	4993;4995	PKADIKSPSLDVT;ADIKSPSLDVTVP	80.296035252;42.395765526	+	2	+	K.ADIKS#PS#LDVTVPEAELNLETPEISVGGK.G	2	Yes												9.002	11.484	9.333	14.481	12.102	10.224	9.856	11.159	8.981	9.793	8.285	8.583	8.719	8.425	9.45	10.121		0.812853	1.03693	0.842704	1.30751	1.09273	0.923109	0.889938	1.00762
1072	Q09666	AHNAK	AHNAK(#4993;5009)	Neuroblast differentiation-associated protein AHNAK OS=Homo sapiens OX=9606 GN=AHNAK PE=1 SV=2	4993;5009	PKADIKSPSLDVT;AELNLETPEISVG	80.296035252;51.086574292	+	2	+	K.ADIKS#PSLDVTVPEAELNLET#PEISVGGK.G	1	Yes												9.969	11.191	10.764	9.859	11.498	10.033	8.604	11.762	13.018	8.978	10.509	9.917	7.703	7.649	10.14	8.403		0.954355	1.07135	1.03046	0.943838	1.10072	0.960488	0.823686	1.12598
1073	Q09666	AHNAK	AHNAK(#5552;5555)	Neuroblast differentiation-associated protein AHNAK OS=Homo sapiens OX=9606 GN=AHNAK PE=1 SV=2	5552;5555	PAFNMASPESDFG;NMASPESDFGINL	5000;5000	+	2	+	K.GPAFNMAS#PES#DFGINLK.G	1	Yes												10.519	10.573	10.524	12.218	10.314	9.093	9.103	9.934	9.71	9.08	9.519	9.241	9.999	9.424	11.514	9.236		0.959891	0.964834	0.96038	1.1149	0.941193	0.829792	0.830681	0.906468
1074	Q09666	AHNAK	AHNAK(#5731;5737)	Neuroblast differentiation-associated protein AHNAK OS=Homo sapiens OX=9606 GN=AHNAK PE=1 SV=2	5731;5737	KGGVTGSPEASIS;SPEASISGSKGDL	73.65446268;49.587951705	+	2	+	K.GGVTGS#PEASIS#GSK.G	1	Yes												9.23	5.672	9.036	4.564	11.951	14.829	17.099	12.655	7.675	5.421	9.341	8.176	11.592	12.458	13.333	6.969		1.29536	0.796035	1.26816	0.640446	1.67713	2.08104	2.39958	1.77595
1075	Q09666	AHNAK	AHNAK(#5731;5739)	Neuroblast differentiation-associated protein AHNAK OS=Homo sapiens OX=9606 GN=AHNAK PE=1 SV=2	5731;5739	KGGVTGSPEASIS;EASISGSKGDLKS	73.65446268;107.47354661	+	2	+	K.GGVTGS#PEASISGS#K.G	1	Yes												12.206	11.35	11.261	12.604	10.324	13.053	10.843	12.122	9.614	8.426	11.392	8.676	7.601	6.77	7.038	6.722		1.0296	0.957421	0.949836	1.06314	0.870812	1.10102	0.914607	1.0225
1076	Q09666	AHNAK	AHNAK(#5749;5763)	Neuroblast differentiation-associated protein AHNAK OS=Homo sapiens OX=9606 GN=AHNAK PE=1 SV=2	5749;5763	LKSSKASLGSLEG;AEAEASSPKGKFS	90.348436151;68.651852448	+	2	+	K.AS#LGSLEGEAEAEASS#PK.G	1	Yes												6.593	8.969	6.833	11.504	8.708	11.41	10.157	10.87	13.715	10.27	10.081	9.958	8.555	8.911	9.264	14.204		0.777931	1.0583	0.8063	1.35747	1.02756	1.34641	1.19858	1.28262
1077	Q09666	AHNAK	AHNAK(#5752;5763)	Neuroblast differentiation-associated protein AHNAK OS=Homo sapiens OX=9606 GN=AHNAK PE=1 SV=2	5752;5763	SKASLGSLEGEAE;AEAEASSPKGKFS	56.917589129;68.651852448	+	2	+	K.ASLGS#LEGEAEAEASS#PK.G	3	Yes												9.297	12.849	10.103	14.964	7.843	10.363	8.998	8.715	11.32	11.061	9.783	10.346	7.383	8.435	7.885	10.655		0.787687	1.08857	0.85595	1.2678	0.664494	0.878002	0.762366	0.738332
1078	Q09666	AHNAK	AHNAK(#5780;5782)	Neuroblast differentiation-associated protein AHNAK OS=Homo sapiens OX=9606 GN=AHNAK PE=1 SV=2	5780;5782	KKPRHRSNSFSDE;PRHRSNSFSDERE	101.940402756;33.370354216	+	2	+	R.HRS#NS#FSDER.E	1	Yes												8.144	5.778	6.885	10.644	19.119	22.38	32.465	24.095	3.777	2.697	3.132	3.171	4.478	3.847	4.99	4.4		1.03576	0.734866	0.875643	1.35373	2.43165	2.84638	4.12901	3.06448
1079	Q09666	AHNAK	AHNAK(#5782;5790)	Neuroblast differentiation-associated protein AHNAK OS=Homo sapiens OX=9606 GN=AHNAK PE=1 SV=2	5782;5790	PRHRSNSFSDERE;SDEREFSGPSTPT	33.370354216;108.250170224	+	2	+	R.SNS#FSDEREFS#GPSTPTGTLEFEGGEVSLEGGK.V	1	Yes												13.536	8.997	10.186	13.612	11.088	7.42	7.133	12.316	9.526	10.759	9.446	8.758	11.172	6.625	11.687	7.739		1.16862	0.776744	0.879434	1.1752	0.957224	0.640586	0.615849	1.06325
1080	Q09666	AHNAK	AHNAK(#5782;5794;5796)	Neuroblast differentiation-associated protein AHNAK OS=Homo sapiens OX=9606 GN=AHNAK PE=1 SV=2	5782;5794;5796	PRHRSNSFSDERE;EFSGPSTPTGTLE;SGPSTPTGTLEFE	33.370354216;47.083984099;21.652212728	+	3	+	R.SNS#FSDEREFSGPST#PT#GTLEFEGGEVSLEGGK.V	1	Yes												11.254	5.403	7.185	9.457	13.297	8.62	12.055	15.31	8.915	7.981	10.202	7.55	14.964	7.531	11.292	8.984		1.35192	0.649034	0.863054	1.13599	1.59723	1.03546	1.4481	1.8391
1081	Q09666	AHNAK	AHNAK(#5784;5790)	Neuroblast differentiation-associated protein AHNAK OS=Homo sapiens OX=9606 GN=AHNAK PE=1 SV=2	5784;5790	HRSNSFSDEREFS;SDEREFSGPSTPT	52.820887405;108.250170224	+	2	+	R.SNSFS#DEREFS#GPSTPTGTLEFEGGEVSLEGGK.V	1	Yes												13.911	10.714	12.269	13.134	10.972	6.369	7.044	9.585	10.086	10.091	10.698	9.786	10.039	7.293	11.287	6.722		1.11225	0.856674	0.980967	1.05011	0.877254	0.509279	0.563247	0.766367
1082	Q09666	AHNAK	AHNAK(#5790;5794)	Neuroblast differentiation-associated protein AHNAK OS=Homo sapiens OX=9606 GN=AHNAK PE=1 SV=2	5790;5794	SDEREFSGPSTPT;EFSGPSTPTGTLE	108.250170224;47.083984099	+	2	+	R.EFS#GPST#PTGTLEFEGGEVSLEGGK.V	1	Yes												8.084	10.673	8.651	12.321	10.915	11.179	10.514	10.521	9.75	8.742	9.76	8.692	9.468	9.866	9.641	11.223		0.813923	1.07453	0.871019	1.24053	1.09896	1.12549	1.05852	1.05921
1083	Q09666	AHNAK	AHNAK(#5794;5796)	Neuroblast differentiation-associated protein AHNAK OS=Homo sapiens OX=9606 GN=AHNAK PE=1 SV=2	5794;5796	EFSGPSTPTGTLE;SGPSTPTGTLEFE	47.083984099;21.652212728	+	2	+	R.EFSGPST#PT#GTLEFEGGEVSLEGGK.V	1	Yes												9.289	10.643	9.597	11.912	9.454	9.092	7.999	9.276	10.96	9.225	11.471	9.579	10.264	9.835	11.459	9.946		0.896615	1.02728	0.926315	1.14979	0.912564	0.877579	0.772069	0.895352
1084	Q09666	AHNAK	AHNAK(#5851;5857)	Neuroblast differentiation-associated protein AHNAK OS=Homo sapiens OX=9606 GN=AHNAK PE=1 SV=2	5851;5857	TGKLQGSGVSLAS;SGVSLASKKSRLS	110.487508908;217.03176296	+	2	+	K.LQGS#GVSLAS#K.K	2	Yes												13.098	9.957	11.082	8.585	16.217	20.733	13.52	21.65	4.476	5.603	4.979	4.664	7.198	5.817	6.569	5.853		1.22637	0.93229	1.03758	0.803759	1.51841	1.94119	1.26587	2.02705
1085	Q09666	AHNAK	AHNAK(#5854;5857)	Neuroblast differentiation-associated protein AHNAK OS=Homo sapiens OX=9606 GN=AHNAK PE=1 SV=2	5854;5857	LQGSGVSLASKKS;SGVSLASKKSRLS	129.552589227;217.03176296	+	2	+	K.LQGSGVS#LAS#K.K	1	Yes												7.248	10.986	7.487	11.202	10.008	26.243	10.291	12.504	4.808	11.422	9.258	7.449	8.09	9.314	6.033	7.659		0.785208	1.19017	0.811067	1.21356	1.08424	2.84309	1.11493	1.35468
1086	Q8IVF2	AHNAK2	AHNAK2(#38)	Protein AHNAK2 OS=Homo sapiens OX=9606 GN=AHNAK2 PE=1 SV=2	38	ETEDDHSVTEGPA	33.8179	+	1	-	R.QLQPGEPGAETEDDHS#VTEGPADEGIRPR.P	1	Yes												10.485	5.438	6.68	8.216	10.289	8.277	8.949	13.735	8.63	10.777	8.755	8.122	17.233	9.126	12.552	12.736		1.36085	0.705799	0.86696	1.06639	1.33532	1.0743	1.16141	1.78262
1087	Q8IVF2	AHNAK2	AHNAK2(#102)	Protein AHNAK2 OS=Homo sapiens OX=9606 GN=AHNAK2 PE=1 SV=2	102	RTFFRMSRPEAVQ	391.901	+	1	-	R.MS#RPEAVQEATEVTLK.T	2	Yes		+										12.77	9.427	10.014	14.684	11.797	12.582	11.192	16.002	7.689	6.122	7.492	5.885	9.678	6.535	9.94	8.191		1.08924	0.804127	0.854135	1.2525	1.00622	1.07324	0.954609	1.36495
[truncated: 48,899 more rows]
[truncated: 29 more columns]
