# Supplementary material for: NAK-associated protein 1/NAP1 activates TBK1 to ensure accurate mitosis and cytokinesis
Source: J Cell Biol. 2023 Dec 7;223(2):e202303082. doi: 10.1083/jcb.202303082 (PMC10702366; doi:10.1083/jcb.202303082)
Supplement: Data S2 — is an Excel file containing the fractionated samples and TMTpro analysis of WT or TBK1 KO lysates treated or not with MRT67397 compound. [file JCB_202303082_DataS2.xlsx]

## Sheet: Proteome
Fractionated samples and TMTpro-MS3 analysis of WT or TBK1 KO lysates treated or not with MRT67397 compound. Analyzed with Comet (2020.01 rev. 4)
						Scaled value (to 160 = 10 per channel)																	Ratio to WT-UT																	Ratio to cell type UT control									Welch's t-test (s0=0.585 1%FDR)
Rank	Protein Id	UniProtID	Gene Symbol	Description	Quant Peptides	WT-UT01_sc	WT-UT02_sc	WT-UT03_sc	WT-UT04_sc	WT-MRT01_sc	WT-MRT02_sc	WT-MRT03_sc	WT-MRT04_sc	TBK1-UT01_sc	TBK1-UT02_sc	TBK1-UT03_sc	TBK1-UT04_sc	TBK1-MRT01_sc	TBK1-MRT02_sc	TBK1-MRT03_sc	TBK1-MRT04_sc		WT-UT01_ratio	WT-UT02_ratio	WT-UT03_ratio	WT-UT04_ratio	WT-MRT01_ratio	WT-MRT02_ratio	WT-MRT03_ratio	WT-MRT04_ratio	TBK1-UT01_ratio	TBK1-UT02_ratio	TBK1-UT03_ratio	TBK1-UT04_ratio	TBK1-MRT01_ratio	TBK1-MRT02_ratio	TBK1-MRT03_ratio	TBK1-MRT04_ratio		WT-MRT/UT01	WT-MRT/UT02	WT-MRT/UT03	WT-MRT/UT04	TBK1-MRT/UT01	TBK1-MRT/UT02	TBK1-MRT/UT03	TBK1-MRT/UT04		Significant (WT-MRT/WT-UT)
1	sp|Q9NRG9|AAAS_HUMAN	Q9NRG9	AAAS	Aladin OS=Homo sapiens OX=9606 GN=AAAS PE=1 SV=1	6	10.5169	10.5433	12.258	11.7305	11.8667	10.8527	11.4733	10.5937	11.2518	10.5527	8.06119	8.37897	10.5062	5.68922	7.88782	7.83704		0.933824	0.936173	1.08842	1.04158	1.05368	0.963647	1.01875	0.940649	0.999077	0.937007	0.715777	0.743994	0.932878	0.505163	0.700383	0.695874		1.05368	0.963647	1.01875	0.940649	1.09884	0.595035	0.824985	0.819674
2	sp|Q86V21|AACS_HUMAN	Q86V21	AACS	Acetoacetyl-CoA synthetase OS=Homo sapiens OX=9606 GN=AACS PE=1 SV=1	9	9.45995	9.36638	10.014	9.91213	9.21174	8.40777	8.99299	9.60298	9.70281	10.0544	12.3776	10.5512	8.4236	9.20551	12.5182	12.1987		0.97645	0.966791	1.03364	1.02312	0.950829	0.867844	0.92825	0.991213	1.00152	1.03781	1.2776	1.08909	0.869479	0.950187	1.29212	1.25914		0.950829	0.867844	0.92825	0.991213	0.789354	0.862625	1.17305	1.14311
3	sp|Q6PD74|AAGAB_HUMAN	Q6PD74	AAGAB	Alpha- and gamma-adaptin-binding protein p34 OS=Homo sapiens OX=9606 GN=AAGAB PE=1 SV=1	6	9.61922	8.32535	11.5627	10.021	9.7904	9.13031	10.0358	8.68556	11.2345	10.6877	11.7506	9.65663	8.87429	8.1212	11.3142	11.1905		0.9734	0.84247	1.17007	1.01406	0.990723	0.923927	1.01555	0.878921	1.13685	1.08153	1.18909	0.977187	0.898019	0.821811	1.14492	1.1324		0.990723	0.923927	1.01555	0.878921	0.819239	0.749716	1.04448	1.03306
4	sp|Q2M2I8|AAK1_HUMAN	Q2M2I8	AAK1	AP2-associated protein kinase 1 OS=Homo sapiens OX=9606 GN=AAK1 PE=1 SV=3	17	9.70121	8.96605	9.81078	9.42558	9.88286	9.50106	10.1413	9.41197	11.0059	11.1453	10.9293	9.74488	8.62919	9.31866	10.9835	11.4026		1.02378	0.946195	1.03534	0.994689	1.04295	1.00265	1.07022	0.993253	1.16146	1.17617	1.15337	1.02839	0.910645	0.983406	1.15909	1.20333		1.04295	1.00265	1.07022	0.993253	0.80599	0.870388	1.02589	1.06503
5	sp|Q9H7C9|AAMDC_HUMAN	Q9H7C9	AAMDC	Mth938 domain-containing protein OS=Homo sapiens OX=9606 GN=AAMDC PE=1 SV=1	6	9.5361	8.05056	9.00958	8.92675	9.71738	10.1205	9.53799	8.32609	9.69255	11.6559	11.1192	10.8155	9.1187	11.9674	11.0772	11.3285		1.0738	0.906518	1.01451	1.00518	1.09421	1.1396	1.07401	0.937543	1.09141	1.3125	1.25205	1.21786	1.02679	1.34757	1.24733	1.27562		1.09421	1.1396	1.07401	0.937543	0.8427	1.10597	1.0237	1.04692
6	sp|Q13685|AAMP_HUMAN	Q13685	AAMP	Angio-associated migratory cell protein OS=Homo sapiens OX=9606 GN=AAMP PE=1 SV=2	3	8.75738	13.1704	11.3959	12.6125	7.97105	8.74445	9.34422	14.5337	9.47025	9.04782	8.21201	8.58163	9.75342	11.4287	8.77866	8.1979		0.762569	1.14684	0.992327	1.09826	0.694098	0.761443	0.81367	1.26556	0.824644	0.78786	0.715079	0.747266	0.849301	0.995178	0.764422	0.713851		0.694098	0.761443	0.81367	1.26556	1.10484	1.2946	0.994419	0.928632
7	sp|Q9Y312|AAR2_HUMAN	Q9Y312	AAR2	Protein AAR2 homolog OS=Homo sapiens OX=9606 GN=AAR2 PE=1 SV=2	14	9.56109	9.56284	9.79194	9.71048	9.83408	9.63224	10.1141	9.51431	10.0185	9.62306	10.9867	10.8814	9.53783	9.23925	11.1499	10.8423		0.990111	0.990292	1.01402	1.00558	1.01838	0.997478	1.04738	0.985266	1.03748	0.996528	1.13774	1.12683	0.987701	0.956782	1.15464	1.12279		1.01838	0.997478	1.04738	0.985266	0.919095	0.890323	1.07444	1.0448
8	sp|P49588-2|SYAC_HUMAN	P49588-2	AARS1	Isoform 2 of Alanine--tRNA ligase, cytoplasmic OS=Homo sapiens OX=9606 GN=AARS1	47	10.324	10.2416	10.5692	10.6002	10.0862	11.4096	12.017	10.3524	9.46035	10.3543	8.83018	8.34341	9.74764	9.65113	8.79274	9.21999		0.989483	0.981579	1.01298	1.01596	0.966693	1.09353	1.15174	0.992206	0.906706	0.992384	0.846309	0.799656	0.934241	0.924991	0.842721	0.883669		0.966693	1.09353	1.15174	0.992206	1.05413	1.0437	0.950869	0.997072
9	sp|Q5JTZ9|SYAM_HUMAN	Q5JTZ9	AARS2	Alanine--tRNA ligase, mitochondrial OS=Homo sapiens OX=9606 GN=AARS2 PE=1 SV=1	15	11.4743	10.601	11.2998	11.0469	12.4687	12.5016	11.8658	10.4581	9.12795	9.13401	7.6352	7.29785	9.81974	10.103	7.67295	7.49313		1.03321	0.954571	1.0175	0.994721	1.12275	1.12571	1.06846	0.941701	0.821931	0.822476	0.687515	0.657139	0.884222	0.90973	0.690914	0.674722		1.12275	1.12571	1.06846	0.941701	1.18328	1.21741	0.924591	0.902922
10	sp|Q9BTE6-3|AASD1_HUMAN	Q9BTE6-3	AARSD1	Isoform 3 of Alanyl-tRNA editing protein Aarsd1 OS=Homo sapiens OX=9606 GN=AARSD1	10	10.8642	10.6226	9.44029	9.97941	10.6695	10.3379	11.0125	9.91211	10.1684	10.2164	7.4187	8.90765	10.4935	13.1764	8.48345	8.29682		1.06234	1.03872	0.923108	0.975825	1.0433	1.01088	1.07685	0.969245	0.994307	0.998996	0.725429	0.871025	1.02609	1.28844	0.829544	0.811295		1.0433	1.01088	1.07685	0.969245	1.14336	1.43569	0.924346	0.904011
11	sp|Q4L235|ACSF4_HUMAN	Q4L235	AASDH	Beta-alanine-activating enzyme OS=Homo sapiens OX=9606 GN=AASDH PE=1 SV=3	3	9.84481	10.9974	12.6985	13.0834	9.9595	10.5465	12.3465	12.2621	8.36154	7.62257	8.345	9.70822	9.22018	9.60197	8.41657	6.98516		0.84461	0.943496	1.08944	1.12246	0.85445	0.904809	1.05924	1.052	0.717357	0.653959	0.715938	0.832892	0.791021	0.823776	0.722078	0.599274		0.85445	0.904809	1.05924	1.052	1.08354	1.1284	0.989099	0.820882
12	sp|Q9NRN7|ADPPT_HUMAN	Q9NRN7	AASDHPPT	L-aminoadipate-semialdehyde dehydrogenase-phosphopantetheinyl transferase OS=Homo sapiens OX=9606 GN=AASDHPPT PE=1 SV=2	9	9.77106	10.8735	10.1986	9.25137	9.20619	9.18566	9.98927	10.7348	9.78737	9.06872	10.9373	10.702	10.465	9.15018	11.0843	9.59466		0.974803	1.08479	1.01745	0.922957	0.918449	0.916401	0.996573	1.07095	0.97643	0.904735	1.09115	1.06768	1.04403	0.912861	1.10582	0.957205		0.918449	0.916401	0.996573	1.07095	1.0337	0.903823	1.09487	0.947728
13	sp|Q9NY61|AATF_HUMAN	Q9NY61	AATF	Protein AATF OS=Homo sapiens OX=9606 GN=AATF PE=1 SV=1	27	11.1644	10.2646	10.5045	10.8351	10.9731	11.3728	11.0464	10.9972	9.09651	9.18244	8.43422	9.40694	9.68784	10.2136	8.22454	8.59584		1.04417	0.960011	0.982453	1.01337	1.02627	1.06366	1.03313	1.02853	0.850765	0.858802	0.788823	0.879799	0.90607	0.955246	0.769213	0.803939		1.02627	1.06366	1.03313	1.02853	1.07285	1.13107	0.910799	0.951917
14	sp|Q9BZC7-3|ABCA2_HUMAN	Q9BZC7-3	ABCA2	Isoform 3 of ATP-binding cassette sub-family A member 2 OS=Homo sapiens OX=9606 GN=ABCA2	9	9.65272	7.89614	9.13985	8.61653	9.94475	9.20394	9.60262	7.01567	12.6685	13.0084	11.8509	9.02778	10.6634	9.41435	11.0031	11.2913		1.09363	0.894614	1.03552	0.976232	1.12672	1.04278	1.08795	0.794858	1.43531	1.47382	1.34268	1.02283	1.20813	1.06662	1.24663	1.27928		1.12672	1.04278	1.08795	0.794858	0.916184	0.80887	0.945374	0.970138
15	sp|Q8IZY2|ABCA7_HUMAN	Q8IZY2	ABCA7	Phospholipid-transporting ATPase ABCA7 OS=Homo sapiens OX=9606 GN=ABCA7 PE=1 SV=3	3	8.31062	8.4818	6.879	7.10573	9.25071	9.78419	8.55327	7.69012	12.3012	12.3371	13.272	9.56965	10.8287	10.0546	12.5183	13.0631		1.0801	1.10235	0.89404	0.923508	1.20228	1.27162	1.11164	0.999459	1.59874	1.60341	1.72492	1.24373	1.40736	1.30676	1.62695	1.69776		1.20228	1.27162	1.11164	0.999459	0.912271	0.847057	1.05461	1.10051
16	sp|P08183|MDR1_HUMAN	P08183	ABCB1	ATP-dependent translocase ABCB1 OS=Homo sapiens OX=9606 GN=ABCB1 PE=1 SV=3	22	10.5949	10.5417	11.3898	11.7327	10.8314	9.22251	9.03838	12.2574	10.4507	10.5228	8.82568	8.34193	9.12856	9.95862	8.58994	8.57297		0.957537	0.952722	1.02938	1.06036	0.978905	0.833503	0.816862	1.10779	0.944505	0.951019	0.797639	0.753918	0.825011	0.90003	0.776333	0.774799		0.978905	0.833503	0.816862	1.10779	0.957345	1.0444	0.900858	0.899079
17	sp|Q9NRK6|ABCBA_HUMAN	Q9NRK6	ABCB10	ATP-binding cassette sub-family B member 10, mitochondrial OS=Homo sapiens OX=9606 GN=ABCB10 PE=1 SV=2	9	10.3754	8.93151	8.63146	8.67506	10.1507	8.9579	8.43762	7.70668	10.1095	10.018	12.2466	11.319	10.4272	9.6921	12.2756	12.0457		1.13351	0.975762	0.942983	0.947745	1.10895	0.978646	0.921805	0.84195	1.10445	1.09446	1.33793	1.2366	1.13917	1.05886	1.3411	1.31599		1.10895	0.978646	0.921805	0.84195	0.95459	0.88729	1.1238	1.10276
18	sp|O95342|ABCBB_HUMAN	O95342	ABCB11	Bile salt export pump OS=Homo sapiens OX=9606 GN=ABCB11 PE=1 SV=2	4	11.2259	13.299	13.4645	10.9692	8.34741	6.59745	8.00566	10.1834	8.82047	11.3368	8.17059	7.347	10.3431	9.55686	10.8405	11.4922		0.917174	1.08655	1.10007	0.896203	0.681999	0.539024	0.654077	0.832001	0.720649	0.926242	0.667553	0.600264	0.845053	0.780813	0.88569	0.938938		0.681999	0.539024	0.654077	0.832001	1.15971	1.07155	1.21548	1.28855
19	sp|Q9NP58|ABCB6_HUMAN	Q9NP58	ABCB6	ATP-binding cassette sub-family B member 6, mitochondrial OS=Homo sapiens OX=9606 GN=ABCB6 PE=1 SV=1	10	10.3719	10.4707	9.17369	9.10041	11.149	11.1168	9.83881	10.355	9.70088	9.29543	9.97191	10.2059	9.73302	10.3785	9.40659	9.73146		1.06061	1.07071	0.938084	0.930591	1.14008	1.13679	1.0061	1.05888	0.991994	0.950533	1.01971	1.04364	0.99528	1.06129	0.9619	0.99512		1.14008	1.13679	1.0061	1.05888	0.993822	1.05973	0.96049	0.993662
20	sp|O75027-2|ABCB7_HUMAN	O75027-2	ABCB7	Isoform 2 of ATP-binding cassette sub-family B member 7, mitochondrial OS=Homo sapiens OX=9606 GN=ABCB7	11	10.0912	9.56754	9.888	9.73687	10.4702	9.4945	9.22569	9.29333	10.8319	10.6847	9.9663	9.87067	10.221	9.87331	10.4042	10.3806		1.02752	0.974202	1.00683	0.991444	1.06611	0.966765	0.939393	0.94628	1.10294	1.08795	1.01481	1.00507	1.04074	1.00534	1.05939	1.05699		1.06611	0.966765	0.939393	0.94628	0.988645	0.955013	1.00636	1.00408
21	sp|Q9NUT2|MITOS_HUMAN	Q9NUT2	ABCB8	Mitochondrial potassium channel ATP-binding subunit OS=Homo sapiens OX=9606 GN=ABCB8 PE=1 SV=3	12	11.5192	10.4138	10.1223	10.314	11.2975	10.9931	10.6064	10.083	9.01093	8.76934	10.4575	9.84673	8.54784	8.66691	9.7429	9.60852		1.0875	0.98315	0.955626	0.97372	1.06658	1.03783	1.00133	0.951914	0.850703	0.827896	0.987275	0.92961	0.806984	0.818226	0.919808	0.907121		1.06658	1.03783	1.00133	0.951914	0.897775	0.910282	1.02329	1.00918
22	sp|P33527|MRP1_HUMAN	P33527	ABCC1	Multidrug resistance-associated protein 1 OS=Homo sapiens OX=9606 GN=ABCC1 PE=1 SV=3	26	8.95526	8.86451	8.31173	8.51196	9.1933	8.82337	8.57197	8.73655	10.5192	10.4808	11.996	11.0785	11.0455	10.9358	11.6292	12.3463		1.03399	1.02351	0.959688	0.982807	1.06148	1.01876	0.989737	1.00874	1.21457	1.21013	1.38509	1.27915	1.27534	1.26267	1.34273	1.42553		1.06148	1.01876	0.989737	1.00874	1.00244	0.992484	1.05542	1.1205
23	sp|Q92887|MRP2_HUMAN	Q92887	ABCC2	Canalicular multispecific organic anion transporter 1 OS=Homo sapiens OX=9606 GN=ABCC2 PE=1 SV=3	11	11.7693	8.34014	8.94197	8.98703	12.6612	11.7099	11.016	8.43497	10.0915	10.1906	10.0124	10.8882	8.55794	8.51488	9.61108	10.273		1.23762	0.877023	0.940309	0.945048	1.33141	1.23138	1.15841	0.886995	1.06119	1.07161	1.05287	1.14497	0.899926	0.895397	1.01067	1.08027		1.33141	1.23138	1.15841	0.886995	0.831219	0.827036	0.933509	0.997798
24	sp|O15438-4|MRP3_HUMAN	O15438-4	ABCC3	Isoform 4 of Canalicular multispecific organic anion transporter 2 OS=Homo sapiens OX=9606 GN=ABCC3	7	8.20902	14.2978	10.1103	10.6057	8.77085	6.81483	6.82809	8.76479	10.3818	11.3139	10.355	8.8204	11.1807	11.847	10.5646	11.1352		0.759693	1.32317	0.935641	0.981494	0.811686	0.630669	0.631896	0.811125	0.960767	1.04703	0.958286	0.816272	1.03471	1.09637	0.977688	1.03049		0.811686	0.630669	0.631896	0.811125	1.09425	1.15945	1.03395	1.08979
25	sp|O15439|MRP4_HUMAN	O15439	ABCC4	Multidrug resistance-associated protein 4 OS=Homo sapiens OX=9606 GN=ABCC4 PE=1 SV=3	25	9.03898	10.3009	8.37887	8.44874	9.06925	8.74168	8.24507	9.37856	9.77654	10.1572	11.6057	11.3475	10.8742	10.8173	11.595	12.2246		0.999682	1.13924	0.926676	0.934402	1.00303	0.966801	0.911877	1.03724	1.08125	1.12335	1.28356	1.25499	1.20265	1.19635	1.28237	1.352		1.00303	0.966801	0.911877	1.03724	1.01422	1.00891	1.08145	1.14017
26	sp|O15440|MRP5_HUMAN	O15440	ABCC5	Multidrug resistance-associated protein 5 OS=Homo sapiens OX=9606 GN=ABCC5 PE=1 SV=2	10	9.228	8.05634	8.71613	9.03346	9.11199	8.71783	8.19801	6.62736	11.666	11.8955	12.355	12.0333	10.6402	9.34791	11.9474	12.4257		1.05361	0.919833	0.995165	1.0314	1.04036	0.995359	0.936008	0.756679	1.33196	1.35817	1.41063	1.3739	1.21484	1.0673	1.3641	1.4187		1.04036	0.995359	0.936008	0.756679	0.887609	0.779809	0.996662	1.03656
27	sp|P33897|ABCD1_HUMAN	P33897	ABCD1	ATP-binding cassette sub-family D member 1 OS=Homo sapiens OX=9606 GN=ABCD1 PE=1 SV=2	11	9.02581	8.24521	8.60585	8.79576	8.68834	9.05312	8.51358	9.63605	10.446	10.1595	12.1608	13.3348	10.3633	9.8025	11.3827	11.7867		1.04126	0.951207	0.992812	1.01472	1.00233	1.04441	0.982167	1.11166	1.2051	1.17205	1.40293	1.53837	1.19556	1.13086	1.31316	1.35977		1.00233	1.04441	0.982167	1.11166	0.899177	0.850521	0.987624	1.02268
28	sp|P28288|ABCD3_HUMAN	P28288	ABCD3	ATP-binding cassette sub-family D member 3 OS=Homo sapiens OX=9606 GN=ABCD3 PE=1 SV=1	23	12.5207	11.1048	11.6163	11.614	12.6411	12.8887	12.1599	11.7372	7.74024	7.62125	8.55454	7.83878	7.42898	7.55416	8.6613	8.31804		1.06887	0.948	0.991666	0.991466	1.07915	1.10029	1.03807	1.00198	0.660772	0.650613	0.730287	0.669183	0.6342	0.644886	0.739401	0.710097		1.07915	1.10029	1.03807	1.00198	0.935793	0.951561	1.09102	1.04778
29	sp|P61221|ABCE1_HUMAN	P61221	ABCE1	ATP-binding cassette sub-family E member 1 OS=Homo sapiens OX=9606 GN=ABCE1 PE=1 SV=1	20	9.72789	9.68579	10.1662	10.3218	9.19681	9.03922	9.45554	9.64051	9.99092	10.2887	10.1798	10.4574	9.99501	10.5135	10.6486	10.6923		0.975188	0.970968	1.01912	1.03472	0.921949	0.90615	0.947885	0.966428	1.00156	1.03141	1.02049	1.04832	1.00197	1.05394	1.06749	1.07187		0.921949	0.90615	0.947885	0.966428	0.977104	1.02779	1.041	1.04527
30	sp|Q8NE71|ABCF1_HUMAN	Q8NE71	ABCF1	ATP-binding cassette sub-family F member 1 OS=Homo sapiens OX=9606 GN=ABCF1 PE=1 SV=2	36	13.3982	11.6622	10.0093	12.1265	12.0872	10.347	10.5289	9.4197	9.46887	7.68175	8.92304	8.21476	7.85353	13.2379	7.72391	7.31716		1.13553	0.988403	0.848316	1.02775	1.02442	0.876932	0.892355	0.798343	0.802511	0.651048	0.75625	0.696222	0.665606	1.12195	0.654621	0.620148		1.02442	0.876932	0.892355	0.798343	0.916172	1.5443	0.901052	0.853601
31	sp|Q9UG63-2|ABCF2_HUMAN	Q9UG63-2	ABCF2	Isoform 2 of ATP-binding cassette sub-family F member 2 OS=Homo sapiens OX=9606 GN=ABCF2	31	10.6724	11.1898	10.3639	10.618	10.4802	10.5832	10.3767	10.9848	9.05986	9.76854	8.97292	9.39054	9.28682	9.64657	9.11799	9.48773		0.996396	1.0447	0.96759	0.991314	0.97845	0.98807	0.968787	1.02556	0.845845	0.912009	0.837728	0.876718	0.867035	0.900621	0.851273	0.885791		0.97845	0.98807	0.968787	1.02556	0.998802	1.03749	0.980644	1.02041
32	sp|Q9NUQ8|ABCF3_HUMAN	Q9NUQ8	ABCF3	ATP-binding cassette sub-family F member 3 OS=Homo sapiens OX=9606 GN=ABCF3 PE=1 SV=2	27	10.6195	11.4313	11.5434	11.4498	10.3	10.4405	10.8039	11.8753	8.76462	8.88595	9.14601	9.53804	8.23101	8.91627	9.03653	9.01774		0.943033	1.01512	1.02508	1.01677	0.914657	0.92714	0.959408	1.05455	0.778315	0.78909	0.812183	0.846996	0.730929	0.791782	0.802461	0.800793		0.914657	0.92714	0.959408	1.05455	0.906134	0.981573	0.994812	0.992744
33	sp|Q9UNQ0|ABCG2_HUMAN	Q9UNQ0	ABCG2	Broad substrate specificity ATP-binding cassette transporter ABCG2 OS=Homo sapiens OX=9606 GN=ABCG2 PE=1 SV=3	7	14.8116	10.4487	8.92843	9.09014	15.0763	14.3307	13.8852	8.97785	9.21342	9.25289	8.95204	7.31107	6.91642	6.04152	8.27878	8.48482		1.36895	0.965707	0.825199	0.840145	1.39341	1.3245	1.28333	0.829766	0.851539	0.855186	0.827381	0.675717	0.639242	0.55838	0.765156	0.784199		1.39341	1.3245	1.28333	0.829766	0.796607	0.695839	0.953518	0.977249
34	sp|Q9NUJ1|ABHDA_HUMAN	Q9NUJ1	ABHD10	Mycophenolic acid acyl-glucuronide esterase, mitochondrial OS=Homo sapiens OX=9606 GN=ABHD10 PE=1 SV=1	15	11.4079	12.0469	9.09318	8.75203	11.1438	11.7452	10.6193	10.3484	7.40163	7.43044	10.6281	11.9257	9.49416	6.31486	11.0184	10.6299		1.10488	1.16677	0.880695	0.847654	1.07931	1.13754	1.02851	1.00227	0.716864	0.719655	1.02935	1.15503	0.919531	0.611609	1.06716	1.02953		1.07931	1.13754	1.02851	1.00227	1.0158	0.675643	1.17889	1.13732
35	sp|Q8NFV4|ABHDB_HUMAN	Q8NFV4	ABHD11	Protein ABHD11 OS=Homo sapiens OX=9606 GN=ABHD11 PE=1 SV=1	5	12.2722	12.1288	9.78883	9.28319	10.4256	11.6468	10.9449	11.8115	8.25708	8.04993	9.45199	8.61235	9.71802	8.32373	9.99799	9.28699		1.12918	1.11598	0.900681	0.854157	0.959269	1.07164	1.00706	1.08679	0.759743	0.740683	0.869688	0.792432	0.894166	0.765876	0.919926	0.854507		0.959269	1.07164	1.00706	1.08679	1.13094	0.968683	1.16353	1.08078
36	sp|Q8N2K0-2|ABD12_HUMAN	Q8N2K0-2	ABHD12	Isoform 2 of Lysophosphatidylserine lipase ABHD12 OS=Homo sapiens OX=9606 GN=ABHD12	5	9.66212	10.408	8.21464	8.27277	9.1321	8.53783	8.69952	10.3482	10.9817	10.7556	11.3781	10.5492	10.8675	9.58354	11.1719	11.4374		1.0572	1.1388	0.898819	0.90518	0.999204	0.934182	0.951873	1.13227	1.20158	1.17684	1.24495	1.15426	1.18909	1.0486	1.22239	1.25144		0.999204	0.934182	0.951873	1.13227	0.995544	0.877924	1.02343	1.04775
37	sp|Q96IU4|ABHEB_HUMAN	Q96IU4	ABHD14B	Protein ABHD14B OS=Homo sapiens OX=9606 GN=ABHD14B PE=1 SV=1	2	10.0234	9.66209	7.92435	8.01726	7.98897	9.38565	8.43279	8.4434	10.2394	9.56814	16.3605	11.6155	7.75819	8.28319	13.6504	12.6468		1.12537	1.0848	0.8897	0.900131	0.896954	1.05377	0.946784	0.947975	1.14962	1.07425	1.83687	1.30413	0.871044	0.929988	1.53258	1.41991		0.896954	1.05377	0.946784	0.947975	0.649443	0.693392	1.14268	1.05867
38	sp|Q6UXT9|ABH15_HUMAN	Q6UXT9	ABHD15	Protein ABHD15 OS=Homo sapiens OX=9606 GN=ABHD15 PE=1 SV=2	1	8.47007	7.33246	8.30117	7.89365	9.57965	7.20673	8.05617	7.5539	11.7048	10.1928	13.699	12.5181	11.392	10.7956	12.8459	12.4581		1.05885	0.916633	1.03773	0.986788	1.19756	0.900916	1.00711	0.944316	1.46322	1.27421	1.71251	1.56489	1.42412	1.34956	1.60587	1.55739		1.19756	0.900916	1.00711	0.944316	0.947074	0.897492	1.06794	1.0357
39	sp|O95870|ABHGA_HUMAN	O95870	ABHD16A	Phosphatidylserine lipase ABHD16A OS=Homo sapiens OX=9606 GN=ABHD16A PE=1 SV=3	8	11.0093	10.0064	12.3482	12.0202	12.3877	11.0963	11.3418	10.3473	9.69222	9.03689	8.01657	8.08812	10.1484	9.88024	7.40859	7.1718		0.970328	0.881927	1.08833	1.05942	1.09182	0.977991	0.999631	0.911979	0.854241	0.796482	0.706555	0.712861	0.894445	0.870812	0.652969	0.632099		1.09182	0.977991	0.999631	0.911979	1.16535	1.13456	0.850735	0.823544
40	sp|Q5VST6|AB17B_HUMAN	Q5VST6	ABHD17B	Alpha/beta hydrolase domain-containing protein 17B OS=Homo sapiens OX=9606 GN=ABHD17B PE=1 SV=1	3	10.4092	9.4769	9.7171	9.48391	11.9442	10.2128	10.4356	9.32887	10.0531	9.22562	10.7154	9.44119	10.0877	7.34763	11.1422	10.9785		1.06523	0.969822	0.994403	0.97054	1.22232	1.04514	1.06793	0.954674	1.02879	0.944108	1.09656	0.966168	1.03233	0.751923	1.14024	1.12349		1.22232	1.04514	1.06793	0.954674	1.02321	0.745285	1.13018	1.11358
41	sp|Q6PCB6|AB17C_HUMAN	Q6PCB6	ABHD17C	Alpha/beta hydrolase domain-containing protein 17C OS=Homo sapiens OX=9606 GN=ABHD17C PE=1 SV=2	5	12.0729	14.8632	9.78076	9.95754	11.4402	10.3365	10.591	9.73936	8.22223	8.9822	9.00908	8.43575	9.73709	7.14984	9.48751	10.1948		1.03465	1.27378	0.838212	0.853362	0.980423	0.885839	0.907654	0.834664	0.704646	0.769776	0.772079	0.722944	0.834469	0.612741	0.81308	0.873698		0.980423	0.885839	0.907654	0.834664	1.12407	0.825396	1.09526	1.17692
42	sp|Q8WU67|ABHD3_HUMAN	Q8WU67	ABHD3	Phospholipase ABHD3 OS=Homo sapiens OX=9606 GN=ABHD3 PE=2 SV=2	2	11.1546	10.1447	13.6098	12.6946	12.4432	11.5086	11.4406	12.6958	7.18875	7.02363	8.32179	11.0474	7.40373	7.73674	6.31683	9.2692		0.937288	0.852432	1.14359	1.06669	1.04556	0.967038	0.96132	1.06679	0.60405	0.590175	0.699255	0.928285	0.622114	0.650096	0.530785	0.778864		1.04556	0.967038	0.96132	1.06679	0.88188	0.921545	0.752416	1.10408
43	sp|Q8TB40|ABHD4_HUMAN	Q8TB40	ABHD4	(Lyso)-N-acylphosphatidylethanolamine lipase OS=Homo sapiens OX=9606 GN=ABHD4 PE=1 SV=1	2	10.8275	6.05048	8.06601	7.87306	9.45419	13.4409	11.8504	5.36599	7.40123	7.45197	13.8982	14.4303	7.86474	6.35042	14.6431	15.0315		1.31974	0.737481	0.98315	0.959631	1.15235	1.63829	1.44442	0.65405	0.902121	0.908305	1.69402	1.75888	0.958617	0.77404	1.78482	1.83216		1.15235	1.63829	1.44442	0.65405	0.728526	0.588252	1.35642	1.3924
44	sp|Q8WTS1|ABHD5_HUMAN	Q8WTS1	ABHD5	1-acylglycerol-3-phosphate O-acyltransferase ABHD5 OS=Homo sapiens OX=9606 GN=ABHD5 PE=1 SV=1	4	11.0346	11.6896	8.15191	9.09274	10.4024	10.9357	10.3652	12.9419	6.83406	6.62469	10.4532	12.7349	8.8359	7.51264	10.8959	11.4947		1.10432	1.16987	0.815826	0.909982	1.04105	1.09442	1.03732	1.29519	0.683938	0.662986	1.04613	1.27449	0.884279	0.751849	1.09044	1.15037		1.04105	1.09442	1.03732	1.29519	0.964438	0.820004	1.18929	1.25465
45	sp|Q9BV23|ABHD6_HUMAN	Q9BV23	ABHD6	Monoacylglycerol lipase ABHD6 OS=Homo sapiens OX=9606 GN=ABHD6 PE=1 SV=1	4	9.37491	9.43197	9.3665	9.82449	10.2913	10.2865	9.67285	9.35032	10.2109	10.1443	10.9324	10.6893	10.1224	9.72012	10.418	10.1637		0.986888	0.992895	0.986002	1.03421	1.08335	1.08285	1.01825	0.9843	1.07489	1.06789	1.15084	1.12526	1.06558	1.02323	1.0967	1.06993		1.08335	1.08285	1.01825	0.9843	0.964572	0.926235	0.992741	0.968506
46	sp|Q8IZP0|ABI1_HUMAN	Q8IZP0	ABI1	Abl interactor 1 OS=Homo sapiens OX=9606 GN=ABI1 PE=1 SV=4	4	10.8527	9.40367	8.93927	9.2669	9.79155	12.223	11.9851	10.6107	7.35496	6.96082	11.1616	13.5926	10.6145	6.51897	10.7209	10.0027		1.12865	0.977957	0.929661	0.963734	1.0183	1.27117	1.24642	1.10349	0.764897	0.723907	1.16078	1.41359	1.10389	0.677956	1.11495	1.04026		1.0183	1.27117	1.24642	1.10349	1.08672	0.667416	1.09761	1.02408
47	sp|Q9NYB9|ABI2_HUMAN	Q9NYB9	ABI2	Abl interactor 2 OS=Homo sapiens OX=9606 GN=ABI2 PE=1 SV=1	7	7.72806	7.15891	5.8916	6.21147	6.14223	7.72194	7.27121	7.81527	8.28555	9.73522	14.6883	14.885	11.6951	11.5168	16.0862	17.1671		1.14532	1.06097	0.873152	0.920557	0.910296	1.14441	1.07761	1.15825	1.22794	1.44279	2.17685	2.206	1.73325	1.70682	2.38402	2.54422		0.910296	1.14441	1.07761	1.15825	0.982907	0.967915	1.35195	1.4428
48	sp|Q9NX38|ABITM_HUMAN	Q9NX38	ABITRAM	Protein Abitram OS=Homo sapiens OX=9606 GN=ABITRAM PE=1 SV=1	1	9.6058	10.2558	9.71723	7.96696	7.53933	10.8587	8.01094	11.4968	12.4078	13.0885	8.46394	10.646	8.59845	13.2163	9.26081	8.86662		1.02337	1.09262	1.03524	0.848774	0.803215	1.15685	0.853459	1.22483	1.32189	1.3944	0.90172	1.13419	0.91605	1.40802	0.986616	0.94462		0.803215	1.15685	0.853459	1.22483	0.771054	1.18515	0.83045	0.795101
49	sp|P00519-2|ABL1_HUMAN	P00519-2	ABL1	Isoform IB of Tyrosine-protein kinase ABL1 OS=Homo sapiens OX=9606 GN=ABL1	5	9.38757	8.94734	10.593	10.3304	9.90741	10.1427	9.7863	10.7415	10.7344	10.8331	9.98067	9.13327	9.01819	11.01	9.2882	10.166		0.956493	0.911638	1.07931	1.05256	1.00946	1.03343	0.997119	1.09444	1.09372	1.10377	1.01692	0.930583	0.918857	1.1218	0.946368	1.03581		1.00946	1.03343	0.997119	1.09444	0.886714	1.08256	0.913263	0.999576
50	sp|P42684-5|ABL2_HUMAN	P42684-5	ABL2	Isoform 5 of Tyrosine-protein kinase ABL2 OS=Homo sapiens OX=9606 GN=ABL2	6	8.97349	10.7045	10.0059	10.0498	8.26261	7.80126	8.56849	9.74278	9.6531	9.50388	11.7353	10.6543	9.35065	10.4932	12.3055	12.1955		0.903366	1.07762	1.0073	1.01171	0.831802	0.785357	0.862595	0.980811	0.971783	0.956761	1.1814	1.07257	0.941335	1.05635	1.2388	1.22772		0.831802	0.785357	0.862595	0.980811	0.900259	1.01026	1.18475	1.17415
51	sp|O14639|ABLM1_HUMAN	O14639	ABLIM1	Actin-binding LIM protein 1 OS=Homo sapiens OX=9606 GN=ABLIM1 PE=1 SV=3	14	9.7258	9.12344	9.54164	9.94922	10.3776	9.92467	9.8211	10.1991	11.7437	11.6755	9.45529	8.89601	9.72603	11.2776	9.38375	9.1796		1.01469	0.951843	0.995474	1.038	1.08269	1.03544	1.02463	1.06407	1.22521	1.2181	0.986465	0.928115	1.01471	1.17658	0.979	0.957702		1.08269	1.03544	1.02463	1.06407	0.931379	1.07995	0.898601	0.879051
52	sp|Q12979|ABR_HUMAN	Q12979	ABR	Active breakpoint cluster region-related protein OS=Homo sapiens OX=9606 GN=ABR PE=1 SV=2	11	10.9544	11.0947	10.3762	10.2413	10.5952	10.7901	11.4173	11.6609	9.41164	9.81193	9.29527	8.21202	8.89195	9.17024	8.92635	9.15041		1.02698	1.04013	0.972765	0.960123	0.993297	1.01157	1.07037	1.09321	0.882341	0.919869	0.871432	0.769877	0.83362	0.85971	0.836845	0.85785		0.993297	1.01157	1.07037	1.09321	0.968336	0.998642	0.972081	0.996481
53	sp|Q6UWZ7|ABRX1_HUMAN	Q6UWZ7	ABRAXAS1	BRCA1-A complex subunit Abraxas 1 OS=Homo sapiens OX=9606 GN=ABRAXAS1 PE=1 SV=2	2	8.52492	13.7547	7.96087	8.64158	8.49689	7.39986	8.16437	7.63091	8.4592	11.4022	18.9245	8.93757	9.44262	10.7623	12.1768	9.32057		0.877001	1.41502	0.818975	0.889003	0.874118	0.761261	0.83991	0.78503	0.870241	1.17301	1.94686	0.919454	0.97141	1.10718	1.25269	0.958855		0.874118	0.761261	0.83991	0.78503	0.791444	0.902058	1.02062	0.781215
54	sp|Q15018|ABRX2_HUMAN	Q15018	ABRAXAS2	BRISC complex subunit Abraxas 2 OS=Homo sapiens OX=9606 GN=ABRAXAS2 PE=1 SV=2	6	10.4876	9.93917	10.1011	9.81394	9.89896	10.3478	10.5812	9.77997	10.8842	10.0505	9.6726	10.0741	9.63163	9.43421	9.62882	9.67437		1.03987	0.985497	1.00155	0.97308	0.98151	1.02601	1.04915	0.969712	1.0792	0.996533	0.959066	0.998878	0.955004	0.935429	0.954725	0.959241		0.98151	1.02601	1.04915	0.969712	0.947031	0.92762	0.946755	0.951234
55	sp|Q9ULW3|ABT1_HUMAN	Q9ULW3	ABT1	Activator of basal transcription 1 OS=Homo sapiens OX=9606 GN=ABT1 PE=1 SV=1	13	10.5984	9.93142	10.5564	10.5716	10.7026	10.3194	10.924	10.8031	9.94098	9.34578	9.2541	10.1123	9.9538	9.22054	8.82142	8.94411		1.01766	0.953617	1.01363	1.01509	1.02766	0.990867	1.04892	1.03732	0.954535	0.897384	0.888581	0.970989	0.955766	0.885358	0.847035	0.858816		1.02766	0.990867	1.04892	1.03732	1.03006	0.954181	0.912878	0.925575
56	sp|Q969K4|ABTB1_HUMAN	Q969K4	ABTB1	Ankyrin repeat and BTB/POZ domain-containing protein 1 OS=Homo sapiens OX=9606 GN=ABTB1 PE=1 SV=1	2	11.2388	5.99337	7.50681	8.79822	11.8698	12.6268	10.1488	6.58559	9.90306	8.70707	9.78414	12.318	10.0338	10.1296	12.152	12.2041		1.34046	0.714832	0.895341	1.04937	1.41572	1.506	1.21046	0.785466	1.18114	1.0385	1.16696	1.46918	1.19674	1.20816	1.44937	1.45559		1.41572	1.506	1.21046	0.785466	0.985826	0.995234	1.19393	1.19906
57	sp|Q8N961|ABTB2_HUMAN	Q8N961	ABTB2	Ankyrin repeat and BTB/POZ domain-containing protein 2 OS=Homo sapiens OX=9606 GN=ABTB2 PE=2 SV=2	14	10.0788	10.2404	11.0893	11.5988	9.95738	10.5475	10.8081	10.9315	9.30196	9.72461	8.65139	9.12577	9.50103	10.6077	8.93542	8.90043		0.937399	0.952436	1.03139	1.07878	0.926111	0.980996	1.00523	1.01671	0.865152	0.904462	0.804644	0.848765	0.883666	0.986591	0.831061	0.827806		0.926111	0.980996	1.00523	1.01671	1.03262	1.15289	0.971143	0.96734
58	sp|P09110|THIK_HUMAN	P09110	ACAA1	3-ketoacyl-CoA thiolase, peroxisomal OS=Homo sapiens OX=9606 GN=ACAA1 PE=1 SV=2	10	9.48923	8.49715	10.5267	10.4963	10.8176	9.98315	9.93161	9.57987	11.3246	10.071	10.6142	10.6776	10.4158	8.28274	9.79728	9.49519		0.973021	0.871295	1.0794	1.07628	1.10923	1.02367	1.01838	0.982316	1.16122	1.03268	1.08838	1.09487	1.06803	0.849308	1.00461	0.973633		1.10923	1.02367	1.01838	0.982316	0.976007	0.776129	0.918048	0.889742
59	sp|P42765|THIM_HUMAN	P42765	ACAA2	3-ketoacyl-CoA thiolase, mitochondrial OS=Homo sapiens OX=9606 GN=ACAA2 PE=1 SV=2	29	11.5969	9.3334	9.18282	9.2357	11.8035	11.4815	10.6073	8.685	9.54141	9.50983	10.6176	10.9236	8.9324	7.19662	10.4386	10.9138		1.17888	0.948786	0.933479	0.938854	1.19989	1.16715	1.07829	0.882873	0.96993	0.966721	1.07933	1.11044	0.908022	0.731572	1.06113	1.10944		1.19989	1.16715	1.07829	0.882873	0.880202	0.709158	1.02862	1.07545
60	sp|Q13085-4|ACACA_HUMAN	Q13085-4	ACACA	Isoform 4 of Acetyl-CoA carboxylase 1 OS=Homo sapiens OX=9606 GN=ACACA	28	8.13812	8.64545	10.54	10.6163	8.17655	8.27495	8.72597	9.35252	12.4488	12.2375	10.7851	8.40013	9.93886	12.6997	10.6146	10.4055		0.858001	0.911489	1.11123	1.11928	0.862052	0.872427	0.919977	0.986035	1.31247	1.2902	1.13707	0.885624	1.04785	1.33892	1.11909	1.09705		0.862052	0.872427	0.919977	0.986035	0.906179	1.1579	0.967789	0.948726
61	sp|O00763|ACACB_HUMAN	O00763	ACACB	Acetyl-CoA carboxylase 2 OS=Homo sapiens OX=9606 GN=ACACB PE=1 SV=3	24	8.99131	9.50531	11.9766	11.5891	8.97775	9.57316	10.209	10.872	9.90001	9.95284	10.2822	8.17633	8.86787	10.8765	10.3625	9.88751		0.855046	0.903926	1.13894	1.10209	0.853757	0.910378	0.970845	1.0339	0.941461	0.946485	0.977806	0.777544	0.843307	1.03432	0.985438	0.940272		0.853757	0.910378	0.970845	1.0339	0.925873	1.13559	1.08192	1.03233
62	sp|Q6JQN1|ACD10_HUMAN	Q6JQN1	ACAD10	Acyl-CoA dehydrogenase family member 10 OS=Homo sapiens OX=9606 GN=ACAD10 PE=1 SV=1	5	10.4123	10.5792	9.85933	9.24275	10.6567	9.56525	10.5065	11.0964	11.0343	9.60954	9.63981	8.79543	10.8033	9.39638	10.0937	8.70933		1.0388	1.05545	0.983633	0.922119	1.06319	0.954293	1.0482	1.10705	1.10085	0.958712	0.961732	0.877491	1.07781	0.937445	1.00701	0.868901		1.06319	0.954293	1.0482	1.10705	1.10579	0.961782	1.03315	0.891458
63	sp|Q709F0|ACD11_HUMAN	Q709F0	ACAD11	Acyl-CoA dehydrogenase family member 11 OS=Homo sapiens OX=9606 GN=ACAD11 PE=1 SV=3	11	9.39365	9.99137	10.318	10.2387	9.72315	9.36665	9.70106	9.98421	10.9728	10.2254	10.564	9.18916	9.90418	9.93193	10.3867	10.109		0.940735	1.00059	1.0333	1.02537	0.973732	0.93803	0.97152	0.999876	1.09888	1.02403	1.05794	0.920255	0.991861	0.994641	1.04018	1.01237		0.973732	0.93803	0.97152	0.999876	0.967407	0.970118	1.01454	0.98741
64	sp|Q9UKU7|ACAD8_HUMAN	Q9UKU7	ACAD8	Isobutyryl-CoA dehydrogenase, mitochondrial OS=Homo sapiens OX=9606 GN=ACAD8 PE=1 SV=1	8	10.6654	12.3225	12.9001	12.8673	11.2632	10.6008	10.3965	12.1964	8.34958	8.52389	8.50489	8.24815	9.71489	6.75671	8.29928	8.39047		0.875011	1.01097	1.05835	1.05567	0.924058	0.869716	0.85295	1.00062	0.685019	0.69932	0.697761	0.676698	0.797033	0.554337	0.680892	0.688374		0.924058	0.869716	0.85295	1.00062	1.15562	0.803736	0.98723	0.998078
65	sp|Q9H845|ACAD9_HUMAN	Q9H845	ACAD9	Complex I assembly factor ACAD9, mitochondrial OS=Homo sapiens OX=9606 GN=ACAD9 PE=1 SV=1	18	11.1752	10.1374	9.66536	9.35082	11.6232	10.6855	10.3233	9.66814	9.70428	9.38745	9.63902	9.122	10.6115	9.93745	9.54487	9.42451		1.10841	1.00548	0.958656	0.927458	1.15284	1.05984	1.02391	0.958931	0.962516	0.931091	0.956043	0.904763	1.0525	0.985643	0.946705	0.934767		1.15284	1.05984	1.02391	0.958931	1.12135	1.05012	1.00863	0.995913
66	sp|P11310-2|ACADM_HUMAN	P11310-2	ACADM	Isoform 2 of Medium-chain specific acyl-CoA dehydrogenase, mitochondrial OS=Homo sapiens OX=9606 GN=ACADM	20	14.7261	14.1376	13.7658	12.9629	15.2743	14.43	14.0401	13.5603	5.87155	5.37657	6.09293	5.97919	6.0194	5.60808	6.08649	6.06876		1.05958	1.01723	0.990481	0.93271	1.09902	1.03827	1.01022	0.975693	0.422471	0.386856	0.4384	0.430216	0.433109	0.403514	0.437937	0.436661		1.09902	1.03827	1.01022	0.975693	1.03248	0.961926	1.04398	1.04094
67	sp|P16219|ACADS_HUMAN	P16219	ACADS	Short-chain specific acyl-CoA dehydrogenase, mitochondrial OS=Homo sapiens OX=9606 GN=ACADS PE=1 SV=1	4	12.2406	13.5402	11.5177	11.3944	13.1422	13.6448	12.5718	13.1217	6.46112	6.47904	7.0211	7.58271	7.99441	8.97926	7.03153	7.27741		1.00554	1.11229	0.946153	0.93602	1.0796	1.12088	1.03274	1.07791	0.530765	0.532237	0.576766	0.6229	0.65672	0.737624	0.577622	0.597821		1.0796	1.12088	1.03274	1.07791	1.16097	1.30399	1.02114	1.05684
68	sp|P45954|ACDSB_HUMAN	P45954	ACADSB	Short/branched chain specific acyl-CoA dehydrogenase, mitochondrial OS=Homo sapiens OX=9606 GN=ACADSB PE=1 SV=1	10	10.4714	10.9911	10.9143	10.5132	10.8858	10.8325	10.083	10.4573	8.87381	8.64156	10.0364	9.87831	9.9194	8.44809	9.53297	9.52074		0.976584	1.02505	1.01789	0.980476	1.01523	1.01026	0.940352	0.975267	0.827585	0.805926	0.93601	0.921267	0.925099	0.787883	0.88906	0.88792		1.01523	1.01026	0.940352	0.975267	1.06005	0.902814	1.01875	1.01744
69	sp|P49748-2|ACADV_HUMAN	P49748-2	ACADVL	Isoform 2 of Very long-chain specific acyl-CoA dehydrogenase, mitochondrial OS=Homo sapiens OX=9606 GN=ACADVL	28	12.4371	11.0348	9.69771	9.31006	12.4697	12.7016	12.5681	10.687	9.10837	9.21364	7.95927	8.39163	10.2353	8.42478	7.86798	7.89283		1.17111	1.03907	0.913161	0.876659	1.17418	1.19602	1.18345	1.00632	0.857667	0.86758	0.749465	0.790177	0.963785	0.793299	0.740869	0.743209		1.17418	1.19602	1.18345	1.00632	1.18079	0.971915	0.90768	0.910547
70	sp|Q15057|ACAP2_HUMAN	Q15057	ACAP2	Arf-GAP with coiled-coil, ANK repeat and PH domain-containing protein 2 OS=Homo sapiens OX=9606 GN=ACAP2 PE=1 SV=3	17	10.256	10.8569	11.0805	10.0453	10.3158	10.1827	11.5181	11.2333	9.03661	9.05258	10.2206	9.39177	8.65765	8.16902	10.3157	9.66734		0.97124	1.02815	1.04933	0.951286	0.976909	0.964305	1.09076	1.06379	0.855767	0.857278	0.967894	0.8894	0.819879	0.773606	0.976899	0.915497		0.976909	0.964305	1.09076	1.06379	0.918545	0.866703	1.09446	1.02567
71	sp|Q96P50|ACAP3_HUMAN	Q96P50	ACAP3	Arf-GAP with coiled-coil, ANK repeat and PH domain-containing protein 3 OS=Homo sapiens OX=9606 GN=ACAP3 PE=1 SV=2	4	9.30597	10.4003	10.7161	9.99784	9.62027	9.90836	10.5552	10.8529	9.37457	8.98583	11.1265	9.71265	9.40877	9.37863	10.431	10.2251		0.920922	1.02922	1.06047	0.98939	0.952025	0.980534	1.04455	1.07401	0.92771	0.88924	1.10108	0.961167	0.931095	0.928113	1.03225	1.01188		0.952025	0.980534	1.04455	1.07401	0.96009	0.957015	1.0644	1.04339
72	sp|P24752|THIL_HUMAN	P24752	ACAT1	Acetyl-CoA acetyltransferase, mitochondrial OS=Homo sapiens OX=9606 GN=ACAT1 PE=1 SV=1	17	11.3671	10.3159	10.2156	10.2991	11.5992	11.6759	11.0905	9.38579	8.8606	9.18565	9.75821	9.50048	9.10606	8.12978	9.65794	9.85208		1.07751	0.977864	0.968352	0.976275	1.09951	1.10678	1.05129	0.889696	0.839912	0.870724	0.924998	0.900567	0.863179	0.770636	0.915494	0.933896		1.09951	1.10678	1.05129	0.889696	0.976392	0.871711	1.03557	1.05638
73	sp|Q9BWD1-2|THIC_HUMAN	Q9BWD1-2	ACAT2	Isoform 2 of Acetyl-CoA acetyltransferase, cytosolic OS=Homo sapiens OX=9606 GN=ACAT2	3	7.96498	7.36892	8.64778	8.67839	8.00519	8.80851	9.13577	6.83155	14.0314	14.1159	12.1054	8.94743	11.4689	10.103	11.9862	11.8008		0.9755	0.9025	1.05913	1.06287	0.980425	1.07881	1.11889	0.836685	1.71847	1.72882	1.4826	1.09583	1.40463	1.23735	1.468	1.44528		0.980425	1.07881	1.11889	0.836685	0.932425	0.821379	0.974489	0.959409
74	sp|Q9H3P7|GCP60_HUMAN	Q9H3P7	ACBD3	Golgi resident protein GCP60 OS=Homo sapiens OX=9606 GN=ACBD3 PE=1 SV=4	15	10.0915	9.41589	8.89422	9.07892	9.95753	9.81961	9.38118	9.05826	10.5655	10.9534	10.5185	10.3493	9.71957	10.2094	10.7881	11.1989		1.07698	1.00488	0.94921	0.968922	1.06269	1.04797	1.00118	0.966717	1.12758	1.16897	1.12256	1.1045	1.03729	1.08957	1.15133	1.19518		1.06269	1.04797	1.00118	0.966717	0.917225	0.963454	1.01806	1.05683
75	sp|Q5T8D3-3|ACBD5_HUMAN	Q5T8D3-3	ACBD5	Isoform 3 of Acyl-CoA-binding domain-containing protein 5 OS=Homo sapiens OX=9606 GN=ACBD5	15	12.5154	10.7678	10.1318	9.9826	12.3449	12.731	12.5742	11.28	7.8166	8.018	9.46329	8.81515	7.78368	7.12154	9.28488	9.36925		1.15355	0.992481	0.933857	0.920108	1.13785	1.17343	1.15897	1.03969	0.720464	0.739029	0.872242	0.812502	0.71743	0.6564	0.855798	0.863574		1.13785	1.17343	1.15897	1.03969	0.912692	0.835052	1.08872	1.09861
76	sp|Q9BR61|ACBD6_HUMAN	Q9BR61	ACBD6	Acyl-CoA-binding domain-containing protein 6 OS=Homo sapiens OX=9606 GN=ACBD6 PE=1 SV=1	7	8.00725	9.53459	8.07935	8.3451	7.5965	7.65749	7.78052	9.60576	10.2055	10.6004	11.74	13.8214	10.1734	13.7087	11.795	11.3491		0.942964	1.12283	0.951455	0.982751	0.894593	0.901775	0.916263	1.13121	1.20184	1.24834	1.38254	1.62766	1.19806	1.61439	1.38903	1.33651		0.894593	0.901775	0.916263	1.13121	0.877641	1.18262	1.01753	0.97906
77	sp|Q96AP0|ACD_HUMAN	Q96AP0	ACD	Adrenocortical dysplasia protein homolog OS=Homo sapiens OX=9606 GN=ACD PE=1 SV=4	5	9.12397	9.71379	9.25483	10.5968	9.48329	10.9928	9.71511	10.1944	9.02366	9.81647	9.74058	11.5171	9.00276	11.5996	9.75637	10.4685		0.943306	1.00429	0.956835	1.09557	0.980455	1.13652	1.00442	1.05398	0.932935	1.0149	1.00706	1.19073	0.930774	1.19925	1.00869	1.08232		0.980455	1.13652	1.00442	1.05398	0.898079	1.15713	0.973256	1.0443
78	sp|Q9UKV3|ACINU_HUMAN	Q9UKV3	ACIN1	Apoptotic chromatin condensation inducer in the nucleus OS=Homo sapiens OX=9606 GN=ACIN1 PE=1 SV=2	29	10.2709	10.1811	10.2604	10.2798	10.187	10.2986	10.0952	10.8584	9.73913	9.32794	8.84461	10.0399	10.3714	10.869	9.09484	9.28182		1.00223	0.993471	1.0012	1.0031	0.994039	1.00493	0.985082	1.05956	0.950339	0.910215	0.863052	0.97969	1.01203	1.06059	0.887469	0.905715		0.994039	1.00493	0.985082	1.05956	1.09311	1.14556	0.958572	0.97828
79	sp|P25106|ACKR3_HUMAN	P25106	ACKR3	Atypical chemokine receptor 3 OS=Homo sapiens OX=9606 GN=ACKR3 PE=1 SV=3	3	17.0318	4.40517	4.08978	3.5684	14.7181	10.6279	10.8036	2.9668	14.4578	16.9017	10.2649	6.89366	16.8119	6.77537	9.67341	10.0097		2.34153	0.605623	0.562263	0.490584	2.02344	1.46112	1.48529	0.407875	1.98767	2.32365	1.41122	0.947742	2.31131	0.931479	1.3299	1.37613		2.02344	1.46112	1.48529	0.407875	1.38603	0.558585	0.79751	0.825231
80	sp|P53396|ACLY_HUMAN	P53396	ACLY	ATP-citrate synthase OS=Homo sapiens OX=9606 GN=ACLY PE=1 SV=3	34	8.90026	10.684	11.4296	11.2894	8.64733	9.2992	9.6324	10.7051	11.098	10.7932	9.70372	8.78944	9.51097	9.88949	9.7518	9.87604		0.841567	1.01023	1.08073	1.06747	0.81765	0.879288	0.910794	1.01223	1.04937	1.02055	0.917538	0.831088	0.899312	0.935103	0.922083	0.933832		0.81765	0.879288	0.910794	1.01223	0.942046	0.979538	0.965899	0.978206
81	sp|P21399|ACOC_HUMAN	P21399	ACO1	Cytoplasmic aconitate hydratase OS=Homo sapiens OX=9606 GN=ACO1 PE=1 SV=3	12	9.81917	10.6349	12.7776	11.8929	10.2972	9.78245	10.7964	11.3616	11.8103	11.4954	8.07007	7.03126	9.72226	9.05158	7.76209	7.69483		0.870405	0.942716	1.13265	1.05423	0.912782	0.86715	0.957033	1.00713	1.0469	1.01899	0.715359	0.623275	0.861815	0.802364	0.688058	0.682096		0.912782	0.86715	0.957033	1.00713	1.01255	0.942702	0.808404	0.801399
82	sp|Q99798|ACON_HUMAN	Q99798	ACO2	Aconitate hydratase, mitochondrial OS=Homo sapiens OX=9606 GN=ACO2 PE=1 SV=2	42	10.283	10.725	11.4829	10.8289	11.0908	10.5915	10.6928	10.6482	9.50471	9.47922	9.11195	8.48637	10.3683	8.45005	9.15674	9.09948		0.949492	0.99031	1.06029	0.999905	1.02408	0.977979	0.987338	0.983214	0.877629	0.875276	0.841363	0.7836	0.957369	0.780246	0.845499	0.840212		1.02408	0.977979	0.987338	0.983214	1.1337	0.923951	1.00122	0.994961
83	sp|Q8WXI4|ACO11_HUMAN	Q8WXI4	ACOT11	Acyl-coenzyme A thioesterase 11 OS=Homo sapiens OX=9606 GN=ACOT11 PE=1 SV=1	2	8.40287	8.01058	8.55661	8.74491	7.46919	7.65667	7.49333	8.71691	11.7223	10.0519	14.5234	13.3033	8.80905	7.57221	14.0728	14.894		0.99693	0.950388	1.01517	1.03751	0.886158	0.9084	0.889021	1.03419	1.39075	1.19257	1.72308	1.57833	1.04512	0.89838	1.66962	1.76705		0.886158	0.9084	0.889021	1.03419	0.710396	0.610652	1.13489	1.20111
84	sp|P49753|ACOT2_HUMAN	P49753	ACOT2	Acyl-coenzyme A thioesterase 2, mitochondrial OS=Homo sapiens OX=9606 GN=ACOT2 PE=1 SV=6	15	11.8607	13.683	10.4384	10.3989	11.5216	11.6547	10.9958	10.7206	8.02954	7.68108	9.86892	9.23246	8.89526	5.96421	9.36168	9.6932		1.0229	1.18005	0.900234	0.896821	0.993646	1.00513	0.948301	0.924568	0.692486	0.662434	0.851118	0.796228	0.767148	0.514367	0.807372	0.835963		0.993646	1.00513	0.948301	0.924568	1.02209	0.685305	1.07568	1.11378
85	sp|O00154|BACH_HUMAN	O00154	ACOT7	Cytosolic acyl coenzyme A thioester hydrolase OS=Homo sapiens OX=9606 GN=ACOT7 PE=1 SV=3	18	8.67047	8.8614	10.3588	10.669	8.62721	8.8063	9.064	9.15612	12.4738	12.1091	10.9094	9.20055	9.2755	10.7626	10.3317	10.724		0.899433	0.919239	1.07458	1.10675	0.894945	0.913523	0.940256	0.949811	1.29397	1.25614	1.13169	0.95442	0.962195	1.11646	1.07176	1.11246		0.894945	0.913523	0.940256	0.949811	0.830155	0.963252	0.924682	0.9598
86	sp|O14734|ACOT8_HUMAN	O14734	ACOT8	Acyl-coenzyme A thioesterase 8 OS=Homo sapiens OX=9606 GN=ACOT8 PE=1 SV=1	5	8.64405	8.82351	7.67326	7.59015	9.13432	8.49388	8.76468	8.55623	9.07908	8.9064	13.4102	13.2123	11.0814	10.0031	13.3101	13.3173		1.05638	1.07831	0.937737	0.92758	1.11629	1.03802	1.07112	1.04564	1.10954	1.08844	1.63884	1.61466	1.35424	1.22246	1.62661	1.62749		1.11629	1.03802	1.07112	1.04564	0.993672	0.896978	1.19352	1.19416
87	sp|Q9Y305-4|ACOT9_HUMAN	Q9Y305-4	ACOT9	Isoform 4 of Acyl-coenzyme A thioesterase 9, mitochondrial OS=Homo sapiens OX=9606 GN=ACOT9	13	11.2048	9.61486	8.27884	8.68894	10.846	10.0677	9.48034	8.76625	9.04208	8.72662	11.6824	11.7074	9.0549	9.13491	11.7414	11.9626		1.18609	1.01778	0.876359	0.91977	1.1481	1.06572	1.00354	0.927954	0.957152	0.923759	1.23665	1.23929	0.958509	0.966978	1.24289	1.2663		1.1481	1.06572	1.00354	0.927954	0.880002	0.887778	1.14109	1.16258
88	sp|Q15067|ACOX1_HUMAN	Q15067	ACOX1	Peroxisomal acyl-coenzyme A oxidase 1 OS=Homo sapiens OX=9606 GN=ACOX1 PE=1 SV=3	29	11.4595	8.72313	9.83215	9.08079	11.4484	9.85594	10.4716	8.35399	9.79957	8.61103	12.3664	10.9941	9.04346	6.45487	12.1757	11.3294		1.17246	0.892492	1.00596	0.929086	1.17132	1.00839	1.07138	0.854724	1.00263	0.881022	1.26525	1.12484	0.925266	0.660419	1.24574	1.15914		1.17132	1.00839	1.07138	0.854724	0.866002	0.618119	1.16595	1.0849
89	sp|Q15067-3|ACOX1_HUMAN	Q15067-3	ACOX1	Isoform 3 of Peroxisomal acyl-coenzyme A oxidase 1 OS=Homo sapiens OX=9606 GN=ACOX1	1	11.7042	9.28507	6.93318	7.57794	10.6017	10.8815	10.5522	8.48577	7.3911	6.50576	12.567	13.8775	8.61497	9.83539	12.922	12.2646		1.31877	1.04619	0.781194	0.853843	1.19454	1.22608	1.18897	0.956133	0.832791	0.733035	1.41599	1.56364	0.97069	1.1082	1.45599	1.38191		1.19454	1.22608	1.18897	0.956133	0.854207	0.975216	1.28127	1.21608
90	sp|O15254|ACOX3_HUMAN	O15254	ACOX3	Peroxisomal acyl-coenzyme A oxidase 3 OS=Homo sapiens OX=9606 GN=ACOX3 PE=1 SV=2	2	11.5949	11.3359	11.4066	10.883	11.1112	10.8511	11.0383	12.8245	6.87216	6.03924	9.51472	10.0309	8.7341	7.59307	10.0838	10.0866		1.02564	1.00272	1.00898	0.962667	0.982849	0.959844	0.976402	1.1344	0.607881	0.534206	0.841631	0.887286	0.772581	0.67165	0.891966	0.892213		0.982849	0.959844	0.976402	1.1344	1.07639	0.93577	1.24272	1.24307
91	sp|P24666|PPAC_HUMAN	P24666	ACP1	Low molecular weight phosphotyrosine protein phosphatase OS=Homo sapiens OX=9606 GN=ACP1 PE=1 SV=3	13	11.3905	10.5653	10.2145	10.2412	11.0534	10.5536	10.4597	10.1514	8.26132	8.56182	7.67946	11.8685	9.25363	8.26066	10.6447	10.8403		1.07429	0.996453	0.963371	0.965889	1.04249	0.995357	0.986495	0.957425	0.77916	0.807501	0.724282	1.11936	0.872749	0.779097	1.00395	1.0224		1.04249	0.995357	0.986495	0.957425	1.01769	0.908487	1.17068	1.19219
92	sp|P11117|PPAL_HUMAN	P11117	ACP2	Lysosomal acid phosphatase OS=Homo sapiens OX=9606 GN=ACP2 PE=1 SV=3	7	10.8374	11.857	10.1409	10.5993	11.8074	11.8581	11.0761	11.0912	10.0866	10.0583	9.39515	7.89361	8.30862	8.61605	8.25275	8.1214		0.998043	1.09194	0.933899	0.976115	1.08737	1.09204	1.02002	1.02142	0.928898	0.926294	0.865222	0.726942	0.76516	0.793472	0.760015	0.747919		1.08737	1.09204	1.02002	1.02142	0.887823	0.920674	0.881853	0.867818
93	sp|Q96CM8-2|ACSF2_HUMAN	Q96CM8-2	ACSF2	Isoform 2 of Medium-chain acyl-CoA ligase ACSF2, mitochondrial OS=Homo sapiens OX=9606 GN=ACSF2	9	9.52775	12.5706	10.0937	9.95243	10.9191	11.4389	10.3398	10.3951	8.22191	6.90838	10.68	11.4828	9.53808	7.82999	10.336	9.76553		0.904294	1.19309	0.95801	0.944602	1.03635	1.08569	0.981369	0.986613	0.780355	0.655685	1.01365	1.08985	0.905275	0.743158	0.981002	0.926862		1.03635	1.08569	0.981369	0.986613	1.02304	0.839833	1.10862	1.04744
94	sp|Q4G176|ACSF3_HUMAN	Q4G176	ACSF3	Malonate--CoA ligase ACSF3, mitochondrial OS=Homo sapiens OX=9606 GN=ACSF3 PE=1 SV=3	4	8.86506	9.91451	10.127	9.65936	9.2661	9.20171	8.24547	10.0136	11.7428	11.7106	10.1804	10.231	11.0988	7.79965	10.9304	11.0137		0.91947	1.02832	1.05036	1.00185	0.961065	0.954387	0.855207	1.03859	1.21794	1.2146	1.05589	1.06114	1.15115	0.808967	1.13368	1.14232		0.961065	0.954387	0.855207	1.03859	1.01209	0.711246	0.996736	1.00433
95	sp|P33121|ACSL1_HUMAN	P33121	ACSL1	Long-chain-fatty-acid--CoA ligase 1 OS=Homo sapiens OX=9606 GN=ACSL1 PE=1 SV=1	21	8.47235	9.11156	8.82661	8.62627	8.59083	8.68902	8.08085	9.03468	11.3693	11.5221	11.7954	10.8821	10.7866	10.3099	11.8931	12.0093		0.967252	1.04023	1.0077	0.984825	0.980778	0.991988	0.922555	1.03145	1.29798	1.31543	1.34663	1.24237	1.23146	1.17703	1.35779	1.37105		0.980778	0.991988	0.922555	1.03145	0.946838	0.904992	1.04397	1.05417
96	sp|O95573|ACSL3_HUMAN	O95573	ACSL3	Long-chain-fatty-acid--CoA ligase 3 OS=Homo sapiens OX=9606 GN=ACSL3 PE=1 SV=3	16	9.97104	9.45313	10.4029	9.94911	10.6008	10.18	10.1734	9.12805	10.834	10.2907	10.1051	8.79459	10.8255	9.74968	10.0283	9.51377		1.00271	0.950633	1.04614	1.00051	1.06604	1.02373	1.02307	0.917942	1.0895	1.03486	1.0162	0.884409	1.08865	0.980455	1.00847	0.956731		1.06604	1.02373	1.02307	0.917942	1.08189	0.974375	1.00221	0.950798
97	sp|O60488|ACSL4_HUMAN	O60488	ACSL4	Long-chain-fatty-acid--CoA ligase 4 OS=Homo sapiens OX=9606 GN=ACSL4 PE=1 SV=2	16	9.60432	9.65231	9.53986	9.40899	10.157	8.94891	8.49489	8.11576	11.8733	12.3171	10.5332	9.4784	11.0853	9.21277	10.5292	11.0486		1.00554	1.01057	0.998795	0.985093	1.0634	0.936924	0.88939	0.849696	1.2431	1.28956	1.1028	0.99236	1.1606	0.96455	1.10238	1.15676		1.0634	0.936924	0.88939	0.849696	1.00315	0.833697	0.952827	0.99983
98	sp|Q9ULC5-3|ACSL5_HUMAN	Q9ULC5-3	ACSL5	Isoform 2 of Long-chain-fatty-acid--CoA ligase 5 OS=Homo sapiens OX=9606 GN=ACSL5	8	9.87131	11.2135	9.73621	10.3089	10.2001	10.4259	9.46638	10.4897	10.3572	10.3011	9.94843	9.33385	9.27618	8.47672	10.1781	10.4166		0.960013	1.09054	0.946874	1.00257	0.991991	1.01395	0.920633	1.02015	1.00726	1.00181	0.967514	0.907744	0.902135	0.824386	0.989847	1.01305		0.991991	1.01395	0.920633	1.02015	0.928999	0.848935	1.01932	1.04321
99	sp|Q9NR19-2|ACSA_HUMAN	Q9NR19-2	ACSS2	Isoform 2 of Acetyl-coenzyme A synthetase, cytoplasmic OS=Homo sapiens OX=9606 GN=ACSS2	8	8.20795	10.7236	10.1508	9.86773	7.94283	8.28992	9.43486	10.3136	11.7172	11.6263	10.8422	8.16626	11.0839	11.3764	10.1534	10.1029		0.84292	1.10127	1.04244	1.01337	0.815693	0.851339	0.968918	1.05917	1.20331	1.19397	1.11344	0.838639	1.13827	1.16831	1.04271	1.03753		0.815693	0.851339	0.968918	1.05917	1.04684	1.07447	0.958957	0.954189
100	sp|Q9H6R3|ACSS3_HUMAN	Q9H6R3	ACSS3	Acyl-CoA synthetase short-chain family member 3, mitochondrial OS=Homo sapiens OX=9606 GN=ACSS3 PE=1 SV=1	1	11.543	10.1642	11.7874	10.175	10.6295	9.30474	10.296	9.91579	9.62841	8.99981	11.9275	8.63341	9.64776	8.7932	10.0728	8.4815		1.0573	0.931012	1.07969	0.931996	0.973626	0.852286	0.943081	0.908256	0.881933	0.824355	1.09253	0.790794	0.883706	0.80543	0.922639	0.776879		0.973626	0.852286	0.943081	0.908256	0.984738	0.897514	1.02812	0.865698
101	sp|Q562R1|ACTBL_HUMAN	Q562R1	ACTBL2	Beta-actin-like protein 2 OS=Homo sapiens OX=9606 GN=ACTBL2 PE=1 SV=2	4	10.6727	10.8777	12.3074	10.3539	10.043	9.11108	9.35217	9.55153	10.2437	10.4201	8.44955	9.9534	8.82089	8.81627	10.1773	10.8492		0.965602	0.984141	1.1135	0.936757	0.908629	0.824313	0.846125	0.864162	0.926783	0.942747	0.764462	0.900521	0.798058	0.79764	0.92078	0.981565		0.908629	0.824313	0.846125	0.864162	0.903161	0.902687	1.04204	1.11084
102	sp|P68032|ACTC_HUMAN	P68032	ACTC1	Actin, alpha cardiac muscle 1 OS=Homo sapiens OX=9606 GN=ACTC1 PE=1 SV=1	36	12.1192	10.9183	10.4596	10.2514	11.1983	10.708	10.4765	9.46429	9.07161	9.69985	9.40873	9.19496	8.59881	9.01223	9.87654	9.54168		1.10808	0.998278	0.956341	0.937303	1.02388	0.979052	0.957882	0.865335	0.829432	0.886874	0.860256	0.840711	0.786204	0.824003	0.903029	0.872411		1.02388	0.979052	0.957882	0.865335	0.920271	0.964516	1.05702	1.02118
103	sp|P63261|ACTG_HUMAN	P63261	ACTG1	Actin, cytoplasmic 2 OS=Homo sapiens OX=9606 GN=ACTG1 PE=1 SV=1	61	11.1731	12.8332	10.4629	10.7332	10.9385	10.8023	9.96562	10.5862	8.2297	9.20093	8.85699	10.0817	8.6832	8.3456	9.35794	9.74883		0.988716	1.13562	0.92587	0.94979	0.967959	0.955908	0.881866	0.93678	0.728253	0.814197	0.783762	0.892135	0.768383	0.738509	0.828092	0.862681		0.967959	0.955908	0.881866	0.93678	0.955003	0.917874	1.02921	1.0722
104	sp|O96019|ACL6A_HUMAN	O96019	ACTL6A	Actin-like protein 6A OS=Homo sapiens OX=9606 GN=ACTL6A PE=1 SV=1	18	9.90798	11.175	9.77785	10.7421	10.26	11.6919	10.5518	10.9498	9.16027	9.1158	9.00972	10.9647	9.58035	9.13721	8.8023	9.17319		0.952623	1.07444	0.940112	1.03282	0.986473	1.12414	1.01453	1.05279	0.880733	0.876457	0.866258	1.05423	0.921123	0.878516	0.846316	0.881975		0.986473	1.12414	1.01453	1.05279	1.00185	0.955513	0.92049	0.959275
105	sp|Q9Y614|ACL7B_HUMAN	Q9Y614	ACTL7B	Actin-like protein 7B OS=Homo sapiens OX=9606 GN=ACTL7B PE=2 SV=1	1	8.72539	8.89573	7.31273	7.38696	6.87804	6.97387	7.56614	7.67481	12.6991	10.9888	12.1016	10.6911	11.6594	18.1247	11.4104	10.9112		1.07985	1.10093	0.905018	0.914205	0.851221	0.863081	0.93638	0.949829	1.57164	1.35996	1.49769	1.32312	1.44296	2.24311	1.41214	1.35036		0.851221	0.863081	0.93638	0.949829	1.00338	1.55977	0.98195	0.938987
106	sp|Q9H568|ACTL8_HUMAN	Q9H568	ACTL8	Actin-like protein 8 OS=Homo sapiens OX=9606 GN=ACTL8 PE=1 SV=1	6	9.24854	12.9057	13.9441	13.9546	9.50916	12.679	13.5292	17.8421	9.0841	8.646	3.9657	6.06151	12.9402	8.69367	3.93584	3.06055		0.739099	1.03137	1.11435	1.11519	0.759927	1.01325	1.08119	1.42586	0.725959	0.690948	0.31692	0.484408	1.03412	0.694757	0.314534	0.244584		0.759927	1.01325	1.08119	1.42586	1.86475	1.25281	0.567179	0.441043
107	sp|P12814-3|ACTN1_HUMAN	P12814-3	ACTN1	Isoform 3 of Alpha-actinin-1 OS=Homo sapiens OX=9606 GN=ACTN1	44	10.7802	9.3874	9.19689	8.89709	10.7184	9.98291	9.72534	8.98254	10.2845	10.3677	10.5714	9.88373	9.73745	10.2806	10.6547	10.5491		1.127	0.981391	0.961475	0.930132	1.12054	1.04365	1.01672	0.939066	1.07517	1.08388	1.10517	1.03328	1.01799	1.07477	1.11388	1.10284		1.12054	1.04365	1.01672	0.939066	0.947516	1.00037	1.03677	1.0265
108	sp|O43707|ACTN4_HUMAN	O43707	ACTN4	Alpha-actinin-4 OS=Homo sapiens OX=9606 GN=ACTN4 PE=1 SV=2	39	11.2106	9.53082	9.22788	9.61713	11.4018	11.4451	10.2718	9.30506	9.5908	9.85324	9.46739	9.71059	8.94321	10.7016	9.66543	10.0576		1.13277	0.963039	0.932428	0.971759	1.1521	1.15646	1.03791	0.940227	0.969099	0.995618	0.956629	0.981204	0.903663	1.08134	0.976641	1.01627		1.1521	1.15646	1.03791	0.940227	0.926229	1.10834	1.00103	1.04164
109	sp|Q9NZ32|ARP10_HUMAN	Q9NZ32	ACTR10	Actin-related protein 10 OS=Homo sapiens OX=9606 GN=ACTR10 PE=1 SV=1	8	9.99204	9.78129	10.1535	10.2912	9.50793	9.78882	10.2047	9.91605	10.7706	10.9393	10.2592	9.60971	8.9887	9.60311	9.90386	10.2898		0.993785	0.972825	1.00985	1.02354	0.945637	0.973573	1.01494	0.986227	1.07122	1.088	1.02036	0.95576	0.893995	0.955103	0.985015	1.0234		0.945637	0.973573	1.01494	0.986227	0.864737	0.923844	0.952778	0.989909
110	sp|P61163|ACTZ_HUMAN	P61163	ACTR1A	Alpha-centractin OS=Homo sapiens OX=9606 GN=ACTR1A PE=1 SV=1	10	9.52627	9.82809	10.2329	10.1331	9.59133	10.0235	10.0899	10.5286	9.63638	10.5062	10.2478	9.5577	9.08783	9.0711	10.5307	11.4086		0.959333	0.989727	1.0305	1.02044	0.965886	1.00941	1.01609	1.06027	0.970422	1.05801	1.032	0.962498	0.91518	0.913496	1.06048	1.14889		0.965886	1.00941	1.01609	1.06027	0.909964	0.908289	1.05444	1.14235
111	sp|P42025|ACTY_HUMAN	P42025	ACTR1B	Beta-centractin OS=Homo sapiens OX=9606 GN=ACTR1B PE=1 SV=1	10	10.0174	9.91328	10.0887	9.9491	10.1126	10.2088	10.2992	10.4071	9.68788	10.3778	10.368	9.37375	8.79856	9.22609	10.4728	10.699		1.00253	0.992111	1.00967	0.995696	1.01206	1.02169	1.03073	1.04153	0.969553	1.0386	1.03762	0.938116	0.880551	0.923338	1.04811	1.07075		1.01206	1.02169	1.03073	1.04153	0.884112	0.927072	1.05235	1.07508
112	sp|P61160|ARP2_HUMAN	P61160	ACTR2	Actin-related protein 2 OS=Homo sapiens OX=9606 GN=ACTR2 PE=1 SV=1	11	9.80895	9.61112	9.55692	9.55484	10.3734	9.63526	9.6663	9.222	10.4579	11.2098	10.2099	10.4758	9.25789	9.29017	10.7028	10.9669		1.01827	0.997733	0.992107	0.991891	1.07687	1.00024	1.00346	0.957339	1.08563	1.1637	1.05989	1.0875	0.961065	0.964416	1.11106	1.13848		1.07687	1.00024	1.00346	0.957339	0.874346	0.877395	1.01081	1.03575
113	sp|P61158|ARP3_HUMAN	P61158	ACTR3	Actin-related protein 3 OS=Homo sapiens OX=9606 GN=ACTR3 PE=1 SV=3	29	10.0648	9.31324	9.39972	9.48343	9.60575	9.51769	9.17764	9.04126	10.9164	11.5983	10.4253	10.0678	8.86816	11.5938	10.1492	10.7774		1.05222	0.973648	0.982689	0.99144	1.00423	0.995022	0.959471	0.945213	1.14125	1.21254	1.0899	1.05253	0.927117	1.21207	1.06104	1.12672		1.00423	0.995022	0.959471	0.945213	0.824795	1.0783	0.943942	1.00237
114	sp|Q9P1U1|ARP3B_HUMAN	Q9P1U1	ACTR3B	Actin-related protein 3B OS=Homo sapiens OX=9606 GN=ACTR3B PE=2 SV=1	5	10.9213	10.5805	10.8358	11.6285	11.1172	10.3561	10.3232	13.159	8.79522	9.13328	8.34362	9.21674	8.03984	9.87338	8.48887	9.18753		0.993609	0.962603	0.985834	1.05795	1.01143	0.942191	0.939193	1.1972	0.800183	0.830939	0.759097	0.838532	0.731458	0.898272	0.772311	0.835875		1.01143	0.942191	0.939193	1.1972	0.906181	1.11284	0.956793	1.03554
115	sp|Q9H9F9|ARP5_HUMAN	Q9H9F9	ACTR5	Actin-related protein 5 OS=Homo sapiens OX=9606 GN=ACTR5 PE=1 SV=2	8	8.75754	10.9936	10.5188	10.7357	8.8981	9.29391	9.1831	11.3501	9.65722	9.94984	10.4447	10.566	9.44278	9.80084	10.0428	10.3651		0.854277	1.0724	1.02609	1.04724	0.867988	0.906599	0.89579	1.10717	0.942038	0.970583	1.01885	1.03069	0.921121	0.956048	0.979656	1.01109		0.867988	0.906599	0.89579	1.10717	0.929919	0.96518	0.989012	1.02074
116	sp|Q9GZN1|ARP6_HUMAN	Q9GZN1	ACTR6	Actin-related protein 6 OS=Homo sapiens OX=9606 GN=ACTR6 PE=1 SV=1	6	8.30849	12.7672	11.2106	11.2245	8.77596	9.64098	9.4715	13.1754	9.35953	9.30946	9.01126	9.95453	10.227	9.61956	9.09689	8.84715		0.763809	1.1737	1.03061	1.03188	0.806785	0.886307	0.870726	1.21123	0.860432	0.85583	0.828416	0.915132	0.940181	0.884337	0.836288	0.813329		0.806785	0.886307	0.870726	1.21123	1.08697	1.02241	0.96686	0.940316
117	sp|Q9H981|ARP8_HUMAN	Q9H981	ACTR8	Actin-related protein 8 OS=Homo sapiens OX=9606 GN=ACTR8 PE=1 SV=2	4	9.08472	12.7002	10.6462	10.8956	9.15424	9.67806	9.77619	11.7679	8.86464	8.7006	9.53094	12.3464	9.60036	7.70771	9.76298	9.78332		0.838719	1.1725	0.982874	1.0059	0.845137	0.893497	0.902557	1.08643	0.818401	0.803256	0.879914	1.13984	0.886323	0.711591	0.901337	0.903215		0.845137	0.893497	0.902557	1.08643	0.973603	0.781664	0.990095	0.992158
118	sp|Q8TDG2|ACTT1_HUMAN	Q8TDG2	ACTRT1	Actin-related protein T1 OS=Homo sapiens OX=9606 GN=ACTRT1 PE=2 SV=2	2	12.1094	13.6922	11.3112	10.2633	8.83356	8.66016	8.41198	8.53877	9.01047	10.9414	8.692	7.73539	9.58914	9.42516	10.6928	12.0931		1.0224	1.15604	0.955015	0.866539	0.745825	0.731184	0.710231	0.720935	0.760761	0.923789	0.733873	0.653105	0.809618	0.795774	0.902804	1.02103		0.745825	0.731184	0.710231	0.720935	1.05435	1.03632	1.17571	1.32967
119	sp|P36896-4|ACV1B_HUMAN	P36896-4	ACVR1B	Isoform 4 of Activin receptor type-1B OS=Homo sapiens OX=9606 GN=ACVR1B	2	13.64	6.18125	6.20737	6.2299	12.7155	10.8506	10.3866	5.03497	14.7836	14.4765	11.6393	7.34346	11.7962	6.2695	11.116	11.3294		1.69133	0.766466	0.769704	0.772498	1.5767	1.34546	1.28792	0.624328	1.83314	1.79506	1.44326	0.910577	1.46271	0.777408	1.37836	1.40482		1.5767	1.34546	1.28792	0.624328	0.978067	0.519828	0.921667	0.939362
120	sp|Q03154|ACY1_HUMAN	Q03154	ACY1	Aminoacylase-1 OS=Homo sapiens OX=9606 GN=ACY1 PE=1 SV=1	7	10.1978	9.3478	9.43434	9.06744	10.1175	11.4168	11.6855	12.0444	8.50144	9.22447	9.63485	10.0354	9.56604	9.25363	10.5159	9.95658		1.07212	0.982752	0.991851	0.953278	1.06368	1.20027	1.22852	1.26626	0.893773	0.969787	1.01293	1.05504	1.0057	0.972852	1.10556	1.04675		1.06368	1.20027	1.22852	1.26626	1.02321	0.989795	1.12481	1.06498
121	sp|P07311|ACYP1_HUMAN	P07311	ACYP1	Acylphosphatase-1 OS=Homo sapiens OX=9606 GN=ACYP1 PE=1 SV=2	4	8.77802	12.102	8.18415	7.9991	8.29066	8.64337	8.50994	11.6989	9.68768	10.2916	11.1818	9.67885	9.0101	11.9205	12.1494	11.8739		0.947356	1.30609	0.883264	0.863292	0.894759	0.932824	0.918424	1.26259	1.04553	1.1107	1.20679	1.04458	0.972403	1.2865	1.31121	1.28148		0.894759	0.932824	0.918424	1.26259	0.882479	1.16753	1.18995	1.16297
122	sp|P14621|ACYP2_HUMAN	P14621	ACYP2	Acylphosphatase-2 OS=Homo sapiens OX=9606 GN=ACYP2 PE=1 SV=2	5	8.84839	16.7155	12.7198	12.8507	8.05022	8.06577	8.34359	14.4329	7.15442	7.42834	10.4742	10.0214	7.53912	6.14759	10.4277	10.7803		0.692167	1.30758	0.995005	1.00525	0.62973	0.630946	0.652679	1.12901	0.559656	0.581084	0.819348	0.783929	0.58975	0.480897	0.815708	0.843294		0.62973	0.630946	0.652679	1.12901	0.859688	0.701011	1.18907	1.22928
123	sp|P00813|ADA_HUMAN	P00813	ADA	Adenosine deaminase OS=Homo sapiens OX=9606 GN=ADA PE=1 SV=3	17	11.0564	12.3915	9.89117	9.72244	10.4132	11.2214	11.2908	12.7229	5.67017	6.12491	10.6783	10.7959	7.27603	8.18705	11.2852	11.2727		1.02704	1.15105	0.918794	0.903121	0.967287	1.04236	1.04881	1.18183	0.526704	0.568946	0.991907	1.00284	0.675873	0.760498	1.04828	1.04712		0.967287	1.04236	1.04881	1.18183	0.874805	0.984338	1.35683	1.35533
124	sp|Q6DHV7|ADAL_HUMAN	Q6DHV7	ADAL	Adenosine deaminase-like protein OS=Homo sapiens OX=9606 GN=ADAL PE=1 SV=2	4	11.2561	13.4909	11.0817	10.9449	9.76472	10.9304	11.5743	13.9392	6.85102	6.81008	9.57891	8.53796	8.1897	8.24038	9.61389	9.19576		0.962605	1.15372	0.947688	0.935985	0.835062	0.934752	0.989812	1.19206	0.585888	0.582386	0.819172	0.730151	0.700369	0.704703	0.822164	0.786406		0.835062	0.934752	0.989812	1.19206	1.03086	1.03724	1.21013	1.1575
125	sp|O14672|ADA10_HUMAN	O14672	ADAM10	Disintegrin and metalloproteinase domain-containing protein 10 OS=Homo sapiens OX=9606 GN=ADAM10 PE=1 SV=1	18	9.32934	8.01109	10.1049	9.9985	10.2524	9.56933	9.21273	7.57824	13.14	11.5966	9.91324	10.0114	11.7831	10.0058	9.91593	9.57745		0.996624	0.8558	1.07947	1.06811	1.09523	1.02226	0.984167	0.809559	1.4037	1.23883	1.059	1.06949	1.25875	1.06889	1.05929	1.02313		1.09523	1.02226	0.984167	0.809559	1.05533	0.89615	0.888102	0.857787
126	sp|Q13444|ADA15_HUMAN	Q13444	ADAM15	Disintegrin and metalloproteinase domain-containing protein 15 OS=Homo sapiens OX=9606 GN=ADAM15 PE=1 SV=4	9	8.50179	11.3636	9.97315	9.66097	8.93104	9.17307	8.96076	12.4194	10.3688	10.6814	9.4497	9.66839	11.091	11.0236	9.27617	9.45721		0.860952	1.15076	1.00995	0.978339	0.904421	0.92893	0.90743	1.25768	1.05002	1.08167	0.956944	0.97909	1.12316	1.11633	0.939371	0.957704		0.904421	0.92893	0.90743	1.25768	1.10446	1.09774	0.923732	0.94176
127	sp|P78536|ADA17_HUMAN	P78536	ADAM17	Disintegrin and metalloproteinase domain-containing protein 17 OS=Homo sapiens OX=9606 GN=ADAM17 PE=1 SV=1	12	8.58182	7.88505	8.91537	9.02337	9.37762	8.73359	8.01313	7.49578	12.7625	13.7788	11.5511	11.2687	10.1285	9.73433	11.3628	11.3875		0.997724	0.916716	1.0365	1.04906	1.09024	1.01537	0.931607	0.87146	1.48377	1.60193	1.34293	1.3101	1.17754	1.13171	1.32104	1.32391		1.09024	1.01537	0.931607	0.87146	0.820766	0.788825	0.920785	0.92279
128	sp|Q8TC27|ADA32_HUMAN	Q8TC27	ADAM32	Disintegrin and metalloproteinase domain-containing protein 32 OS=Homo sapiens OX=9606 GN=ADAM32 PE=1 SV=2	1	12.7251	12.5216	11.5182	11.9775	10.6239	12.0462	10.1335	12.3103	7.64799	8.41287	8.02292	9.63746	8.50016	9.17524	6.83671	7.91035		1.04428	1.02757	0.945229	0.982921	0.871842	0.988562	0.831596	1.01023	0.627625	0.690395	0.658394	0.790889	0.697558	0.752957	0.561048	0.649156		0.871842	0.988562	0.831596	1.01023	1.00829	1.08836	0.810968	0.938322
129	sp|Q13443|ADAM9_HUMAN	Q13443	ADAM9	Disintegrin and metalloproteinase domain-containing protein 9 OS=Homo sapiens OX=9606 GN=ADAM9 PE=1 SV=1	9	8.66193	7.26888	8.01423	8.37006	8.95115	8.86359	8.24839	7.23705	12.8729	12.2224	11.2141	12.9221	12.7097	9.97486	11.0313	11.4373		1.07218	0.899751	0.992011	1.03606	1.10798	1.09714	1.021	0.89581	1.59342	1.51291	1.38809	1.59952	1.57323	1.2347	1.36546	1.41573		1.10798	1.09714	1.021	0.89581	1.03265	0.810445	0.896276	0.929269
130	sp|O75173-2|ATS4_HUMAN	O75173-2	ADAMTS4	Isoform 2 of A disintegrin and metalloproteinase with thrombospondin motifs 4 OS=Homo sapiens OX=9606 GN=ADAMTS4	1	4.13191	6.16527	9.32172	8.23704	4.43241	5.27203	4.34759	5.33358	17.7131	19.9321	16.4871	7.74163	12.8496	13.6038	11.9104	12.5206		0.593325	0.885308	1.33856	1.18281	0.636477	0.757042	0.624296	0.76588	2.54354	2.86216	2.36749	1.11167	1.84515	1.95345	1.71029	1.79791		0.636477	0.757042	0.624296	0.76588	0.830697	0.879452	0.769981	0.809425
131	sp|Q86TH1|ATL2_HUMAN	Q86TH1	ADAMTSL2	ADAMTS-like protein 2 OS=Homo sapiens OX=9606 GN=ADAMTSL2 PE=1 SV=1	1	9.33427	9.35331	6.59696	6.63507	8.92097	8.75382	9.29151	8.99368	12.3314	11.163	10.2882	11.52	11.372	11.8507	10.7825	12.8127		1.16972	1.17211	0.826697	0.831473	1.11793	1.09698	1.16436	1.12704	1.5453	1.39889	1.28926	1.44362	1.42508	1.48506	1.35121	1.60562		1.11793	1.09698	1.16436	1.12704	1.0041	1.04636	0.952043	1.1313
132	sp|P55265-4|DSRAD_HUMAN	P55265-4	ADAR	Isoform 4 of Double-stranded RNA-specific adenosine deaminase OS=Homo sapiens OX=9606 GN=ADAR	31	10.1049	9.78377	9.7707	9.82797	10.29	10.8111	10.4291	9.69257	10.6291	10.3488	9.59206	9.57369	10.435	10.1789	9.2952	9.23719		1.02361	0.991079	0.989755	0.995556	1.04236	1.09515	1.05645	0.98184	1.07671	1.04831	0.971658	0.969798	1.05704	1.03111	0.941587	0.935711		1.04236	1.09515	1.05645	0.98184	1.03976	1.01425	0.926195	0.920415
133	sp|P78563-5|RED1_HUMAN	P78563-5	ADARB1	Isoform 5 of Double-stranded RNA-specific editase 1 OS=Homo sapiens OX=9606 GN=ADARB1	3	9.21755	7.06266	6.6862	7.37451	9.23854	10.012	8.51465	8.16696	11.8916	11.6669	13.1101	9.88027	11.0926	11.9911	11.4353	12.659		1.2152	0.931107	0.881476	0.97222	1.21796	1.31994	1.12253	1.07669	1.56773	1.53811	1.72837	1.30257	1.4624	1.58085	1.50758	1.6689		1.21796	1.31994	1.12253	1.07669	0.953205	1.03041	0.982654	1.0878
134	sp|Q9NS39|RED2_HUMAN	Q9NS39	ADARB2	Double-stranded RNA-specific editase B2 OS=Homo sapiens OX=9606 GN=ADARB2 PE=1 SV=1	8	7.88447	9.19126	8.88264	8.26513	7.9443	7.59273	7.20914	7.17808	13.953	13.5596	10.4582	10.6838	12.3185	13.5393	10.6609	10.6789		0.921527	1.07426	1.03819	0.966019	0.928519	0.887429	0.842596	0.838966	1.63081	1.58483	1.22234	1.24871	1.43977	1.58246	1.24603	1.24814		0.928519	0.887429	0.842596	0.838966	1.01273	1.1131	0.876454	0.877936
135	sp|Q9BUB4|ADAT1_HUMAN	Q9BUB4	ADAT1	tRNA-specific adenosine deaminase 1 OS=Homo sapiens OX=9606 GN=ADAT1 PE=1 SV=1	1	9.34211	11.825	10.2333	8.80695	9.74642	8.69603	10.7171	11.3827	9.49669	9.18998	10.7261	9.61138	8.95678	9.199	11.2182	10.8523		0.929394	1.1764	1.01805	0.876154	0.969616	0.865119	1.06618	1.1324	0.944772	0.914259	1.06708	0.956182	0.891059	0.915156	1.11603	1.07964		0.969616	0.865119	1.06618	1.1324	0.918075	0.942903	1.14987	1.11237
136	sp|Q7Z6V5|ADAT2_HUMAN	Q7Z6V5	ADAT2	tRNA-specific adenosine deaminase 2 OS=Homo sapiens OX=9606 GN=ADAT2 PE=1 SV=1	5	9.42776	11.1899	10.2421	10.5215	8.68205	9.43794	9.40968	11.0868	9.57867	11.1844	8.93061	8.96755	9.73833	12.4596	9.41725	9.72601		0.91131	1.08164	0.990022	1.01703	0.839227	0.912293	0.909562	1.07167	0.925896	1.08111	0.863254	0.866824	0.94133	1.20438	0.910293	0.940139		0.839227	0.912293	0.909562	1.07167	1.00756	1.28911	0.974336	1.00628
137	sp|Q96EY9|ADAT3_HUMAN	Q96EY9	ADAT3	Probable inactive tRNA-specific adenosine deaminase-like protein 3 OS=Homo sapiens OX=9606 GN=ADAT3 PE=1 SV=1	6	10.0449	10.2158	11.9474	11.1321	10.0962	8.65467	10.5135	10.1313	10.4405	10.418	9.45188	9.06225	10.6879	7.98276	9.40635	9.8144		0.927074	0.942848	1.10266	1.02742	0.931812	0.798767	0.970326	0.93505	0.96359	0.96151	0.872343	0.836383	0.986419	0.736754	0.868141	0.905801		0.931812	0.798767	0.970326	0.93505	1.08582	0.810995	0.955622	0.997077
138	sp|Q86TW2|ADCK1_HUMAN	Q86TW2	ADCK1	AarF domain-containing protein kinase 1 OS=Homo sapiens OX=9606 GN=ADCK1 PE=1 SV=2	6	9.27168	10.3309	9.36574	9.16857	10.8139	10.1142	9.00921	9.35532	11.1812	9.90371	9.54154	9.62934	10.9554	11.7851	9.87902	9.69521		0.972464	1.08356	0.982329	0.961648	1.13422	1.06083	0.944933	0.981236	1.17274	1.03875	1.00077	1.00998	1.14906	1.23608	1.03616	1.01689		1.13422	1.06083	0.944933	0.981236	1.08858	1.17102	0.981625	0.963362
139	sp|Q3MIX3|ADCK5_HUMAN	Q3MIX3	ADCK5	Uncharacterized aarF domain-containing protein kinase 5 OS=Homo sapiens OX=9606 GN=ADCK5 PE=1 SV=3	2	13.95	11.2947	8.52778	8.21446	12.2122	13.1301	12.3268	8.44439	7.10943	7.11026	8.13908	8.70835	10.3226	13.6785	8.24367	8.58766		1.32899	1.07602	0.812422	0.782573	1.16343	1.25088	1.17435	0.804478	0.6773	0.677378	0.775392	0.829625	0.983413	1.30312	0.785356	0.818127		1.16343	1.25088	1.17435	0.804478	1.32907	1.76115	1.0614	1.10569
140	sp|Q96PN6|ADCYA_HUMAN	Q96PN6	ADCY10	Adenylate cyclase type 10 OS=Homo sapiens OX=9606 GN=ADCY10 PE=1 SV=3	1	8.57513	10.6309	8.46788	11.3229	9.95316	9.59069	10.5242	10.8723	10.9196	8.10955	11.9613	8.39139	9.35039	14.1994	8.02122	9.11003		0.879571	1.09044	0.86857	1.16142	1.02092	0.983739	1.07949	1.1152	1.12005	0.831816	1.2269	0.860725	0.959092	1.45646	0.822755	0.934437		1.02092	0.983739	1.07949	1.1152	0.949717	1.44223	0.814713	0.925303
141	sp|O60266|ADCY3_HUMAN	O60266	ADCY3	Adenylate cyclase type 3 OS=Homo sapiens OX=9606 GN=ADCY3 PE=1 SV=3	4	8.48155	8.72277	8.85659	8.74151	8.84235	7.45479	8.27036	8.49074	12.7078	11.8973	14.4881	9.64677	10.0535	9.68092	11.5258	12.1391		0.974823	1.00255	1.01793	1.0047	1.01629	0.856813	0.95055	0.975879	1.46057	1.36741	1.66518	1.10875	1.15549	1.11267	1.32471	1.39521		1.01629	0.856813	0.95055	0.975879	0.825069	0.794495	0.9459	0.996236
142	sp|O43306|ADCY6_HUMAN	O43306	ADCY6	Adenylate cyclase type 6 OS=Homo sapiens OX=9606 GN=ADCY6 PE=1 SV=2	3	11.2726	9.65146	11.3226	10.3981	11.6752	11.4018	10.9883	7.09854	9.85392	11.5449	9.26989	7.69125	9.619	8.47939	8.97603	10.757		1.05735	0.905289	1.06203	0.975326	1.09511	1.06947	1.03068	0.66583	0.92428	1.08289	0.869498	0.721425	0.902244	0.795351	0.841935	1.00899		1.09511	1.06947	1.03068	0.66583	1.00302	0.884191	0.935978	1.12169
143	sp|P51828|ADCY7_HUMAN	P51828	ADCY7	Adenylate cyclase type 7 OS=Homo sapiens OX=9606 GN=ADCY7 PE=1 SV=1	1	11.3183	9.15624	9.61768	9.33234	11.8237	11.1273	10.6488	9.30168	10.2898	10.5721	9.65337	7.45059	10.6438	11.2633	9.47449	8.32644		1.14835	0.928989	0.975806	0.946857	1.19963	1.12897	1.08043	0.943746	1.044	1.07264	0.979428	0.755935	1.07992	1.14278	0.961278	0.844798		1.19963	1.12897	1.08043	0.943746	1.12141	1.18668	0.998211	0.877255
144	sp|O60503|ADCY9_HUMAN	O60503	ADCY9	Adenylate cyclase type 9 OS=Homo sapiens OX=9606 GN=ADCY9 PE=1 SV=4	10	9.19415	7.45516	8.02962	8.28962	9.68428	9.25503	8.86696	7.37848	12.5957	13.415	12.1197	10.4722	11.2166	8.87771	11.3932	11.7566		1.11551	0.904518	0.974215	1.00576	1.17497	1.12289	1.07581	0.895215	1.52821	1.62761	1.47046	1.27057	1.36088	1.07711	1.38232	1.4264		1.17497	1.12289	1.07581	0.895215	0.923123	0.730636	0.937664	0.967566
145	sp|P35611-3|ADDA_HUMAN	P35611-3	ADD1	Isoform 3 of Alpha-adducin OS=Homo sapiens OX=9606 GN=ADD1	17	8.38159	8.70282	10.3985	10.5481	8.69627	9.00796	9.42126	9.45485	11.7417	11.5772	10.784	9.88464	10.2522	9.59362	10.6624	10.8928		0.881552	0.915339	1.09369	1.10942	0.914649	0.947432	0.990902	0.994434	1.23496	1.21766	1.13423	1.03964	1.0783	1.00903	1.12144	1.14567		0.914649	0.947432	0.990902	0.994434	0.932283	0.872393	0.969582	0.990532
146	sp|Q9UEY8|ADDG_HUMAN	Q9UEY8	ADD3	Gamma-adducin OS=Homo sapiens OX=9606 GN=ADD3 PE=1 SV=1	19	8.60771	7.64266	9.66074	9.79783	8.61529	8.95428	9.32175	8.98859	11.7642	11.5914	11.4608	10.1162	10.5486	10.552	11.2733	11.1046		0.964208	0.856106	1.08216	1.09752	0.965057	1.00303	1.04419	1.00687	1.31779	1.29843	1.28381	1.13318	1.18162	1.182	1.2628	1.2439		0.965057	1.00303	1.04419	1.00687	0.939063	0.939359	1.00358	0.988558
147	sp|Q8IWK6|AGRA3_HUMAN	Q8IWK6	ADGRA3	Adhesion G protein-coupled receptor A3 OS=Homo sapiens OX=9606 GN=ADGRA3 PE=1 SV=2	2	5.3025	6.95665	7.29648	6.59187	6.3928	7.04146	6.10736	6.86218	14.2787	13.8734	12.8138	14.3062	14.0616	10.0691	12.5608	15.485		0.811168	1.06422	1.1162	1.00841	0.97796	1.07719	0.934293	1.04976	2.18433	2.12233	1.96024	2.18854	2.15111	1.54036	1.92153	2.36887		0.97796	1.07719	0.934293	1.04976	1.01762	0.728695	0.909013	1.12064
148	sp|Q6QNK2-4|AGRD1_HUMAN	Q6QNK2-4	ADGRD1	Isoform 4 of Adhesion G-protein coupled receptor D1 OS=Homo sapiens OX=9606 GN=ADGRD1	1	9.54124	9.47848	9.56796	8.27182	8.95366	10.4685	9.31405	9.84408	12.0824	8.5625	10.7582	9.25884	12.4831	11.2851	9.25961	10.8704		1.03542	1.02861	1.03832	0.897659	0.971654	1.13604	1.01076	1.06828	1.31119	0.929204	1.16748	1.00477	1.35467	1.22466	1.00486	1.17966		0.971654	1.13604	1.01076	1.06828	1.22799	1.11014	0.910886	1.06935
149	sp|Q9UHX3|AGRE2_HUMAN	Q9UHX3	ADGRE2	Adhesion G protein-coupled receptor E2 OS=Homo sapiens OX=9606 GN=ADGRE2 PE=1 SV=2	2	8.36657	8.99853	9.09512	9.34888	8.57339	7.85721	7.41929	8.45873	12.9143	11.7664	12.6325	11.6003	11.6894	7.87345	11.3173	12.0886		0.934575	1.00517	1.01596	1.0443	0.957677	0.877677	0.82876	0.944869	1.44257	1.31435	1.41109	1.29579	1.30575	0.879491	1.26418	1.35034		0.957677	0.877677	0.82876	0.944869	0.955925	0.643867	0.925495	0.988572
150	sp|P48960|AGRE5_HUMAN	P48960	ADGRE5	Adhesion G protein-coupled receptor E5 OS=Homo sapiens OX=9606 GN=ADGRE5 PE=1 SV=4	20	9.09173	9.62658	9.42665	9.50229	8.90275	8.70928	8.07291	8.16519	13.3878	13.9266	9.34063	10.2502	11.8453	11.7974	8.83625	9.11837		0.965992	1.02282	1.00158	1.00961	0.945913	0.925356	0.857742	0.867547	1.42245	1.4797	0.992437	1.08908	1.25855	1.25346	0.938847	0.968822		0.945913	0.925356	0.857742	0.867547	1.01014	1.00606	0.753539	0.777597
151	sp|Q9Y653|AGRG1_HUMAN	Q9Y653	ADGRG1	Adhesion G-protein coupled receptor G1 OS=Homo sapiens OX=9606 GN=ADGRG1 PE=1 SV=2	2	9.97395	4.70695	4.59553	4.65364	8.81195	8.81141	7.32112	3.63402	12.8935	12.7425	18.2039	16.2076	8.52579	6.56448	14.9687	17.385		1.66718	0.786784	0.76816	0.777874	1.47295	1.47286	1.22375	0.607439	2.1552	2.12995	3.04286	2.70915	1.42512	1.09728	2.50207	2.90597		1.47295	1.47286	1.22375	0.607439	0.567936	0.437286	0.997121	1.15809
152	sp|Q8IZP9|AGRG2_HUMAN	Q8IZP9	ADGRG2	Adhesion G-protein coupled receptor G2 OS=Homo sapiens OX=9606 GN=ADGRG2 PE=1 SV=2	1	13.0842	7.19265	6.61336	8.78489	14.6155	10.0951	10.4285	6.0591	8.29535	9.76134	13.229	10.5572	9.10195	8.30933	12.2022	11.6704		1.46704	0.806462	0.74151	0.984988	1.63873	1.1319	1.16928	0.679365	0.930099	1.09447	1.48327	1.1837	1.02054	0.931667	1.36815	1.30852		1.63873	1.1319	1.16928	0.679365	0.870109	0.794337	1.16648	1.11564
153	sp|Q86SQ4-3|AGRG6_HUMAN	Q86SQ4-3	ADGRG6	Isoform 3 of Adhesion G-protein coupled receptor G6 OS=Homo sapiens OX=9606 GN=ADGRG6	2	4.62244	4.93575	6.83661	6.56453	4.6902	3.81872	4.13616	4.61782	24.3968	22.7729	12.0367	8.31923	15.9324	14.3747	11.5411	10.4038		0.805327	0.859912	1.19108	1.14368	0.817132	0.665301	0.720606	0.804522	4.25044	3.96752	2.09705	1.44939	2.77576	2.50438	2.0107	1.81257		0.817132	0.665301	0.720606	0.804522	0.943782	0.851513	0.683657	0.616289
154	sp|O94910|AGRL1_HUMAN	O94910	ADGRL1	Adhesion G protein-coupled receptor L1 OS=Homo sapiens OX=9606 GN=ADGRL1 PE=1 SV=1	4	8.85286	5.05398	7.12855	6.75093	8.72476	7.25295	7.09205	5.39727	16.6762	16.8739	13.9461	8.69932	10.7697	8.3155	13.558	14.9079		1.27442	0.727549	1.0262	0.971835	1.25598	1.0441	1.02094	0.776968	2.40063	2.4291	2.00762	1.25232	1.55036	1.19706	1.95176	2.14607		1.25598	1.0441	1.02094	0.776968	0.766586	0.591898	0.965062	1.06114
155	sp|P11766|ADHX_HUMAN	P11766	ADH5	Alcohol dehydrogenase class-3 OS=Homo sapiens OX=9606 GN=ADH5 PE=1 SV=4	12	10.2695	9.85714	9.94525	9.77729	9.97577	9.76143	10.2927	9.66265	10.3523	10.6197	10.3126	9.50379	9.33774	9.39418	10.5326	10.4052		1.03084	0.989443	0.998288	0.981428	1.00135	0.979836	1.03316	0.969921	1.03915	1.06599	1.03517	0.953975	0.937307	0.942973	1.05725	1.04446		1.00135	0.979836	1.03316	0.969921	0.915724	0.921259	1.0329	1.02041
156	sp|Q9BV57|MTND_HUMAN	Q9BV57	ADI1	1,2-dihydroxy-3-keto-5-methylthiopentene dioxygenase OS=Homo sapiens OX=9606 GN=ADI1 PE=1 SV=1	15	10.3427	10.0754	9.74485	9.78224	9.54788	10.6519	10.342	9.86345	8.43137	9.27455	11.1534	11.0087	9.24489	6.85894	11.7247	11.9531		1.03569	1.00892	0.975822	0.979566	0.956098	1.06665	1.03562	0.987699	0.844294	0.928728	1.11687	1.10238	0.925758	0.686836	1.17408	1.19695		0.956098	1.06665	1.03562	0.987699	0.92755	0.688166	1.17635	1.19926
157	sp|Q96A54|PAQR1_HUMAN	Q96A54	ADIPOR1	Adiponectin receptor protein 1 OS=Homo sapiens OX=9606 GN=ADIPOR1 PE=1 SV=1	2	10.3998	5.48752	6.14648	5.77951	10.8307	9.54845	9.32009	5.32062	16.3608	15.6813	13.2952	7.61974	11.7384	7.02806	12.313	13.1303		1.49566	0.789192	0.883962	0.831186	1.55763	1.37322	1.34038	0.76519	2.35294	2.25522	1.91206	1.09584	1.68817	1.01075	1.77081	1.88835		1.55763	1.37322	1.34038	0.76519	0.886635	0.53085	0.930038	0.991771
158	sp|Q15847|ADIRF_HUMAN	Q15847	ADIRF	Adipogenesis regulatory factor OS=Homo sapiens OX=9606 GN=ADIRF PE=1 SV=1	1	5.4775	8.36908	5.4959	5.11082	3.8776	6.18097	4.6441	7.0042	15.2941	12.058	16.1651	15.7713	13.719	15.0148	12.244	13.5734		0.895993	1.36899	0.899004	0.836014	0.634287	1.01107	0.759669	1.14573	2.50177	1.97241	2.64425	2.57982	2.24412	2.45607	2.00284	2.2203		0.634287	1.01107	0.759669	1.14573	0.925577	1.013	0.826064	0.915754
159	sp|P55263|ADK_HUMAN	P55263	ADK	Adenosine kinase OS=Homo sapiens OX=9606 GN=ADK PE=1 SV=2	6	9.17745	10.1995	10.0994	10.0382	8.49674	8.32104	9.49868	9.82921	9.99869	10.3939	11.4155	9.24225	9.51815	11.2129	11.148	11.4104		0.929019	1.03248	1.02235	1.01615	0.860112	0.842327	0.961538	0.994997	1.01215	1.05216	1.15558	0.93558	0.963508	1.13506	1.12849	1.15505		0.860112	0.842327	0.961538	0.994997	0.92746	1.0926	1.08627	1.11184
160	sp|Q9H2P0|ADNP_HUMAN	Q9H2P0	ADNP	Activity-dependent neuroprotector homeobox protein OS=Homo sapiens OX=9606 GN=ADNP PE=1 SV=1	21	8.85891	8.28673	9.05658	9.35207	9.29626	9.85503	9.56429	9.28786	9.83107	9.75303	11.4044	11.3357	11.1414	10.2117	11.3294	11.4357		0.996663	0.93229	1.0189	1.05215	1.04587	1.10873	1.07602	1.04492	1.10603	1.09725	1.28304	1.27531	1.25345	1.14885	1.2746	1.28656		1.04587	1.10873	1.07602	1.04492	1.05296	0.965089	1.07072	1.08077
161	sp|Q6IQ32|ADNP2_HUMAN	Q6IQ32	ADNP2	Activity-dependent neuroprotector homeobox protein 2 OS=Homo sapiens OX=9606 GN=ADNP2 PE=1 SV=1	1	8.86908	9.92558	10.1845	10.5477	9.98379	10.6246	9.76234	11.5794	8.96651	9.88292	8.03701	10.1309	11.7705	12.7353	8.65731	8.34265		0.897523	1.00444	1.03064	1.0674	1.01033	1.07517	0.987919	1.1718	0.907384	1.00012	0.813321	1.02521	1.19114	1.28877	0.876094	0.844251		1.01033	1.07517	0.987919	1.1718	1.27189	1.37614	0.935488	0.901487
162	sp|Q96SZ5|AEDO_HUMAN	Q96SZ5	ADO	2-aminoethanethiol dioxygenase OS=Homo sapiens OX=9606 GN=ADO PE=1 SV=2	11	10.8449	12.3928	9.856	9.53548	10.3751	10.7395	11.3706	11.3558	8.44785	9.11155	9.86169	10.5327	10.0839	7.55124	9.22164	8.71919		1.01761	1.16285	0.924812	0.894737	0.973517	1.00772	1.06693	1.06554	0.792682	0.854958	0.925346	0.988313	0.946194	0.708551	0.865289	0.818142		0.973517	1.00772	1.06693	1.06554	1.06275	0.795834	0.97188	0.918926
163	sp|Q9BRR6|ADPGK_HUMAN	Q9BRR6	ADPGK	ADP-dependent glucokinase OS=Homo sapiens OX=9606 GN=ADPGK PE=1 SV=1	4	9.8771	12.5173	9.18092	9.30967	9.14186	9.48675	7.94369	9.89668	9.67051	9.77953	10.3899	10.0419	11.1204	11.2692	10.3606	10.0141		0.966331	1.22463	0.89822	0.910816	0.894398	0.928141	0.777175	0.968246	0.946119	0.956784	1.0165	0.98245	1.08797	1.10252	1.01363	0.979733		0.894398	0.928141	0.777175	0.968246	1.11534	1.13026	1.03913	1.00438
164	sp|Q9NX46|ADPRS_HUMAN	Q9NX46	ADPRS	ADP-ribose glycohydrolase ARH3 OS=Homo sapiens OX=9606 GN=ADPRS PE=1 SV=1	9	10.226	10.7863	10.2265	10.5188	10.1121	10.3405	11.0521	10.0367	10.3424	10.0919	10.0991	8.94221	9.20204	9.70045	9.14989	9.17315		0.979562	1.03323	0.979608	1.0076	0.968646	0.990531	1.05869	0.961425	0.990709	0.966709	0.967401	0.856583	0.881473	0.929216	0.876477	0.878705		0.968646	0.990531	1.05869	0.961425	0.93243	0.982933	0.927145	0.929502
165	sp|Q16186|ADRM1_HUMAN	Q16186	ADRM1	Proteasomal ubiquitin receptor ADRM1 OS=Homo sapiens OX=9606 GN=ADRM1 PE=1 SV=2	8	9.56568	9.42197	9.60735	10.3375	9.32615	9.59519	9.55341	9.46542	10.8082	10.512	10.5316	11.2157	8.89493	9.67026	10.4765	11.018		0.982795	0.968031	0.987077	1.0621	0.958186	0.985828	0.981535	0.972494	1.11045	1.08003	1.08204	1.15232	0.913881	0.99354	1.07638	1.13201		0.958186	0.985828	0.981535	0.972494	0.826137	0.898148	0.97303	1.02333
166	sp|P30566|PUR8_HUMAN	P30566	ADSL	Adenylosuccinate lyase OS=Homo sapiens OX=9606 GN=ADSL PE=1 SV=2	11	9.27179	9.24915	10.4076	10.7025	8.92922	9.10117	9.63562	9.94956	11.1023	11.5829	9.84166	9.79721	9.29478	11.6095	9.70522	9.81979		0.935811	0.933526	1.05045	1.08021	0.901236	0.918591	0.972533	1.00422	1.12057	1.16908	0.993329	0.988843	0.938132	1.17176	0.979558	0.991122		0.901236	0.918591	0.972533	1.00422	0.878438	1.0972	0.917227	0.928055
167	sp|Q8N142|PURA1_HUMAN	Q8N142	ADSS1	Adenylosuccinate synthetase isozyme 1 OS=Homo sapiens OX=9606 GN=ADSS1 PE=1 SV=1	11	8.81085	10.4652	9.40785	9.87475	8.01996	8.45007	9.1748	9.94894	9.8145	10.1255	11.4621	11.5335	9.49266	10.5996	11.5184	11.3014		0.914021	1.08564	0.975952	1.02439	0.831976	0.876594	0.951776	1.03208	1.01814	1.0504	1.18906	1.19646	0.98475	1.09958	1.19489	1.17239		0.831976	0.876594	0.951776	1.03208	0.884363	0.987488	1.07308	1.05287
168	sp|P30520|PURA2_HUMAN	P30520	ADSS2	Adenylosuccinate synthetase isozyme 2 OS=Homo sapiens OX=9606 GN=ADSS2 PE=1 SV=3	20	9.09181	10.5962	9.58861	9.96694	8.75972	9.05316	8.98265	10.5318	9.61357	10.4481	10.5719	10.8484	9.52715	10.3496	10.6408	11.4295		0.926706	1.08005	0.977343	1.01591	0.892856	0.922766	0.915579	1.07348	0.979887	1.06495	1.07757	1.10575	0.971079	1.05491	1.08459	1.16498		0.892856	0.922766	0.915579	1.07348	0.918677	0.997985	1.02606	1.10211
169	sp|Q6ZN18|AEBP2_HUMAN	Q6ZN18	AEBP2	Zinc finger protein AEBP2 OS=Homo sapiens OX=9606 GN=AEBP2 PE=1 SV=2	5	8.70917	10.5036	10.9226	10.9472	8.83983	9.32275	9.55623	10.8906	10.7461	9.97082	9.16378	9.82955	11.6948	10.525	9.38634	8.99158		0.847968	1.02268	1.06348	1.06587	0.860689	0.907709	0.930442	1.06036	1.04629	0.970808	0.892231	0.957053	1.13866	1.02476	0.9139	0.875464		0.860689	0.907709	0.930442	1.06036	1.17801	1.06018	0.945482	0.905718
170	sp|Q8N556-2|AFAP1_HUMAN	Q8N556-2	AFAP1	Isoform 2 of Actin filament-associated protein 1 OS=Homo sapiens OX=9606 GN=AFAP1	9	7.77149	9.01965	8.61155	8.46049	7.87775	7.54664	7.10991	8.25338	11.0111	11.5483	12.7574	11.6977	11.4725	10.8557	12.9323	13.0742		0.917987	1.06542	1.01722	0.999374	0.930539	0.891427	0.839839	0.97491	1.30066	1.36412	1.50694	1.38176	1.35516	1.2823	1.52759	1.54436		0.930539	0.891427	0.839839	0.97491	0.97608	0.923604	1.10028	1.11236
171	sp|P55196-5|AFAD_HUMAN	P55196-5	AFDN	Isoform 5 of Afadin OS=Homo sapiens OX=9606 GN=AFDN	23	7.88782	8.66963	9.22355	9.62406	8.528	8.6355	8.42435	9.79266	10.5729	10.4074	12.1276	10.3527	10.2769	12.131	11.3613	11.9846		0.891152	0.979479	1.04206	1.08731	0.963478	0.975623	0.951767	1.10636	1.19451	1.17581	1.37016	1.16963	1.16106	1.37054	1.28358	1.354		0.963478	0.975623	0.951767	1.10636	0.945857	1.1165	1.04566	1.10303
172	sp|P55196-1|AFAD_HUMAN	P55196-1	AFDN	Isoform 2 of Afadin OS=Homo sapiens OX=9606 GN=AFDN	3	10.7996	11.0255	8.84383	7.71706	10.5702	11.466	11.151	10.1811	8.88188	7.94323	9.60293	10.8016	9.87318	9.88992	11.0204	10.2326		1.12537	1.14891	0.921568	0.804153	1.10146	1.19481	1.16198	1.06091	0.925533	0.827721	1.00067	1.12558	1.02883	1.03058	1.14838	1.06629		1.10146	1.19481	1.16198	1.06091	1.06079	1.06259	1.18404	1.09941
173	sp|P51825-2|AFF1_HUMAN	P51825-2	AFF1	Isoform 2 of AF4/FMR2 family member 1 OS=Homo sapiens OX=9606 GN=AFF1	1	8.09721	11.2407	10.3489	11.4855	6.39743	5.60696	7.78679	11.3916	12.2527	7.18772	11.1158	11.0299	11.072	9.09836	12.3063	13.5821		0.786666	1.09206	1.00543	1.11585	0.621527	0.544731	0.756507	1.10673	1.19038	0.698306	1.07993	1.07159	1.07567	0.88393	1.19559	1.31954		0.621527	0.544731	0.756507	1.10673	1.06497	0.875135	1.1837	1.30641
174	sp|Q9UHB7|AFF4_HUMAN	Q9UHB7	AFF4	AF4/FMR2 family member 4 OS=Homo sapiens OX=9606 GN=AFF4 PE=1 SV=1	10	8.80314	9.55467	9.79103	9.78614	8.5849	8.55242	8.50028	10.0997	9.41397	10.3149	11.2759	11.1955	10.2075	10.8647	10.7521	12.303		0.928234	1.00748	1.0324	1.03189	0.905223	0.901798	0.8963	1.06495	0.992642	1.08764	1.18897	1.1805	1.07632	1.14561	1.13374	1.29727		0.905223	0.901798	0.8963	1.06495	0.967531	1.02982	1.01915	1.16615
175	sp|Q8WV93|AFG1L_HUMAN	Q8WV93	AFG1L	AFG1-like ATPase OS=Homo sapiens OX=9606 GN=AFG1L PE=1 SV=2	1	10.3634	12.3236	9.82047	8.78965	11.7167	9.05644	10.5991	9.6632	9.7874	11.2963	10.7239	8.44775	9.27113	9.68937	10.0637	8.38799		1.00379	1.19365	0.951203	0.851358	1.13487	0.877199	1.02662	0.935969	0.948	1.09415	1.03871	0.818242	0.897995	0.938504	0.974759	0.812454		1.13487	0.877199	1.02662	0.935969	0.921233	0.962791	0.999984	0.833479
176	sp|Q9Y4W6|AFG32_HUMAN	Q9Y4W6	AFG3L2	AFG3-like protein 2 OS=Homo sapiens OX=9606 GN=AFG3L2 PE=1 SV=2	27	11.2678	10.2337	10.312	10.6384	11.8364	12.2592	11.3023	10.4011	8.77683	8.63592	8.92358	9.70696	9.3488	8.80737	8.70437	8.84518		1.0617	0.964265	0.971644	1.00239	1.11528	1.15512	1.06495	0.980037	0.826991	0.813714	0.840818	0.914632	0.880885	0.829869	0.820164	0.833431		1.11528	1.15512	1.06495	0.980037	1.03751	0.977421	0.965991	0.981618
177	sp|P02771|FETA_HUMAN	P02771	AFP	Alpha-fetoprotein OS=Homo sapiens OX=9606 GN=AFP PE=1 SV=1	2	8.55618	13.3162	14.0875	14.1949	8.43076	8.28562	7.90536	13.6062	10.5267	10.0943	8.39653	8.61741	9.35741	9.30664	8.47933	6.83887		0.682382	1.06201	1.12352	1.13209	0.672379	0.660804	0.630477	1.08514	0.839536	0.805054	0.669649	0.687265	0.746282	0.742234	0.676253	0.545421		0.672379	0.660804	0.630477	1.08514	0.994544	0.989149	0.901218	0.726863
178	sp|Q6ULP2-9|AFTIN_HUMAN	Q6ULP2-9	AFTPH	Isoform 5 of Aftiphilin OS=Homo sapiens OX=9606 GN=AFTPH	14	9.43836	9.37506	9.64519	9.64111	9.76598	9.93108	10.3422	10.0577	9.98149	9.65196	10.8998	10.9198	9.50686	9.55324	10.9254	10.3648		0.990911	0.984265	1.01263	1.0122	1.02531	1.04264	1.08581	1.05594	1.04793	1.01334	1.14434	1.14644	0.998103	1.00297	1.14703	1.08818		1.02531	1.04264	1.08581	1.05594	0.917364	0.921839	1.05425	1.00015
179	sp|P20933|ASPG_HUMAN	P20933	AGA	N(4)-(beta-N-acetylglucosaminyl)-L-asparaginase OS=Homo sapiens OX=9606 GN=AGA PE=1 SV=2	3	10.3122	11.4831	8.9602	9.54718	13.2257	11.5479	12.9721	11.0564	9.72306	8.8245	6.66965	10.2983	12.9898	6.81478	7.70969	7.86525		1.02348	1.13968	0.88929	0.947547	1.31264	1.14612	1.28747	1.09734	0.965003	0.875822	0.661956	1.0221	1.28923	0.676359	0.765179	0.780618		1.31264	1.14612	1.28747	1.09734	1.463	0.767526	0.868318	0.885838
180	sp|Q9UPQ3|AGAP1_HUMAN	Q9UPQ3	AGAP1	Arf-GAP with GTPase, ANK repeat and PH domain-containing protein 1 OS=Homo sapiens OX=9606 GN=AGAP1 PE=1 SV=4	2	8.9775	8.98593	10.2817	9.16856	9.4404	9.63784	8.04211	8.52514	11.1811	12.151	11.0926	9.5417	10.8255	11.4415	9.45211	11.2553		0.959809	0.96071	1.09925	0.980236	1.0093	1.03041	0.859804	0.911445	1.1954	1.29909	1.18594	1.02013	1.15738	1.22325	1.01055	1.20334		1.0093	1.03041	0.859804	0.911445	0.984889	1.04094	0.859941	1.02399
181	sp|Q96P47-4|AGAP3_HUMAN	Q96P47-4	AGAP3	Isoform 4 of Arf-GAP with GTPase, ANK repeat and PH domain-containing protein 3 OS=Homo sapiens OX=9606 GN=AGAP3	7	10.8785	9.95286	10.8585	11.5711	10.3219	9.50562	9.2963	10.9841	10.3736	9.9494	9.00709	8.84779	9.76446	9.97928	9.63922	9.07028		1.00585	0.920262	1.004	1.06989	0.954384	0.87891	0.859555	1.01561	0.959166	0.919942	0.832814	0.818085	0.902842	0.922705	0.891263	0.838657		0.954384	0.87891	0.859555	1.01561	1.02305	1.04556	1.00993	0.950318
182	sp|P52594-4|AGFG1_HUMAN	P52594-4	AGFG1	Isoform 4 of Arf-GAP domain and FG repeat-containing protein 1 OS=Homo sapiens OX=9606 GN=AGFG1	7	9.52366	9.40121	10.0131	10.1088	9.11587	9.15855	9.29375	9.6179	10.143	10.2699	11.5292	11.0579	8.53846	9.94957	11.0081	11.2709		0.975617	0.963073	1.02575	1.03556	0.933842	0.938214	0.952064	0.985271	1.03907	1.05207	1.18107	1.13279	0.874691	1.01925	1.12769	1.15461		0.933842	0.938214	0.952064	0.985271	0.794274	0.925539	1.02401	1.04846
183	sp|Q8N302|AGGF1_HUMAN	Q8N302	AGGF1	Angiogenic factor with G patch and FHA domains 1 OS=Homo sapiens OX=9606 GN=AGGF1 PE=1 SV=2	6	9.31313	9.96527	9.32282	10.0362	9.52297	9.52398	9.60628	10.1555	10.6642	10.9578	10.0554	10.2169	10.0288	11.0041	9.73794	9.88876		0.964155	1.03167	0.965159	1.03902	0.98588	0.985984	0.994504	1.05136	1.10402	1.13442	1.041	1.05772	1.03825	1.13921	1.00814	1.02375		0.98588	0.985984	0.994504	1.05136	0.957538	1.05065	0.929765	0.944165
184	sp|Q53H12|AGK_HUMAN	Q53H12	AGK	Acylglycerol kinase, mitochondrial OS=Homo sapiens OX=9606 GN=AGK PE=1 SV=2	12	12.78	13.2351	12.0013	11.8751	12.843	12.7559	11.6861	12.9472	7.33695	7.4836	7.45986	7.48287	7.55672	7.4474	7.31845	7.79045		1.02462	1.06111	0.96219	0.952073	1.02967	1.02269	0.936919	1.03803	0.588232	0.599989	0.598086	0.599931	0.605852	0.597088	0.586749	0.624591		1.02967	1.02269	0.936919	1.03803	1.01558	1.00089	0.983555	1.04699
185	sp|P35573|GDE_HUMAN	P35573	AGL	Glycogen debranching enzyme OS=Homo sapiens OX=9606 GN=AGL PE=1 SV=3	36	13.1237	14.9079	14.9915	14.8868	12.5526	13.1326	13.0704	15.2141	5.37707	5.51426	6.32549	6.34467	5.62379	5.99269	6.41673	6.52567		0.906492	1.02973	1.0355	1.02827	0.86704	0.907107	0.902806	1.05088	0.371409	0.380885	0.436919	0.438244	0.388451	0.413931	0.443221	0.450746		0.86704	0.907107	0.902806	1.05088	0.954743	1.01737	1.08936	1.10785
186	sp|Q9BSE5|SPEB_HUMAN	Q9BSE5	AGMAT	Agmatinase, mitochondrial OS=Homo sapiens OX=9606 GN=AGMAT PE=1 SV=2	3	10.5763	12.0054	11.811	10.6898	9.63248	9.46931	10.4978	12.6689	7.11794	6.28408	11.6446	11.0958	9.03868	6.31932	10.508	10.6405		0.938399	1.0652	1.04794	0.948464	0.854653	0.840176	0.931432	1.12406	0.631547	0.557563	1.03319	0.984486	0.801968	0.560689	0.932336	0.944093		0.854653	0.840176	0.931432	1.12406	1.00034	0.69938	1.16296	1.17762
187	sp|Q9UL18|AGO1_HUMAN	Q9UL18	AGO1	Protein argonaute-1 OS=Homo sapiens OX=9606 GN=AGO1 PE=1 SV=3	6	10.8513	10.9076	10.7571	10.9724	11.0876	11.2844	11.2623	10.6887	9.16919	9.8153	8.55149	8.66284	9.70039	8.40153	8.75362	9.13427		0.99809	1.00326	0.989425	1.00922	1.01982	1.03793	1.03589	0.983131	0.843369	0.902798	0.786554	0.796795	0.892228	0.772761	0.805146	0.840157		1.01982	1.03793	1.03589	0.983131	1.0719	0.928376	0.967283	1.00934
188	sp|Q9UKV8|AGO2_HUMAN	Q9UKV8	AGO2	Protein argonaute-2 OS=Homo sapiens OX=9606 GN=AGO2 PE=1 SV=3	8	10.2597	10.4232	10.2957	9.84795	9.76944	10.4686	10.7362	10.4459	9.42921	9.64657	9.61429	9.39814	9.79082	10.6001	9.40836	9.86583		1.0052	1.02122	1.00873	0.96486	0.957168	1.02567	1.05189	1.02345	0.923833	0.94513	0.941967	0.92079	0.959263	1.03855	0.92179	0.966612		0.957168	1.02567	1.05189	1.02345	1.02823	1.11322	0.98806	1.0361
189	sp|Q9H9G7|AGO3_HUMAN	Q9H9G7	AGO3	Protein argonaute-3 OS=Homo sapiens OX=9606 GN=AGO3 PE=1 SV=2	4	10.2425	10.3553	10.2838	10.2047	9.94861	10.9169	10.5072	10.5286	9.55569	9.24847	9.14804	9.49055	9.90748	10.2581	9.79007	9.61404		0.997165	1.00815	1.00119	0.993487	0.968556	1.06282	1.02293	1.02502	0.930303	0.900394	0.890617	0.923961	0.964552	0.998686	0.953122	0.935984		0.968556	1.06282	1.02293	1.02502	1.05841	1.09587	1.04587	1.02707
190	sp|Q99943|PLCA_HUMAN	Q99943	AGPAT1	1-acyl-sn-glycerol-3-phosphate acyltransferase alpha OS=Homo sapiens OX=9606 GN=AGPAT1 PE=1 SV=2	1	9.20527	8.36685	8.86117	8.17897	10.1272	9.07068	8.86137	8.98225	12.5575	11.3647	10.6406	11.0585	10.2442	10.6463	10.8734	10.9609		1.06382	0.966923	1.02405	0.945211	1.17036	1.04826	1.02407	1.03804	1.45122	1.31338	1.2297	1.27799	1.18388	1.23036	1.2566	1.2667		1.17036	1.04826	1.02407	1.03804	0.898193	0.933452	0.953363	0.961029
191	sp|O15120|PLCB_HUMAN	O15120	AGPAT2	1-acyl-sn-glycerol-3-phosphate acyltransferase beta OS=Homo sapiens OX=9606 GN=AGPAT2 PE=1 SV=1	3	10.8851	10.3976	10.5132	9.8547	10.834	9.64948	9.04157	10.4531	9.56254	9.87561	10.5811	10.3148	9.64675	7.0104	10.8021	10.578		1.04538	0.998552	1.00966	0.946416	1.04046	0.926707	0.868325	1.00389	0.918358	0.948424	1.01617	0.990598	0.926445	0.673258	1.0374	1.01588		1.04046	0.926707	0.868325	1.00389	0.956688	0.695236	1.07126	1.04904
192	sp|Q9NRZ7-3|PLCC_HUMAN	Q9NRZ7-3	AGPAT3	Isoform 3 of 1-acyl-sn-glycerol-3-phosphate acyltransferase gamma OS=Homo sapiens OX=9606 GN=AGPAT3	3	12.2165	12.8968	11.1105	11.6913	11.6497	11.7981	11.0962	11.735	7.77448	8.21397	8.2362	8.32003	8.34462	8.42654	7.91396	8.57616		1.01984	1.07664	0.927517	0.976003	0.972525	0.984921	0.926318	0.979651	0.649021	0.685711	0.687567	0.694564	0.696617	0.703456	0.660665	0.715946		0.972525	0.984921	0.926318	0.979651	1.02562	1.03569	0.972688	1.05408
193	sp|Q9NUQ2|PLCE_HUMAN	Q9NUQ2	AGPAT5	1-acyl-sn-glycerol-3-phosphate acyltransferase epsilon OS=Homo sapiens OX=9606 GN=AGPAT5 PE=1 SV=3	4	12.0944	9.01761	8.04075	8.33679	10.8562	9.59915	10.3468	8.65469	7.90766	8.30777	7.41883	13.9984	12.7712	9.21471	11.1673	12.2678		1.29043	0.962147	0.857919	0.889506	1.15831	1.0242	1.10397	0.923425	0.843719	0.88641	0.791563	1.49358	1.36264	0.983176	1.19151	1.30893		1.15831	1.0242	1.10397	0.923425	1.35745	0.979436	1.18698	1.30395
194	sp|O00116|ADAS_HUMAN	O00116	AGPS	Alkyldihydroxyacetonephosphate synthase, peroxisomal OS=Homo sapiens OX=9606 GN=AGPS PE=1 SV=1	26	10.8203	9.76436	10.4607	10.5753	11.2751	10.7915	10.4743	9.66844	10.1988	10.1146	9.53931	9.26625	9.693	9.47417	8.91843	8.96546		1.0399	0.938416	1.00533	1.01635	1.08361	1.03713	1.00664	0.929198	0.980173	0.972079	0.916787	0.890544	0.931558	0.910527	0.857117	0.861637		1.08361	1.03713	1.00664	0.929198	0.991129	0.968753	0.911927	0.916736
195	sp|O95994|AGR2_HUMAN	O95994	AGR2	Anterior gradient protein 2 homolog OS=Homo sapiens OX=9606 GN=AGR2 PE=1 SV=1	1	12.6258	12.639	8.07178	7.38517	12.3427	17.2163	14.0923	5.66267	11.6472	11.9443	9.97818	4.94286	8.15355	4.48993	8.83744	9.97092		1.2402	1.2415	0.792873	0.725428	1.21239	1.69111	1.38426	0.556231	1.14408	1.17326	0.980134	0.485526	0.800904	0.441036	0.868081	0.979421		1.21239	1.69111	1.38426	0.556231	0.846846	0.466334	0.917876	1.0356
196	sp|O00468-3|AGRIN_HUMAN	O00468-3	AGRN	Isoform 3 of Agrin OS=Homo sapiens OX=9606 GN=AGRN	15	8.40691	8.11435	8.5584	9.30079	8.65284	8.26126	7.85064	6.69666	13.6659	14.1523	11.0704	10.0343	13.2152	10.184	10.8922	10.9439		0.978104	0.944066	0.995729	1.0821	1.00672	0.961158	0.913384	0.779124	1.58996	1.64655	1.28799	1.16744	1.53752	1.18486	1.26726	1.27327		1.00672	0.961158	0.913384	0.779124	1.08049	0.832656	0.890561	0.894786
197	sp|Q9UPW5-3|CBPC1_HUMAN	Q9UPW5-3	AGTPBP1	Isoform 3 of Cytosolic carboxypeptidase 1 OS=Homo sapiens OX=9606 GN=AGTPBP1	17	8.87865	9.08144	9.49779	9.60742	8.9473	8.8585	8.54966	8.82327	10.5704	10.8847	12.3624	11.3548	8.70261	9.32305	12.1664	12.3915		0.958163	0.980048	1.02498	1.03681	0.965572	0.955989	0.922659	0.952187	1.14074	1.17465	1.33412	1.22539	0.939165	1.00612	1.31297	1.33726		0.965572	0.955989	0.922659	0.952187	0.770613	0.825553	1.07733	1.09726
198	sp|Q8WYP5-2|ELYS_HUMAN	Q8WYP5-2	AHCTF1	Isoform 2 of Protein ELYS OS=Homo sapiens OX=9606 GN=AHCTF1	49	10.2107	10.9836	10.3152	10.5392	10.4369	10.2187	10.1441	10.5676	9.74959	9.64532	8.93378	9.53241	10.3748	11.0212	8.63545	8.69152		0.971319	1.04485	0.98126	1.00257	0.992839	0.972087	0.964988	1.00528	0.927459	0.91754	0.849853	0.906799	0.986938	1.04842	0.821473	0.826806		0.992839	0.972087	0.964988	1.00528	1.0961	1.16438	0.912329	0.918253
199	sp|P23526|SAHH_HUMAN	P23526	AHCY	Adenosylhomocysteinase OS=Homo sapiens OX=9606 GN=AHCY PE=1 SV=4	25	9.12338	9.95702	9.34714	9.39461	8.55085	9.02683	8.9586	10.0735	9.70324	10.343	10.9058	10.6232	9.31141	12.0159	11.2304	11.4351		0.964872	1.05304	0.988536	0.993557	0.904322	0.954661	0.947445	1.06536	1.0262	1.09386	1.15338	1.12349	0.984757	1.27078	1.1877	1.20936		0.904322	0.954661	0.947445	1.06536	0.89586	1.15606	1.08048	1.10019
200	sp|O43865|SAHH2_HUMAN	O43865	AHCYL1	S-adenosylhomocysteine hydrolase-like protein 1 OS=Homo sapiens OX=9606 GN=AHCYL1 PE=1 SV=2	15	11.1361	10.351	12.2034	12.2853	12.0163	11.7016	11.2294	11.7175	8.50053	8.3743	8.90091	8.72487	8.15565	6.34976	9.17357	9.17967		0.968868	0.90056	1.06173	1.06885	1.04544	1.01806	0.976984	1.01945	0.739564	0.728582	0.774398	0.759082	0.709559	0.552442	0.79812	0.798651		1.04544	1.01806	0.976984	1.01945	0.945566	0.736191	1.06358	1.06429
201	sp|Q96HN2|SAHH3_HUMAN	Q96HN2	AHCYL2	Adenosylhomocysteinase 3 OS=Homo sapiens OX=9606 GN=AHCYL2 PE=1 SV=1	24	11.0258	11.8548	11.7674	11.4925	10.591	9.91994	10.3116	11.536	8.52719	8.669	10.1417	8.71989	8.10442	7.98938	9.72239	9.62702		0.955848	1.02771	1.02013	0.996309	0.918151	0.859976	0.893928	1.00008	0.739236	0.75153	0.8792	0.755942	0.702586	0.692613	0.842851	0.834583		0.918151	0.859976	0.893928	1.00008	0.899048	0.886287	1.07854	1.06796
202	sp|Q5TGY3|AHDC1_HUMAN	Q5TGY3	AHDC1	AT-hook DNA-binding motif-containing protein 1 OS=Homo sapiens OX=9606 GN=AHDC1 PE=1 SV=1	5	9.67405	8.26846	10.3614	10.5919	9.93365	9.91125	9.81874	9.70161	10.7404	10.6567	8.02865	8.37342	11.527	14.1754	9.16193	9.07544		0.994869	0.85032	1.06555	1.08926	1.02157	1.01926	1.00975	0.997703	1.10453	1.09593	0.825657	0.861113	1.18542	1.45778	0.942203	0.933308		1.02157	1.01926	1.00975	0.997703	1.21981	1.50007	0.969538	0.960385
203	sp|Q8N157|AHI1_HUMAN	Q8N157	AHI1	Jouberin OS=Homo sapiens OX=9606 GN=AHI1 PE=1 SV=1	7	9.50693	12.3626	10.5608	10.283	9.29383	9.29354	9.80162	9.70933	10.1945	10.5932	10.5061	9.35072	8.87852	10.3798	9.44986	9.83563		0.8903	1.15773	0.988992	0.962981	0.870344	0.870317	0.917897	0.909255	0.954692	0.99203	0.983867	0.875672	0.831451	0.97204	0.884956	0.921082		0.870344	0.870317	0.917897	0.909255	0.873772	1.02152	0.93	0.967966
204	sp|Q09666|AHNK_HUMAN	Q09666	AHNAK	Neuroblast differentiation-associated protein AHNAK OS=Homo sapiens OX=9606 GN=AHNAK PE=1 SV=2	53	11.9418	7.21031	8.11447	8.06287	11.9514	11.6867	11.3475	7.85615	10.7989	10.8718	9.94709	9.55818	10.1895	10.2962	10.2505	9.91662		1.35205	0.81635	0.91872	0.912878	1.35314	1.32317	1.28476	0.889472	1.22265	1.2309	1.12621	1.08218	1.15365	1.16573	1.16056	1.12276		1.35314	1.32317	1.28476	0.889472	0.989847	1.00021	0.995778	0.963342
205	sp|Q09666-2|AHNK_HUMAN	Q09666-2	AHNAK	Isoform 2 of Neuroblast differentiation-associated protein AHNAK OS=Homo sapiens OX=9606 GN=AHNAK	1	7.40335	7.01007	10.0994	9.38796	7.96543	4.70218	7.17884	11.6985	9.55205	11.6306	12.829	9.47638	12.9965	14.1982	12.0833	11.7883		0.873532	0.827129	1.19164	1.1077	0.939852	0.554817	0.847042	1.38032	1.12706	1.37231	1.51372	1.11813	1.53347	1.67527	1.42572	1.39092		0.939852	0.554817	0.847042	1.38032	1.19541	1.30594	1.11141	1.08428
206	sp|Q8IVF2|AHNK2_HUMAN	Q8IVF2	AHNAK2	Protein AHNAK2 OS=Homo sapiens OX=9606 GN=AHNAK2 PE=1 SV=2	38	10.3467	7.87461	5.59206	5.2864	10.4674	8.17286	7.11504	5.78268	12.6189	12.2547	13.2596	11.5903	9.73889	11.1555	14.3493	14.395		1.42224	1.08243	0.768674	0.726659	1.43883	1.12343	0.978021	0.794876	1.73457	1.68451	1.82265	1.59319	1.33869	1.53341	1.97244	1.9787		1.43883	1.12343	0.978021	0.794876	0.783442	0.897396	1.15433	1.158
207	sp|P35869|AHR_HUMAN	P35869	AHR	Aryl hydrocarbon receptor OS=Homo sapiens OX=9606 GN=AHR PE=1 SV=2	5	8.70797	11.2721	10.492	10.9367	9.00516	9.33539	10.0872	10.6078	10.9901	10.4364	8.12824	8.48901	11.8014	12.0153	8.63719	9.05782		0.841171	1.08886	1.01351	1.05646	0.869879	0.901778	0.974405	1.02469	1.06162	1.00814	0.78517	0.82002	1.13999	1.16066	0.834334	0.874965		0.869879	0.901778	0.974405	1.02469	1.24082	1.26331	0.90813	0.952356
208	sp|O95433|AHSA1_HUMAN	O95433	AHSA1	Activator of 90 kDa heat shock protein ATPase homolog 1 OS=Homo sapiens OX=9606 GN=AHSA1 PE=1 SV=1	31	9.23406	8.773	9.70452	9.86682	9.03358	9.16135	9.20885	9.80598	10.4778	11.0277	10.7294	10.9143	9.66003	10.4209	10.9453	11.0365		0.982911	0.933834	1.03299	1.05027	0.961572	0.975172	0.980228	1.04379	1.1153	1.17383	1.14208	1.16176	1.02825	1.10924	1.16506	1.17477		0.961572	0.975172	0.980228	1.04379	0.895502	0.966033	1.01465	1.0231
209	sp|Q96BJ3|AIDA_HUMAN	Q96BJ3	AIDA	Axin interactor, dorsalization-associated protein OS=Homo sapiens OX=9606 GN=AIDA PE=1 SV=1	13	9.87201	8.55868	8.40277	8.30517	10.0984	9.77708	9.37105	9.73915	10.4306	10.8128	10.593	10.6667	10.479	10.3102	11.4003	11.1831		1.12378	0.974276	0.956528	0.945418	1.14955	1.11297	1.06675	1.10865	1.18737	1.23087	1.20585	1.21424	1.19288	1.17366	1.29775	1.27303		1.14955	1.11297	1.06675	1.10865	0.986187	0.970299	1.07289	1.05245
210	sp|Q9BQI0-2|AIF1L_HUMAN	Q9BQI0-2	AIF1L	Isoform 2 of Allograft inflammatory factor 1-like OS=Homo sapiens OX=9606 GN=AIF1L	2	8.88659	8.72356	11.0072	8.28027	9.12115	7.46939	9.95455	8.09857	12.2673	10.055	12.8734	9.46913	9.90739	9.34817	13.9181	10.6202		0.963377	0.945704	1.19327	0.897648	0.988806	0.809742	1.07915	0.87795	1.32987	1.09004	1.39558	1.02653	1.07404	1.01342	1.50884	1.15132		0.988806	0.809742	1.07915	0.87795	0.887266	0.837185	1.24645	0.951104
211	sp|O95831|AIFM1_HUMAN	O95831	AIFM1	Apoptosis-inducing factor 1, mitochondrial OS=Homo sapiens OX=9606 GN=AIFM1 PE=1 SV=1	16	10.6324	10.4643	9.95956	10.361	10.7351	11.0216	10.082	10.0488	9.55143	10.0156	9.62324	9.37527	9.3332	9.30164	9.48448	10.0103		1.02686	1.01062	0.961874	1.00064	1.03677	1.06444	0.973701	0.970493	0.922457	0.96729	0.929393	0.905444	0.901381	0.898334	0.915992	0.966779		1.03677	1.06444	0.973701	0.970493	0.968034	0.964761	0.983725	1.03827
212	sp|Q9BRQ8|FSP1_HUMAN	Q9BRQ8	AIFM2	Ferroptosis suppressor protein 1 OS=Homo sapiens OX=9606 GN=AIFM2 PE=1 SV=1	8	10.5291	7.72538	8.8418	9.05148	10.6942	10.6056	9.85023	8.1689	10.3773	9.9431	10.8274	11.7498	10.0353	9.32705	11.0409	11.2326		1.16512	0.854867	0.978406	1.00161	1.18338	1.17358	1.09	0.903946	1.14832	1.10027	1.19812	1.3002	1.11048	1.0321	1.22175	1.24296		1.18338	1.17358	1.09	0.903946	0.935745	0.869705	1.02951	1.04738
213	sp|Q12904-2|AIMP1_HUMAN	Q12904-2	AIMP1	Isoform 2 of Aminoacyl tRNA synthase complex-interacting multifunctional protein 1 OS=Homo sapiens OX=9606 GN=AIMP1	15	9.87094	10.1465	9.84372	9.98684	10.4369	9.93951	9.828	10.3796	10.2361	9.85435	9.61403	10.0635	9.63853	11.4019	9.43214	9.3275		0.99086	1.01852	0.988127	1.00249	1.04767	0.997743	0.986549	1.04192	1.02752	0.989195	0.96507	1.01019	0.96753	1.14454	0.946813	0.936308		1.04767	0.997743	0.986549	1.04192	0.969478	1.14684	0.948718	0.938192
214	sp|Q13155|AIMP2_HUMAN	Q13155	AIMP2	Aminoacyl tRNA synthase complex-interacting multifunctional protein 2 OS=Homo sapiens OX=9606 GN=AIMP2 PE=1 SV=2	16	9.83283	9.78695	10.0929	10.414	10.3725	9.97621	10.3613	10.134	10.2869	9.59214	9.69618	10.7661	9.99859	9.164	9.74105	9.78438		0.980178	0.975604	1.0061	1.03811	1.03398	0.994471	1.03286	1.0102	1.02544	0.956185	0.966556	1.07321	0.996701	0.913507	0.971029	0.975348		1.03398	0.994471	1.03286	1.0102	0.991401	0.908649	0.965865	0.970161
215	sp|O00170|AIP_HUMAN	O00170	AIP	AH receptor-interacting protein OS=Homo sapiens OX=9606 GN=AIP PE=1 SV=2	9	8.72494	9.22535	9.15825	8.77115	9.18559	9.29553	9.79588	8.67206	10.8901	10.6652	11.628	11.1045	10.723	9.49467	11.7934	10.8723		0.972688	1.02848	1.021	0.97784	1.02404	1.0363	1.09208	0.966793	1.21407	1.18899	1.29634	1.23797	1.19544	1.0585	1.31477	1.21208		1.02404	1.0363	1.09208	0.966793	0.968478	0.857541	1.06516	0.981967
216	sp|Q96IF1|AJUBA_HUMAN	Q96IF1	AJUBA	LIM domain-containing protein ajuba OS=Homo sapiens OX=9606 GN=AJUBA PE=1 SV=1	2	12.0451	12.4105	13.9393	12.1816	12.3986	10.4084	11.6896	12.1388	8.53907	6.93433	7.45779	8.28055	8.33126	8.85208	7.55925	6.83375		0.952623	0.981523	1.10243	0.963423	0.98058	0.823186	0.924513	0.96004	0.67534	0.548424	0.589824	0.654894	0.658904	0.700096	0.597848	0.540469		0.98058	0.823186	0.924513	0.96004	1.06771	1.13446	0.96877	0.875792
217	sp|P00568|KAD1_HUMAN	P00568	AK1	Adenylate kinase isoenzyme 1 OS=Homo sapiens OX=9606 GN=AK1 PE=1 SV=3	6	9.92964	9.62574	9.164	9.20878	9.7043	9.36363	9.93464	10.023	9.08848	9.65329	12.3396	11.817	8.02552	7.78019	12.0273	12.3149		1.04721	1.01515	0.966459	0.971181	1.02344	0.987513	1.04773	1.05705	0.958494	1.01806	1.30137	1.24625	0.846392	0.820519	1.26843	1.29876		1.02344	0.987513	1.04773	1.05705	0.748328	0.725453	1.12147	1.14828
218	sp|P54819|KAD2_HUMAN	P54819	AK2	Adenylate kinase 2, mitochondrial OS=Homo sapiens OX=9606 GN=AK2 PE=1 SV=2	32	10.4156	10.9091	10.2507	10.2145	10.5421	10.7473	10.4084	10.7964	9.73521	9.06636	9.67456	9.61895	9.77601	9.75983	9.2051	8.88		0.99695	1.04418	0.981168	0.977697	1.00906	1.0287	0.996258	1.03339	0.931825	0.867805	0.926019	0.920697	0.93573	0.934182	0.881084	0.849967		1.00906	1.0287	0.996258	1.03339	1.02649	1.02479	0.966539	0.932404
219	sp|Q9UIJ7|KAD3_HUMAN	Q9UIJ7	AK3	GTP:AMP phosphotransferase AK3, mitochondrial OS=Homo sapiens OX=9606 GN=AK3 PE=1 SV=4	6	9.19338	11.5153	9.10272	7.87636	8.44573	7.99882	8.35471	11.1773	11.36	9.75781	11.7594	9.75251	12.9327	9.1188	11.2906	10.3638		0.975742	1.22218	0.966119	0.83596	0.896389	0.848957	0.88673	1.1863	1.2057	1.03565	1.24809	1.03509	1.37262	0.967826	1.19834	1.09997		0.896389	0.848957	0.88673	1.1863	1.21349	0.855628	1.05941	0.97245
220	sp|P27144|KAD4_HUMAN	P27144	AK4	Adenylate kinase 4, mitochondrial OS=Homo sapiens OX=9606 GN=AK4 PE=1 SV=1	10	15.0303	15.3259	14.7727	14.4352	14.394	14.5233	13.6493	14.1102	4.54202	4.90294	6.37342	6.26319	5.05936	4.55239	5.94474	6.12108		1.00936	1.0292	0.992052	0.969387	0.966621	0.975309	0.916611	0.947564	0.305018	0.329255	0.428004	0.420602	0.339759	0.305714	0.399216	0.411059		0.966621	0.975309	0.916611	0.947564	0.916486	0.824649	1.07687	1.10881
221	sp|Q9Y3D8|KAD6_HUMAN	Q9Y3D8	AK6	Adenylate kinase isoenzyme 6 OS=Homo sapiens OX=9606 GN=AK6 PE=1 SV=1	11	10.9972	11.2549	9.97285	10.2843	10.3105	10.7845	11.0381	10.8455	9.19418	9.09752	9.41119	10.272	9.204	9.44524	9.02813	8.85984		1.0348	1.05905	0.938415	0.967725	0.970182	1.01479	1.03866	1.02053	0.865144	0.856049	0.885564	0.96656	0.866069	0.888768	0.84952	0.833684		0.970182	1.01479	1.03866	1.02053	0.969484	0.994894	0.950959	0.933233
222	sp|Q92667|AKAP1_HUMAN	Q92667	AKAP1	A-kinase anchor protein 1, mitochondrial OS=Homo sapiens OX=9606 GN=AKAP1 PE=1 SV=1	26	9.84767	9.77506	9.61022	9.75763	10.0128	9.80124	9.37505	10.0892	9.76786	9.65979	9.73849	11.5298	10.5465	10.7447	9.7141	10.0299		1.01026	1.00281	0.985901	1.00102	1.02721	1.0055	0.961776	1.03504	1.00207	0.990987	0.999061	1.18283	1.08196	1.10229	0.996559	1.02896		1.02721	1.0055	0.961776	1.03504	1.03662	1.0561	0.954799	0.985838
223	sp|O43572|AKA10_HUMAN	O43572	AKAP10	A-kinase anchor protein 10, mitochondrial OS=Homo sapiens OX=9606 GN=AKAP10 PE=1 SV=2	13	9.04663	9.39271	9.27827	9.71838	9.08877	9.31882	9.48868	9.91219	10.9021	11.0038	10.4833	10.9688	9.53735	11.0554	9.99125	10.8137		0.966624	1.0036	0.991375	1.0384	0.971126	0.995707	1.01386	1.05911	1.16488	1.17574	1.12013	1.172	1.01906	1.18125	1.06756	1.15543		0.971126	0.995707	1.01386	1.05911	0.879872	1.01992	0.921747	0.99762
224	sp|Q9UKA4|AKA11_HUMAN	Q9UKA4	AKAP11	A-kinase anchor protein 11 OS=Homo sapiens OX=9606 GN=AKAP11 PE=1 SV=1	8	10.1662	7.56405	9.14533	8.62068	10.0701	10.7147	11.1768	9.3679	11.1457	11.0741	11.2243	11.6923	8.72866	7.29693	10.8293	11.183		1.14561	0.852376	1.03057	0.971445	1.13478	1.20741	1.25949	1.05565	1.25598	1.24792	1.26484	1.31758	0.983614	0.822275	1.22033	1.26019		1.13478	1.20741	1.25949	1.05565	0.773538	0.646656	0.959694	0.991041
225	sp|Q12802-2|AKP13_HUMAN	Q12802-2	AKAP13	Isoform 2 of A-kinase anchor protein 13 OS=Homo sapiens OX=9606 GN=AKAP13	34	8.87414	7.74368	8.01447	8.119	8.91085	8.7337	8.77117	7.71166	10.7436	10.8739	13.5121	12.7287	8.90415	9.69019	13.1833	13.4854		1.08382	0.945756	0.978828	0.991594	1.08831	1.06667	1.07125	0.941845	1.31214	1.32805	1.65027	1.55459	1.08749	1.18349	1.61011	1.64701		1.08831	1.06667	1.07125	0.941845	0.74421	0.809908	1.10187	1.12711
226	sp|Q12802-4|AKP13_HUMAN	Q12802-4	AKAP13	Isoform 3 of A-kinase anchor protein 13 OS=Homo sapiens OX=9606 GN=AKAP13	2	7.73408	5.52977	6.87349	8.00387	9.96794	8.67862	9.7484	8.3235	9.90561	9.36171	13.4642	9.71519	10.2277	11.2495	16.1589	15.0575		1.09932	0.786003	0.977	1.13767	1.41685	1.23358	1.38564	1.1831	1.40799	1.33068	1.91381	1.38092	1.45377	1.59901	2.29683	2.14028		1.41685	1.23358	1.38564	1.1831	0.963814	1.06011	1.52275	1.41896
227	sp|Q02040|AK17A_HUMAN	Q02040	AKAP17A	A-kinase anchor protein 17A OS=Homo sapiens OX=9606 GN=AKAP17A PE=1 SV=2	11	10.601	10.2316	9.42274	9.93982	10.13	11.3159	10.7018	9.77768	9.83025	9.95504	9.35422	10.2757	10.4902	10.0657	8.92432	8.98411		1.05495	1.01819	0.9377	0.989157	1.00808	1.1261	1.06499	0.973022	0.978253	0.990672	0.930881	1.02258	1.04392	1.00169	0.888099	0.89405		1.00808	1.1261	1.06499	0.973022	1.06458	1.02151	0.905673	0.911742
228	sp|Q9Y2D5-6|AKAP2_HUMAN	Q9Y2D5-6	AKAP2	Isoform 4 of A-kinase anchor protein 2 OS=Homo sapiens OX=9606 GN=AKAP2	18	9.69655	10.2646	8.97997	9.35295	9.92439	9.14959	8.59571	9.41213	10.1269	10.6023	11.7044	11.1601	8.88744	9.28082	11.1728	11.6894		1.01285	1.07218	0.938002	0.976961	1.03665	0.955719	0.897864	0.983143	1.0578	1.10746	1.22259	1.16573	0.928337	0.969427	1.16705	1.22101		1.03665	0.955719	0.897864	0.983143	0.815479	0.851574	1.02517	1.07258
229	sp|O43823|AKAP8_HUMAN	O43823	AKAP8	A-kinase anchor protein 8 OS=Homo sapiens OX=9606 GN=AKAP8 PE=1 SV=1	20	10.1419	9.46156	10.4488	10.3995	10.7931	11.0239	10.993	9.98863	10.128	9.46144	9.78709	10.0162	9.28786	9.25638	9.1596	9.65305		1.00286	0.93559	1.03321	1.02833	1.06725	1.09008	1.08703	0.987708	1.00149	0.935577	0.967779	0.990435	0.918414	0.915301	0.905731	0.954525		1.06725	1.09008	1.08703	0.987708	0.943105	0.939908	0.930081	0.980187
230	sp|Q9ULX6|AKP8L_HUMAN	Q9ULX6	AKAP8L	A-kinase anchor protein 8-like OS=Homo sapiens OX=9606 GN=AKAP8L PE=1 SV=4	18	9.28334	8.6784	9.71096	9.63314	9.71871	9.83677	9.96649	9.50989	10.2697	9.81257	10.4615	10.2775	10.4698	12.2825	10.1037	9.98493		0.995377	0.930514	1.04123	1.03288	1.04206	1.05472	1.06863	1.01967	1.10114	1.05212	1.1217	1.10197	1.1226	1.31695	1.08334	1.0706		1.04206	1.05472	1.06863	1.01967	1.02592	1.20354	0.990041	0.978403
231	sp|Q99996-1|AKAP9_HUMAN	Q99996-1	AKAP9	Isoform 1 of A-kinase anchor protein 9 OS=Homo sapiens OX=9606 GN=AKAP9	32	9.62304	8.57937	9.66162	9.62598	9.93267	9.77183	9.8879	9.49383	10.7472	10.266	11.8636	10.492	8.64445	9.55973	10.8963	10.9546		1.02673	0.915377	1.03085	1.02704	1.05977	1.04261	1.05499	1.01294	1.14667	1.09533	1.26579	1.11944	0.92232	1.01998	1.16258	1.1688		1.05977	1.04261	1.05499	1.01294	0.797298	0.881716	1.00499	1.01037
232	sp|Q53H80|AKIR2_HUMAN	Q53H80	AKIRIN2	Akirin-2 OS=Homo sapiens OX=9606 GN=AKIRIN2 PE=1 SV=2	1	6.65778	12.6433	12.4693	12.5877	8.92048	6.55481	6.19717	13.3128	8.62284	8.59124	10.3479	9.35563	9.69961	12.1807	10.707	11.1518		0.600367	1.14011	1.12442	1.1351	0.804407	0.591081	0.558831	1.20049	0.777566	0.774717	0.933122	0.843645	0.874664	1.0984	0.965502	1.00561		0.804407	0.591081	0.558831	1.20049	1.05095	1.31977	1.16009	1.20829
233	sp|Q7Z591|AKNA_HUMAN	Q7Z591	AKNA	Microtubule organization protein AKNA OS=Homo sapiens OX=9606 GN=AKNA PE=1 SV=2	4	14.3747	8.19775	9.50647	11.425	13.0331	15.3478	14.452	8.91465	9.65684	9.82016	6.56992	6.00853	9.89667	9.68988	6.46965	6.63694		1.3217	0.753748	0.874079	1.05048	1.19833	1.41116	1.3288	0.819664	0.887905	0.902921	0.604076	0.552459	0.909956	0.890943	0.594857	0.610238		1.19833	1.41116	1.3288	0.819664	1.23494	1.20914	0.807308	0.828183
234	sp|P14550|AK1A1_HUMAN	P14550	AKR1A1	Aldo-keto reductase family 1 member A1 OS=Homo sapiens OX=9606 GN=AKR1A1 PE=1 SV=3	20	10.4877	12.5617	10.2656	9.84516	10.3272	11.4977	11.8648	11.1342	8.69352	8.7739	9.11959	8.95671	9.54556	8.85069	9.03786	9.03814		0.971978	1.16419	0.951398	0.912432	0.957104	1.06559	1.09961	1.0319	0.805699	0.813149	0.845187	0.830092	0.884665	0.820266	0.837612	0.837638		0.957104	1.06559	1.09961	1.0319	1.07423	0.996034	1.0171	1.01713
235	sp|P15121|ALDR_HUMAN	P15121	AKR1B1	Aldo-keto reductase family 1 member B1 OS=Homo sapiens OX=9606 GN=AKR1B1 PE=1 SV=3	11	6.53439	7.7189	5.52376	5.42649	6.16175	6.58384	6.65464	7.19516	6.99224	7.19355	18.8778	16.8933	8.27931	5.88609	21.7974	22.2814		1.03706	1.22505	0.876664	0.861227	0.977918	1.04491	1.05614	1.14193	1.10972	1.14167	2.99606	2.6811	1.31399	0.934169	3.45942	3.53623		0.977918	1.04491	1.05614	1.14193	0.662917	0.471294	1.7453	1.78405
236	sp|Q04828|AK1C1_HUMAN	Q04828	AKR1C1	Aldo-keto reductase family 1 member C1 OS=Homo sapiens OX=9606 GN=AKR1C1 PE=1 SV=1	1	1.41747	2.83898	0.468403	1.67604	1.38943	0.39059	1.30629	0.924063	2.27727	2.44506	40.2431	25.5483	4.80154	0.352148	37.7932	36.1282		0.885796	1.77412	0.292711	1.04738	0.868274	0.244085	0.816315	0.577459	1.42309	1.52795	25.1484	15.9654	3.00054	0.220062	23.6175	22.577		0.868274	0.244085	0.816315	0.577459	0.272375	0.0199762	2.14388	2.04943
237	sp|O43488|ARK72_HUMAN	O43488	AKR7A2	Aflatoxin B1 aldehyde reductase member 2 OS=Homo sapiens OX=9606 GN=AKR7A2 PE=1 SV=3	1	7.8808	10.6507	8.64517	10.369	9.46649	11.9664	11.737	11.2259	7.38621	8.04461	10.3498	12.6645	10.9373	7.98686	10.8592	9.82996		0.839597	1.1347	0.92103	1.10468	1.00853	1.27486	1.25043	1.19597	0.786905	0.857048	1.10264	1.34924	1.16523	0.850896	1.15691	1.04725		1.00853	1.27486	1.25043	1.19597	1.13797	0.830988	1.12984	1.02275
238	sp|P31749|AKT1_HUMAN	P31749	AKT1	RAC-alpha serine/threonine-protein kinase OS=Homo sapiens OX=9606 GN=AKT1 PE=1 SV=2	5	8.98092	8.83954	8.91512	9.16843	9.3155	9.35385	9.39617	9.1143	10.5284	11.3407	11.9742	10.872	8.68964	9.74665	11.6841	12.0805		1.00055	0.984796	0.993217	1.02144	1.03782	1.04209	1.04681	1.01541	1.17295	1.26344	1.33402	1.21123	0.968096	1.08586	1.3017	1.34586		1.03782	1.04209	1.04681	1.01541	0.77733	0.871885	1.0452	1.08066
239	sp|Q96B36-3|AKTS1_HUMAN	Q96B36-3	AKT1S1	Isoform 3 of Proline-rich AKT1 substrate 1 OS=Homo sapiens OX=9606 GN=AKT1S1	6	8.92287	8.26413	10.1879	9.61461	8.96402	8.93341	9.23041	8.4487	12.6698	11.7705	11.1945	9.69434	10.289	10.9764	10.677	10.1624		0.964909	0.893674	1.1017	1.03971	0.969359	0.966048	0.998165	0.913632	1.3701	1.27284	1.21056	1.04833	1.11264	1.18698	1.1546	1.09895		0.969359	0.966048	0.998165	0.913632	0.907938	0.968597	0.94218	0.896765
240	sp|P31751|AKT2_HUMAN	P31751	AKT2	RAC-beta serine/threonine-protein kinase OS=Homo sapiens OX=9606 GN=AKT2 PE=1 SV=2	5	9.31599	10.0834	10.4421	10.2214	9.01608	8.84518	9.30332	10.2057	10.7751	10.6935	9.56914	10.5573	10.1861	11.0737	9.94921	9.7627		0.930137	1.00676	1.04257	1.02053	0.900192	0.883129	0.928872	1.01897	1.07582	1.06767	0.955412	1.05407	1.01702	1.10563	0.993359	0.974737		0.900192	0.883129	0.928872	1.01897	0.979555	1.06491	0.956769	0.938834
241	sp|Q9Y243|AKT3_HUMAN	Q9Y243	AKT3	RAC-gamma serine/threonine-protein kinase OS=Homo sapiens OX=9606 GN=AKT3 PE=1 SV=1	1	2.0732	1.82887	1.86552	1.49786	0.837915	2.14704	0.882484	1.57174	18.8309	16.714	21.2558	16.2875	14.5239	20.0409	18.9931	20.6492		1.1414	1.00689	1.02706	0.824646	0.461314	1.18205	0.485852	0.865322	10.3674	9.20192	11.7024	8.96711	7.99616	11.0335	10.4566	11.3684		0.461314	1.18205	0.485852	0.865322	0.794871	1.0968	1.03946	1.13009
242	sp|Q9H8T0-2|AKTIP_HUMAN	Q9H8T0-2	AKTIP	Isoform 2 of AKT-interacting protein OS=Homo sapiens OX=9606 GN=AKTIP	3	12.0688	12.2682	13.5064	12.4811	11.9521	12.3627	13.1728	11.9607	7.65624	7.71819	8.04248	6.72152	7.31353	7.92227	7.02101	7.83204		0.959279	0.975127	1.07355	0.992049	0.950007	0.982639	1.04703	0.950683	0.608551	0.613474	0.63925	0.534255	0.58131	0.629696	0.55806	0.622523		0.950007	0.982639	1.04703	0.950683	0.970658	1.05145	0.931835	1.03947
243	sp|P13716-2|HEM2_HUMAN	P13716-2	ALAD	Isoform 2 of Delta-aminolevulinic acid dehydratase OS=Homo sapiens OX=9606 GN=ALAD	4	9.09432	10.1256	9.50897	8.5259	9.18213	9.07391	9.31332	7.78194	8.79802	9.08778	14.1998	11.999	8.48898	8.52287	13.6468	12.6507		0.976445	1.08718	1.02097	0.915414	0.985873	0.974253	0.999958	0.835537	0.944632	0.975743	1.52462	1.28831	0.911451	0.915089	1.46523	1.35829		0.985873	0.974253	0.999958	0.835537	0.770245	0.773319	1.23823	1.14785
244	sp|P13196|HEM1_HUMAN	P13196	ALAS1	5-aminolevulinate synthase, nonspecific, mitochondrial OS=Homo sapiens OX=9606 GN=ALAS1 PE=1 SV=2	6	13.3147	10.8956	8.00734	8.12573	11.8937	11.2145	12.0696	8.94082	7.63595	7.78266	10.6542	12.5651	9.08493	7.08492	10.2978	10.4325		1.32014	1.08029	0.79392	0.805659	1.17925	1.11191	1.19669	0.886474	0.757097	0.771643	1.05635	1.24582	0.900762	0.702463	1.02102	1.03438		1.17925	1.11191	1.19669	0.886474	0.94052	0.733469	1.06608	1.08003
245	sp|Q8IZ83|A16A1_HUMAN	Q8IZ83	ALDH16A1	Aldehyde dehydrogenase family 16 member A1 OS=Homo sapiens OX=9606 GN=ALDH16A1 PE=1 SV=2	15	10.6739	12.3409	11.8999	11.9708	10.3782	10.874	11.8651	11.0288	9.14102	8.84657	8.3807	7.95491	8.97367	9.64409	8.15625	7.87114		0.910635	1.05285	1.01523	1.02128	0.885411	0.927705	1.01226	0.940911	0.779858	0.754738	0.714992	0.678667	0.765581	0.822778	0.695844	0.67152		0.885411	0.927705	1.01226	0.940911	1.04579	1.12392	0.950524	0.917297
246	sp|P54886|P5CS_HUMAN	P54886	ALDH18A1	Delta-1-pyrroline-5-carboxylate synthase OS=Homo sapiens OX=9606 GN=ALDH18A1 PE=1 SV=2	20	10.4564	9.66309	9.32513	8.43512	10.2459	9.83264	9.57733	9.08751	10.1132	9.63616	10.9659	10.9383	11.3534	9.27835	10.7001	10.3914		1.10417	1.0204	0.984709	0.890725	1.08194	1.0383	1.01134	0.959617	1.06793	1.01755	1.15797	1.15506	1.19888	0.979769	1.1299	1.0973		1.08194	1.0383	1.01134	0.959617	1.09026	0.891	1.02753	0.997886
247	sp|P47895|AL1A3_HUMAN	P47895	ALDH1A3	Aldehyde dehydrogenase family 1 member A3 OS=Homo sapiens OX=9606 GN=ALDH1A3 PE=1 SV=2	10	15.0869	13.8163	10.9149	10.3582	14.6728	13.5916	14.3104	11.9448	6.91572	6.99308	7.26494	8.23177	6.47864	4.62403	7.27471	7.5213		1.20271	1.10142	0.870128	0.825742	1.1697	1.08351	1.14081	0.952227	0.551314	0.557481	0.579153	0.656228	0.51647	0.368623	0.579932	0.59959		1.1697	1.08351	1.14081	0.952227	0.881282	0.629002	0.989571	1.02311
248	sp|P30837|AL1B1_HUMAN	P30837	ALDH1B1	Aldehyde dehydrogenase X, mitochondrial OS=Homo sapiens OX=9606 GN=ALDH1B1 PE=1 SV=3	4	10.2721	6.7367	6.1399	6.9878	9.80444	8.82936	7.56536	7.91318	10.1059	10.9127	11.4374	14.1676	12.2066	9.21256	13.7016	14.0068		1.36341	0.894159	0.814946	0.927487	1.30134	1.17192	1.00415	1.05031	1.34136	1.44844	1.51808	1.88046	1.62017	1.22278	1.8186	1.85912		1.30134	1.17192	1.00415	1.05031	1.04724	0.790376	1.1755	1.20169
249	sp|Q3SY69|AL1L2_HUMAN	Q3SY69	ALDH1L2	Mitochondrial 10-formyltetrahydrofolate dehydrogenase OS=Homo sapiens OX=9606 GN=ALDH1L2 PE=1 SV=2	28	10.5842	11.35	9.68559	9.44995	10.986	12.7851	12.6977	11.093	9.43255	9.44485	6.4154	6.60597	14.3208	12.5443	6.42918	6.17543		1.03085	1.10544	0.943333	0.920382	1.06998	1.24521	1.2367	1.08041	0.918688	0.919886	0.624831	0.643392	1.39479	1.22176	0.626173	0.601459		1.06998	1.24521	1.2367	1.08041	1.79579	1.57301	0.806198	0.774378
250	sp|P51648-2|AL3A2_HUMAN	P51648-2	ALDH3A2	Isoform 2 of Aldehyde dehydrogenase family 3 member A2 OS=Homo sapiens OX=9606 GN=ALDH3A2	16	11.7476	11.0068	9.99379	10.1328	11.8176	11.5715	10.9825	10.0617	8.94551	8.99389	8.76051	8.77997	9.5428	9.58445	9.04259	9.03602		1.09584	1.02673	0.932235	0.945202	1.10236	1.07941	1.02446	0.938569	0.83445	0.838963	0.817193	0.819009	0.890167	0.894052	0.843506	0.842893		1.10236	1.07941	1.02446	0.938569	1.07586	1.08055	1.01946	1.01872
251	sp|P43353|AL3B1_HUMAN	P43353	ALDH3B1	Aldehyde dehydrogenase family 3 member B1 OS=Homo sapiens OX=9606 GN=ALDH3B1 PE=1 SV=1	1	10.2376	7.19881	9.28142	8.00689	8.65222	14.1898	10.3269	10.7267	8.11432	9.74872	8.65712	10.0637	14.6996	10.4285	11.3858	8.2819		1.17929	0.829244	1.06914	0.922327	0.996665	1.63455	1.18958	1.23562	0.934703	1.12297	0.99723	1.15926	1.69328	1.20127	1.31155	0.954007		0.996665	1.63455	1.18958	1.23562	1.60722	1.14022	1.2449	0.905524
252	sp|P30038|AL4A1_HUMAN	P30038	ALDH4A1	Delta-1-pyrroline-5-carboxylate dehydrogenase, mitochondrial OS=Homo sapiens OX=9606 GN=ALDH4A1 PE=1 SV=3	13	12.212	11.2673	10.2241	10.7363	12.545	13.3668	13.2107	10.4845	8.55668	8.38934	8.04504	8.3902	8.51392	7.66139	8.12339	8.27332		1.09919	1.01417	0.920267	0.966373	1.12917	1.20314	1.18909	0.943702	0.770182	0.755121	0.72413	0.755197	0.766334	0.689598	0.731182	0.744678		1.12917	1.20314	1.18909	0.943702	1.0202	0.918047	0.973407	0.991374
253	sp|P51649-2|SSDH_HUMAN	P51649-2	ALDH5A1	Isoform 2 of Succinate-semialdehyde dehydrogenase, mitochondrial OS=Homo sapiens OX=9606 GN=ALDH5A1	13	10.9766	11.0747	9.18865	9.22587	10.9775	10.8989	10.1199	10.5613	6.6658	6.39255	11.55	12.7248	8.3943	7.46485	11.974	11.8102		1.08503	1.09472	0.908286	0.911965	1.08511	1.07734	1.00034	1.04397	0.658905	0.631895	1.1417	1.25783	0.829765	0.737891	1.18362	1.16742		1.08511	1.07734	1.00034	1.04397	0.899395	0.799811	1.28294	1.26538
254	sp|Q02252|MMSA_HUMAN	Q02252	ALDH6A1	Methylmalonate-semialdehyde dehydrogenase [acylating], mitochondrial OS=Homo sapiens OX=9606 GN=ALDH6A1 PE=1 SV=2	9	11.7324	11.4377	9.18783	8.78377	12.6121	13.5577	12.7527	11.131	7.20497	7.14635	8.79467	9.82699	9.62745	7.89915	8.9806	9.32479		1.14068	1.11203	0.893288	0.854003	1.22621	1.31815	1.23988	1.08221	0.700503	0.694804	0.855062	0.95543	0.936029	0.767995	0.87314	0.906603		1.22621	1.31815	1.23988	1.08221	1.16792	0.958257	1.08945	1.1312
255	sp|P49419|AL7A1_HUMAN	P49419	ALDH7A1	Alpha-aminoadipic semialdehyde dehydrogenase OS=Homo sapiens OX=9606 GN=ALDH7A1 PE=1 SV=5	17	9.52346	9.42715	9.85966	9.63821	9.71282	10.07	9.94002	8.22165	10.3701	10.7903	11.141	10.5785	9.53444	9.49927	10.8789	10.8145		0.990777	0.980756	1.02575	1.00271	1.01048	1.04763	1.03411	0.855342	1.07886	1.12257	1.15905	1.10054	0.991918	0.98826	1.13179	1.12509		1.01048	1.04763	1.03411	0.855342	0.889408	0.886128	1.01483	1.00881
256	sp|P49189-3|AL9A1_HUMAN	P49189-3	ALDH9A1	Isoform 3 of 4-trimethylaminobutyraldehyde dehydrogenase OS=Homo sapiens OX=9606 GN=ALDH9A1	20	10.4179	11.9385	11.2663	11.1488	10.0737	11.0184	10.8809	11.918	9.0502	9.25215	8.44294	8.91593	9.36361	9.14334	8.58697	8.58237		0.930762	1.06662	1.00656	0.99606	0.900011	0.984415	0.972123	1.06478	0.808568	0.826611	0.754314	0.796572	0.836569	0.816889	0.767182	0.766771		0.900011	0.984415	0.972123	1.06478	1.05028	1.02558	0.963171	0.962656
257	sp|P04075-2|ALDOA_HUMAN	P04075-2	ALDOA	Isoform 2 of Fructose-bisphosphate aldolase A OS=Homo sapiens OX=9606 GN=ALDOA	44	9.88646	8.76319	10.2319	9.38588	9.89382	8.73742	9.7072	7.95683	11.4496	11.5638	11.5562	9.66551	9.46759	9.1812	11.7968	10.7567		1.03341	0.915996	1.06951	0.981084	1.03418	0.913302	1.01467	0.831709	1.1968	1.20874	1.20794	1.01031	0.989625	0.95969	1.23309	1.12437		1.03418	0.913302	1.01467	0.831709	0.856115	0.830219	1.06673	0.972684
258	sp|P09972|ALDOC_HUMAN	P09972	ALDOC	Fructose-bisphosphate aldolase C OS=Homo sapiens OX=9606 GN=ALDOC PE=1 SV=2	24	8.90024	7.90022	8.66662	8.39799	8.77971	8.07707	8.64142	7.43242	13.2138	13.996	11.8643	9.93248	9.86567	10.054	12.0083	12.2698		1.05126	0.933141	1.02366	0.991935	1.03702	0.95403	1.02069	0.877886	1.56076	1.65315	1.40136	1.17318	1.16529	1.18754	1.41837	1.44925		1.03702	0.95403	1.02069	0.877886	0.805254	0.820626	0.980141	1.00148
259	sp|Q9BT22|ALG1_HUMAN	Q9BT22	ALG1	Chitobiosyldiphosphodolichol beta-mannosyltransferase OS=Homo sapiens OX=9606 GN=ALG1 PE=1 SV=2	1	9.02295	13.6802	11.4165	10.0967	8.68186	11.7542	9.03598	11.241	13.3279	10.7866	8.78251	7.27137	10.3841	8.30877	8.66017	7.54916		0.816254	1.23757	1.03279	0.913393	0.785397	1.06334	0.817433	1.01691	1.2057	0.9758	0.794503	0.657799	0.939386	0.751646	0.783435	0.682928		0.785397	1.06334	0.817433	1.01691	1.03405	0.827393	0.862386	0.75175
260	sp|Q5BKT4|AG10A_HUMAN	Q5BKT4	ALG10	Dol-P-Glc:Glc(2)Man(9)GlcNAc(2)-PP-Dol alpha-1,2-glucosyltransferase OS=Homo sapiens OX=9606 GN=ALG10 PE=1 SV=1	2	10.8702	12.9392	12.0748	10.3558	11.0824	10.0886	9.76311	10.4916	8.88576	11.0728	10.3613	9.23006	9.59241	4.90347	9.43504	8.85339		0.94033	1.11931	1.04453	0.895829	0.958682	0.872717	0.844559	0.907579	0.768663	0.957857	0.896303	0.798447	0.829792	0.424175	0.816179	0.765863		0.958682	0.872717	0.844559	0.907579	0.970157	0.495927	0.954241	0.895414
261	sp|Q2TAA5|ALG11_HUMAN	Q2TAA5	ALG11	GDP-Man:Man(3)GlcNAc(2)-PP-Dol alpha-1,2-mannosyltransferase OS=Homo sapiens OX=9606 GN=ALG11 PE=1 SV=2	1	12.2843	10.1923	10.5811	7.66564	10.687	13.7479	10.8476	11.0329	6.46464	11.0453	7.92703	8.89832	11.9052	8.21903	8.02304	10.4786		1.20661	1.00113	1.03931	0.752947	1.04972	1.35037	1.06549	1.08369	0.634981	1.08491	0.778622	0.874025	1.16937	0.807303	0.788052	1.02925		1.04972	1.35037	1.06549	1.08369	1.38693	0.957501	0.934668	1.22074
262	sp|Q9NP73|ALG13_HUMAN	Q9NP73	ALG13	Putative bifunctional UDP-N-acetylglucosamine transferase and deubiquitinase ALG13 OS=Homo sapiens OX=9606 GN=ALG13 PE=1 SV=2	3	10.3081	13.0777	9.51669	10.5753	11.1551	10.5598	9.95361	11.136	7.4737	7.95988	10.4148	10.847	10.5997	7.64858	9.52803	9.24601		0.94836	1.20316	0.875545	0.972936	1.02628	0.971513	0.915743	1.02452	0.687589	0.732318	0.958171	0.997939	0.975186	0.703678	0.876589	0.850643		1.02628	0.971513	0.915743	1.02452	1.15543	0.833737	1.03861	1.00787
263	sp|Q96F25|ALG14_HUMAN	Q96F25	ALG14	UDP-N-acetylglucosamine transferase subunit ALG14 homolog OS=Homo sapiens OX=9606 GN=ALG14 PE=1 SV=1	2	10.9572	13.0005	12.61	10.9158	12.8077	11.8484	12.8044	12.1396	7.69283	8.94538	8.05462	7.08617	8.30992	8.16473	6.80703	7.85569		0.923034	1.09516	1.06227	0.919544	1.07892	0.998103	1.07864	1.02264	0.648042	0.753556	0.678519	0.596937	0.700025	0.687794	0.573422	0.661761		1.07892	0.998103	1.07864	1.02264	1.04596	1.02769	0.856796	0.98879
264	sp|Q9H553|ALG2_HUMAN	Q9H553	ALG2	Alpha-1,3/1,6-mannosyltransferase ALG2 OS=Homo sapiens OX=9606 GN=ALG2 PE=1 SV=1	10	10.7006	11.2964	10.0348	9.43814	10.5873	10.3191	9.79464	9.39966	9.21116	9.186	10.1904	10.0224	10.0623	9.54146	9.98334	10.2322		1.03213	1.0896	0.967914	0.910358	1.0212	0.995335	0.944745	0.906647	0.888465	0.886038	0.982919	0.966717	0.970563	0.920325	0.962947	0.986946		1.0212	0.995335	0.944745	0.906647	1.04246	0.988497	1.03428	1.06005
265	sp|Q92685|ALG3_HUMAN	Q92685	ALG3	Dol-P-Man:Man(5)GlcNAc(2)-PP-Dol alpha-1,3-mannosyltransferase OS=Homo sapiens OX=9606 GN=ALG3 PE=1 SV=1	2	10.3963	10.3731	8.70684	7.80245	9.6029	9.55739	9.64215	9.52508	10.4448	10.0366	9.49346	10.1084	11.4221	12.7383	10.1254	10.0249		1.11552	1.11303	0.934244	0.837204	1.03039	1.02551	1.0346	1.02204	1.12073	1.07692	1.01865	1.08463	1.22559	1.36682	1.08645	1.07567		1.03039	1.02551	1.0346	1.02204	1.13984	1.27119	1.01043	1.00041
266	sp|Q9Y673|ALG5_HUMAN	Q9Y673	ALG5	Dolichyl-phosphate beta-glucosyltransferase OS=Homo sapiens OX=9606 GN=ALG5 PE=1 SV=1	11	10.8901	9.79489	9.29085	8.92703	10.9485	10.2621	10.4646	9.06776	10.2041	9.69262	10.1593	9.39594	11.0896	10.2793	10.066	9.46728		1.11972	1.00711	0.955288	0.91788	1.12573	1.05515	1.07597	0.932349	1.04919	0.996598	1.04458	0.966093	1.14024	1.05692	1.03499	0.973429		1.12573	1.05515	1.07597	0.932349	1.12437	1.04221	1.02058	0.959879
267	sp|Q9H6U8-3|ALG9_HUMAN	Q9H6U8-3	ALG9	Isoform 3 of Alpha-1,2-mannosyltransferase ALG9 OS=Homo sapiens OX=9606 GN=ALG9	3	10.1092	10.8561	9.99214	8.65712	10.8355	10.7058	11.0844	10.9088	9.21667	9.87464	9.50094	9.66675	11.4417	10.2939	8.2431	8.61316		1.02076	1.09617	1.00894	0.874135	1.09409	1.08099	1.11923	1.10149	0.930635	0.997072	0.959338	0.97608	1.1553	1.03941	0.83233	0.869696		1.09409	1.08099	1.11923	1.10149	1.19624	1.07624	0.86182	0.90051
268	sp|Q13686|ALKB1_HUMAN	Q13686	ALKBH1	Nucleic acid dioxygenase ALKBH1 OS=Homo sapiens OX=9606 GN=ALKBH1 PE=1 SV=2	7	10.3878	9.78543	10.3642	10.4057	11.5995	12.1602	12.0574	9.77897	9.53333	8.84442	9.07812	9.65034	9.68614	8.92308	8.94525	8.80025		1.01485	0.956004	1.01254	1.0166	1.13323	1.18801	1.17796	0.955373	0.931374	0.86407	0.886902	0.942806	0.946303	0.871755	0.873921	0.859755		1.13323	1.18801	1.17796	0.955373	1.04415	0.961896	0.964286	0.948655
269	sp|Q6NS38|ALKB2_HUMAN	Q6NS38	ALKBH2	DNA oxidative demethylase ALKBH2 OS=Homo sapiens OX=9606 GN=ALKBH2 PE=1 SV=1	3	10.1313	11.0969	14.6361	14.556	13.8388	11.1465	12.7315	12.0168	11.9533	10.6031	5.4772	4.38916	8.44091	8.4263	4.5929	5.96318		0.803751	0.880348	1.16113	1.15477	1.09788	0.884283	1.01003	0.953332	0.948292	0.841173	0.434523	0.348206	0.669643	0.668484	0.364369	0.473078		1.09788	0.884283	1.01003	0.953332	1.04136	1.03955	0.566627	0.73568
270	sp|Q6NS38-2|ALKB2_HUMAN	Q6NS38-2	ALKBH2	Isoform 2 of DNA oxidative demethylase ALKBH2 OS=Homo sapiens OX=9606 GN=ALKBH2	1	8.52339	7.5516	8.82913	9.59008	9.14262	8.23614	8.24242	8.52455	9.13635	10.5884	13.4183	13.406	10.8603	9.55295	11.6729	12.7248		0.988385	0.875695	1.02384	1.11208	1.06019	0.955075	0.955803	0.98852	1.05947	1.22785	1.55601	1.55458	1.25938	1.10778	1.35361	1.47559		1.06019	0.955075	0.955803	0.98852	0.933234	0.820893	1.00306	1.09345
271	sp|Q96Q83|ALKB3_HUMAN	Q96Q83	ALKBH3	Alpha-ketoglutarate-dependent dioxygenase alkB homolog 3 OS=Homo sapiens OX=9606 GN=ALKBH3 PE=1 SV=1	1	9.18828	13.7579	10.9064	11.5213	8.63554	9.82094	9.97109	13.2007	9.14518	7.50835	7.5958	7.47636	12.66	11.9126	7.96816	8.73143		0.810007	1.21285	0.961467	1.01567	0.761279	0.865779	0.879016	1.16373	0.806207	0.66191	0.669619	0.65909	1.11606	1.05017	0.702445	0.769732		0.761279	0.865779	0.879016	1.16373	1.59618	1.50195	1.00463	1.10087
272	sp|Q9NXW9|ALKB4_HUMAN	Q9NXW9	ALKBH4	Alpha-ketoglutarate-dependent dioxygenase alkB homolog 4 OS=Homo sapiens OX=9606 GN=ALKBH4 PE=1 SV=1	8	9.49094	11.1035	10.6616	10.318	9.00972	10.6585	10.4262	12.0517	8.94589	8.53363	9.30224	11.674	11.3343	8.0086	9.5828	8.8982		0.91316	1.06831	1.02579	0.992737	0.86686	1.0255	1.00315	1.15954	0.860719	0.821054	0.895005	1.1232	1.09052	0.770539	0.921999	0.856131		0.86686	1.0255	1.00315	1.15954	1.17895	0.833019	0.99676	0.925551
273	sp|Q6P6C2|ALKB5_HUMAN	Q6P6C2	ALKBH5	RNA demethylase ALKBH5 OS=Homo sapiens OX=9606 GN=ALKBH5 PE=1 SV=2	4	9.54292	8.96417	9.46537	9.38335	10.0855	10.2905	8.97393	9.97861	10.8042	11.833	9.3509	10.203	10.8526	9.15302	10.5425	10.5766		1.02184	0.959869	1.01354	1.00475	1.07994	1.10189	0.960914	1.06849	1.1569	1.26706	1.00128	1.09252	1.16207	0.98009	1.12887	1.13252		1.07994	1.10189	0.960914	1.06849	1.0289	0.867768	0.999498	1.00273
274	sp|Q3KRA9-2|ALKB6_HUMAN	Q3KRA9-2	ALKBH6	Isoform 2 of Alpha-ketoglutarate-dependent dioxygenase alkB homolog 6 OS=Homo sapiens OX=9606 GN=ALKBH6	1	11.2322	12.4431	9.80926	11.2851	8.65293	9.1747	7.949	8.9187	8.7646	9.89943	10.5475	10.7252	9.63541	10.858	10.1101	9.9948		1.00356	1.11174	0.87642	1.00828	0.773107	0.819725	0.710213	0.796853	0.783084	0.884477	0.942377	0.958257	0.860888	0.970122	0.903299	0.892998		0.773107	0.819725	0.710213	0.796853	0.965068	1.08752	1.01261	1.00106
275	sp|Q9BT30|ALKB7_HUMAN	Q9BT30	ALKBH7	Alpha-ketoglutarate-dependent dioxygenase alkB homolog 7, mitochondrial OS=Homo sapiens OX=9606 GN=ALKBH7 PE=1 SV=1	2	10.1803	7.73364	10.1054	9.14334	9.918	9.29456	9.27182	10.116	9.9581	9.65622	13.1817	11.1099	11.6334	8.30031	10.4281	9.96926		1.09575	0.83241	1.0877	0.984142	1.06752	1.00042	0.997972	1.08883	1.07184	1.03935	1.41881	1.19581	1.25216	0.893403	1.12242	1.07304		1.06752	1.00042	0.997972	1.08883	1.05985	0.756191	0.950038	0.908239
276	sp|Q96BT7-4|ALKB8_HUMAN	Q96BT7-4	ALKBH8	Isoform 4 of Alkylated DNA repair protein alkB homolog 8 OS=Homo sapiens OX=9606 GN=ALKBH8	3	9.53374	10.7653	10.8266	11.0787	8.89994	9.07161	9.58173	11.0449	10.1028	10.4753	9.00911	10.5391	9.53743	11.6795	9.02215	8.83213		0.90358	1.0203	1.02611	1.05001	0.843511	0.85978	0.908129	1.0468	0.957517	0.992817	0.853857	0.998869	0.90393	1.10695	0.855093	0.837083		0.843511	0.85978	0.908129	1.0468	0.95074	1.16427	0.899374	0.880431
277	sp|Q8TCU4|ALMS1_HUMAN	Q8TCU4	ALMS1	Alstrom syndrome protein 1 OS=Homo sapiens OX=9606 GN=ALMS1 PE=1 SV=4	7	8.50453	8.05599	8.3205	8.70024	8.34531	8.19726	8.32673	10.5331	10.2316	9.85578	12.7209	11.8607	10.5235	10.6779	12.5403	12.6058		1.01301	0.959581	0.991089	1.03632	0.994043	0.976409	0.991831	1.25463	1.21872	1.17396	1.51524	1.41277	1.2535	1.27188	1.49373	1.50153		0.994043	0.976409	0.991831	1.25463	0.942356	0.956177	1.12296	1.12882
278	sp|P18054|LOX12_HUMAN	P18054	ALOX12	Polyunsaturated fatty acid lipoxygenase ALOX12 OS=Homo sapiens OX=9606 GN=ALOX12 PE=1 SV=4	1	9.71448	12.9541	10.8353	13.1654	9.28275	13.073	11.887	13.1482	12.3081	7.63457	5.11222	5.78234	9.25843	13.6997	6.79359	5.35085		0.832624	1.11029	0.928688	1.1284	0.79562	1.12048	1.01883	1.12693	1.05493	0.654356	0.438167	0.495602	0.793536	1.1742	0.582276	0.458619		0.79562	1.12048	1.01883	1.12693	1.20094	1.77703	0.881218	0.694075
279	sp|P10696|PPBN_HUMAN	P10696	ALPG	Alkaline phosphatase, germ cell type OS=Homo sapiens OX=9606 GN=ALPG PE=2 SV=4	1	9.69704	18.6077	9.67222	8.68656	8.62448	11.7179	6.68595	7.55944	6.87287	8.91176	16.8052	10.8882	2.79441	4.0346	13.6161	14.8256		0.83123	1.59506	0.829103	0.744612	0.73929	1.00446	0.573119	0.647995	0.589143	0.763916	1.44054	0.933334	0.239537	0.345846	1.16717	1.27085		0.73929	1.00446	0.573119	0.647995	0.257088	0.371185	1.25268	1.36397
280	sp|P09923|PPBI_HUMAN	P09923	ALPI	Intestinal-type alkaline phosphatase OS=Homo sapiens OX=9606 GN=ALPI PE=1 SV=2	3	16.648	18.3431	12.2449	12.6902	19.4238	20.3971	19.6873	12.6294	2.33991	2.59197	4.71822	4.13999	3.77712	2.1808	3.73633	4.45191		1.11123	1.22438	0.817329	0.847058	1.29651	1.36148	1.31411	0.842996	0.156186	0.173011	0.314935	0.276339	0.252118	0.145566	0.249395	0.297159		1.29651	1.36148	1.31411	0.842996	1.0956	0.632571	1.08377	1.29134
281	sp|Q86TB3|ALPK2_HUMAN	Q86TB3	ALPK2	Alpha-protein kinase 2 OS=Homo sapiens OX=9606 GN=ALPK2 PE=1 SV=3	3	12.0956	10.1797	9.64159	10.4276	12.1806	13.278	12.6225	9.78616	6.66788	8.04184	11.0475	8.52696	7.40622	6.56914	10.2228	11.3059		1.14259	0.961606	0.910777	0.985024	1.15062	1.25428	1.19237	0.924434	0.629871	0.75966	1.04359	0.805486	0.699616	0.620543	0.965679	1.06799		1.15062	1.25428	1.19237	0.924434	0.864096	0.766433	1.19271	1.31908
282	sp|P05187|PPB1_HUMAN	P05187	ALPP	Alkaline phosphatase, placental type OS=Homo sapiens OX=9606 GN=ALPP PE=1 SV=2	21	14.2046	8.99561	9.99982	10.2745	13.6532	10.5536	9.07905	7.35199	5.35993	4.44963	16.294	12.8602	4.41737	1.86397	15.3577	15.285		1.30693	0.827667	0.920063	0.945337	1.2562	0.971011	0.835345	0.676442	0.493156	0.409401	1.49917	1.18324	0.406433	0.1715	1.41303	1.40634		1.2562	0.971011	0.835345	0.676442	0.453485	0.191354	1.57661	1.56915
283	sp|Q96Q42|ALS2_HUMAN	Q96Q42	ALS2	Alsin OS=Homo sapiens OX=9606 GN=ALS2 PE=1 SV=2	8	8.93834	10.4878	9.99859	10.1195	8.55885	8.91033	8.96656	9.44501	10.3159	10.9371	11.1157	10.2004	8.89344	11.8007	10.6627	10.649		0.904135	1.06086	1.01138	1.02362	0.865749	0.901302	0.90699	0.955386	1.04348	1.10631	1.12438	1.0318	0.899594	1.19367	1.07856	1.07718		0.865749	0.901302	0.90699	0.955386	0.83567	1.10885	1.00192	1.00063
284	sp|Q86V81|THOC4_HUMAN	Q86V81	ALYREF	THO complex subunit 4 OS=Homo sapiens OX=9606 GN=ALYREF PE=1 SV=3	16	10.6043	9.37104	10.1095	9.82868	10.1677	10.2373	10.2032	9.24931	10.2202	11.1363	9.42061	9.34233	11.1992	9.53221	9.79589	9.5822		1.06273	0.939134	1.01314	0.984997	1.01897	1.02595	1.02253	0.926935	1.02424	1.11604	0.944101	0.936257	1.12235	0.955286	0.981711	0.960295		1.01897	1.02595	1.02253	0.926935	1.11659	0.950383	0.976672	0.955366
285	sp|Q9UHK6-5|AMACR_HUMAN	Q9UHK6-5	AMACR	Isoform 4 of Alpha-methylacyl-CoA racemase OS=Homo sapiens OX=9606 GN=AMACR	9	10.794	11.7115	10.6591	10.7958	10.4532	9.39682	8.35353	10.768	9.56556	9.43385	8.63108	9.86065	10.2544	8.97583	9.91079	10.436		0.982157	1.06564	0.969882	0.982321	0.951154	0.855028	0.760098	0.979791	0.870382	0.858398	0.785353	0.897233	0.933064	0.816722	0.901795	0.949581		0.951154	0.855028	0.760098	0.979791	1.09407	0.957648	1.0574	1.11343
286	sp|Q9C0C7-5|AMRA1_HUMAN	Q9C0C7-5	AMBRA1	Isoform 5 of Activating molecule in BECN1-regulated autophagy protein 1 OS=Homo sapiens OX=9606 GN=AMBRA1	10	8.67479	11.5884	11.0852	10.9428	8.57145	8.90295	9.62896	11.725	8.97981	8.79527	10.1333	10.321	9.88416	10.8085	10.1523	9.80607		0.820482	1.09606	1.04847	1.03499	0.810708	0.842061	0.91073	1.10898	0.849332	0.831877	0.958433	0.976182	0.934867	1.02229	0.960231	0.927481		0.810708	0.842061	0.91073	1.10898	1.0342	1.13091	1.06225	1.02602
287	sp|Q9Y303|NAGA_HUMAN	Q9Y303	AMDHD2	N-acetylglucosamine-6-phosphate deacetylase OS=Homo sapiens OX=9606 GN=AMDHD2 PE=1 SV=2	8	10.7341	11.4155	10.5188	10.6419	10.6353	10.4728	10.7415	10.9616	9.96617	9.98211	9.18308	8.43027	9.72398	8.65257	9.08403	8.85643		0.991365	1.0543	0.971481	0.982856	0.982241	0.967232	0.992053	1.01238	0.920446	0.921917	0.848121	0.778594	0.898077	0.799125	0.838974	0.817953		0.982241	0.967232	0.992053	1.01238	1.03552	0.921426	0.967374	0.943136
288	sp|Q5JTC6|AMER1_HUMAN	Q5JTC6	AMER1	APC membrane recruitment protein 1 OS=Homo sapiens OX=9606 GN=AMER1 PE=1 SV=2	1	8.93663	13.8507	12.4723	10.8921	6.39426	9.64265	9.60479	13.3933	9.193	10.3503	7.04753	8.31989	10.0556	8.54995	11.2958	10.0012		0.774543	1.20044	1.08098	0.944028	0.554194	0.835734	0.832452	1.16081	0.796762	0.897064	0.610813	0.721089	0.871526	0.741028	0.979011	0.866805		0.554194	0.835734	0.832452	1.16081	1.15215	0.979637	1.29425	1.14591
289	sp|Q9UKV5|AMFR_HUMAN	Q9UKV5	AMFR	E3 ubiquitin-protein ligase AMFR OS=Homo sapiens OX=9606 GN=AMFR PE=1 SV=2	4	10.8397	7.74884	11.1683	11.7445	10.9579	9.79859	9.25198	7.54002	9.52419	9.83779	11.3376	10.7107	9.84932	7.16401	10.5724	11.9542		1.04475	0.746851	1.07643	1.13196	1.05615	0.944411	0.891728	0.726725	0.917964	0.94819	1.09274	1.03232	0.949301	0.690484	1.01899	1.15217		1.05615	0.944411	0.891728	0.726725	0.951391	0.692004	1.02123	1.15471
290	sp|Q86SJ2|AMGO2_HUMAN	Q86SJ2	AMIGO2	Amphoterin-induced protein 2 OS=Homo sapiens OX=9606 GN=AMIGO2 PE=1 SV=1	3	8.19608	6.67519	5.33279	4.92306	7.28598	6.33305	6.49799	5.29043	17.849	19.7033	14.8903	10.7333	12.0568	7.05874	12.072	15.1019		1.30474	1.06263	0.84893	0.783704	1.15986	1.00816	1.03442	0.842187	2.84139	3.13658	2.3704	1.70864	1.91934	1.12368	1.92175	2.40408		1.15986	1.00816	1.03442	0.842187	0.763382	0.446926	0.764342	0.95618
291	sp|Q9Y4X0|AMMR1_HUMAN	Q9Y4X0	AMMECR1	AMME syndrome candidate gene 1 protein OS=Homo sapiens OX=9606 GN=AMMECR1 PE=1 SV=1	4	8.37306	10.3422	10.138	10.0662	8.56787	8.30729	8.89751	11.4932	9.50204	9.85946	10.8637	10.7425	10.053	10.9915	10.8709	10.9316		0.86055	1.06293	1.04195	1.03457	0.880572	0.853791	0.914451	1.18123	0.976582	1.01332	1.11653	1.10407	1.0332	1.12967	1.11727	1.1235		0.880572	0.853791	0.914451	1.18123	0.981551	1.07319	1.06141	1.06734
292	sp|Q6DCA0|AMERL_HUMAN	Q6DCA0	AMMECR1L	AMMECR1-like protein OS=Homo sapiens OX=9606 GN=AMMECR1L PE=1 SV=1	6	8.44628	10.7321	10.8339	9.93718	9.11547	9.53942	9.6529	12.3053	8.58642	8.88802	10.2944	10.0807	9.19085	10.7718	10.0887	11.5365		0.845697	1.07457	1.08476	0.994976	0.9127	0.95515	0.966512	1.23209	0.859728	0.889927	1.03075	1.00935	0.920248	1.07854	1.01015	1.15511		0.9127	0.95515	0.966512	1.23209	0.971302	1.13837	1.06619	1.2192
293	sp|Q8IY45|AMN1_HUMAN	Q8IY45	AMN1	Protein AMN1 homolog OS=Homo sapiens OX=9606 GN=AMN1 PE=2 SV=4	1	7.72151	9.33307	9.23738	9.94046	8.85161	9.66938	8.27704	9.11233	7.8274	8.5646	12.8435	12.5441	9.81822	10.755	12.8491	12.6554		0.852442	1.03036	1.01979	1.09741	0.977203	1.06748	0.913771	1.00599	0.864133	0.945518	1.4179	1.38485	1.08392	1.18733	1.41851	1.39713		0.977203	1.06748	0.913771	1.00599	0.940001	1.02968	1.23017	1.21163
294	sp|Q8IY63|AMOL1_HUMAN	Q8IY63	AMOTL1	Angiomotin-like protein 1 OS=Homo sapiens OX=9606 GN=AMOTL1 PE=1 SV=1	10	9.801	9.07146	9.85092	10.1697	10.6544	10.914	10.3516	9.26551	9.74233	9.76461	9.95657	8.99939	10.4103	11.4962	9.89947	9.65251		1.00799	0.932963	1.01313	1.04592	1.09577	1.12246	1.06462	0.95292	1.00196	1.00425	1.02399	0.925551	1.07065	1.18234	1.01812	0.992721		1.09577	1.12246	1.06462	0.95292	1.08263	1.19556	1.02951	1.00383
295	sp|Q9Y2J4-4|AMOL2_HUMAN	Q9Y2J4-4	AMOTL2	Isoform 4 of Angiomotin-like protein 2 OS=Homo sapiens OX=9606 GN=AMOTL2	4	12.2616	11.9111	8.23153	8.42141	11.6402	12.671	11.5252	10.4974	6.74783	7.66134	8.48057	10.7629	10.5751	8.28579	9.73108	10.5958		1.20136	1.16702	0.806506	0.82511	1.14048	1.24148	1.12921	1.02851	0.661136	0.75064	0.830906	1.05453	1.03612	0.811822	0.953429	1.03816		1.14048	1.24148	1.12921	1.02851	1.25697	0.98486	1.15665	1.25944
296	sp|Q01433|AMPD2_HUMAN	Q01433	AMPD2	AMP deaminase 2 OS=Homo sapiens OX=9606 GN=AMPD2 PE=1 SV=2	13	10.4044	13.073	11.6309	11.8773	10.1426	10.4203	10.9904	12.0353	7.9917	7.99324	9.10886	8.83796	8.46234	8.27738	9.11194	9.6424		0.885751	1.11294	0.990168	1.01114	0.86346	0.887105	0.935635	1.0246	0.680353	0.680483	0.77546	0.752397	0.72042	0.704673	0.775721	0.820881		0.86346	0.887105	0.935635	1.0246	0.997572	0.975768	1.07415	1.13668
297	sp|Q86W34|AMZ2_HUMAN	Q86W34	AMZ2	Archaemetzincin-2 OS=Homo sapiens OX=9606 GN=AMZ2 PE=1 SV=2	2	7.00254	7.37008	8.63653	8.57028	8.1367	7.37377	7.42601	8.52603	12.8414	12.7071	12.7702	12.0836	11.7301	10.9629	12.4736	11.3892		0.886975	0.933529	1.09394	1.08555	1.03063	0.933996	0.940613	1.07995	1.62655	1.60954	1.61754	1.53056	1.48579	1.38862	1.57997	1.4426		1.03063	0.933996	0.940613	1.07995	0.930916	0.870034	0.989926	0.90386
298	sp|Q9H1A4|APC1_HUMAN	Q9H1A4	ANAPC1	Anaphase-promoting complex subunit 1 OS=Homo sapiens OX=9606 GN=ANAPC1 PE=1 SV=1	14	9.10844	11.2714	10.5579	10.836	8.95756	9.2122	9.29607	11.8005	9.86831	9.84723	9.11927	9.48445	10.1408	12.2355	9.02254	9.24181		0.872169	1.07928	1.01096	1.03759	0.857721	0.882105	0.890135	1.12995	0.944929	0.942911	0.873206	0.908173	0.971019	1.1716	0.863944	0.884939		0.857721	0.882105	0.890135	1.12995	1.05856	1.27722	0.941828	0.964717
299	sp|Q9UM13|APC10_HUMAN	Q9UM13	ANAPC10	Anaphase-promoting complex subunit 10 OS=Homo sapiens OX=9606 GN=ANAPC10 PE=1 SV=1	4	10.7183	11.1557	11.3324	11.1413	10.1583	9.58041	10.2073	10.1981	9.94214	9.60602	9.32772	8.67213	9.8788	9.81142	9.67466	8.59527		0.966754	1.0062	1.02214	1.0049	0.916238	0.864118	0.920663	0.919833	0.896744	0.866428	0.841326	0.782194	0.891031	0.884954	0.872619	0.775261		0.916238	0.864118	0.920663	0.919833	1.05239	1.04521	1.03064	0.915656
300	sp|Q9BS18|APC13_HUMAN	Q9BS18	ANAPC13	Anaphase-promoting complex subunit 13 OS=Homo sapiens OX=9606 GN=ANAPC13 PE=1 SV=1	5	6.79581	6.72041	6.51849	9.20864	15.524	8.51841	8.67034	9.8414	11.8322	8.2218	9.9661	10.4096	14.21	11.1465	11.9049	10.5115		0.929553	0.91924	0.89162	1.25959	2.12342	1.16518	1.18596	1.34614	1.61845	1.1246	1.3632	1.42385	1.94369	1.52465	1.62839	1.43779		2.12342	1.16518	1.18596	1.34614	1.4059	1.1028	1.17784	1.03997
301	sp|Q96DE5|APC16_HUMAN	Q96DE5	ANAPC16	Anaphase-promoting complex subunit 16 OS=Homo sapiens OX=9606 GN=ANAPC16 PE=1 SV=1	3	10.0326	10.1828	11.5953	11.1761	9.97649	9.12266	11.0927	10.7802	10.3807	8.58731	10.2878	8.81561	9.7755	9.41331	9.46276	9.31817		0.933554	0.94753	1.07896	1.03995	0.928331	0.84888	1.03219	1.00312	0.965946	0.799065	0.957296	0.820308	0.909628	0.875926	0.880527	0.867072		0.928331	0.84888	1.03219	1.00312	1.02707	0.989016	0.994212	0.97902
302	sp|Q9UJX6|ANC2_HUMAN	Q9UJX6	ANAPC2	Anaphase-promoting complex subunit 2 OS=Homo sapiens OX=9606 GN=ANAPC2 PE=1 SV=1	16	9.37405	10.3544	10.9032	10.4884	9.52727	9.89677	9.98574	10.334	10.5371	10.3267	9.25705	10.2378	10.8613	9.19662	9.37251	9.34703		0.911871	1.00723	1.06063	1.02027	0.926776	0.962719	0.971374	1.00525	1.02501	1.00454	0.900489	0.995898	1.05654	0.894611	0.911721	0.909242		0.926776	0.962719	0.971374	1.00525	1.07648	0.911489	0.928922	0.926396
303	sp|Q9UJX5-3|APC4_HUMAN	Q9UJX5-3	ANAPC4	Isoform 3 of Anaphase-promoting complex subunit 4 OS=Homo sapiens OX=9606 GN=ANAPC4	9	8.76146	9.84661	9.05209	10.1473	8.25999	8.89469	8.32498	10.2073	9.58036	10.9953	11.151	10.7341	9.96883	11.871	10.3944	11.8106		0.926955	1.04176	0.957704	1.07358	0.8739	0.941051	0.880776	1.07992	1.01359	1.16329	1.17976	1.13566	1.05469	1.25594	1.09971	1.24955		0.8739	0.941051	0.880776	1.07992	0.93911	1.1183	0.979196	1.11261
304	sp|Q9UJX4|APC5_HUMAN	Q9UJX4	ANAPC5	Anaphase-promoting complex subunit 5 OS=Homo sapiens OX=9606 GN=ANAPC5 PE=1 SV=2	12	8.3317	10.1824	10.2067	10.1368	8.53731	8.61529	8.8379	11.0261	10.4715	10.4911	9.86547	9.65041	10.806	13.0761	9.91573	9.8495		0.857666	1.04817	1.05068	1.04348	0.878831	0.886859	0.909774	1.13502	1.07793	1.07996	1.01555	0.993414	1.11238	1.34606	1.02073	1.01391		0.878831	0.886859	0.909774	1.13502	1.06783	1.29216	0.979852	0.973308
305	sp|Q9UJX3|APC7_HUMAN	Q9UJX3	ANAPC7	Anaphase-promoting complex subunit 7 OS=Homo sapiens OX=9606 GN=ANAPC7 PE=1 SV=4	12	8.65595	12.1564	12.258	11.8445	8.81636	8.752	9.06617	13.4291	9.55421	9.3892	8.14837	9.53224	11.1946	11.0314	8.18454	7.98706		0.770877	1.08262	1.09166	1.05484	0.785163	0.779431	0.80741	1.19596	0.850874	0.836178	0.725673	0.848918	0.99696	0.982425	0.728895	0.711307		0.785163	0.779431	0.80741	1.19596	1.22265	1.20482	0.893899	0.87233
306	sp|Q9UNK9|ANGE1_HUMAN	Q9UNK9	ANGEL1	Protein angel homolog 1 OS=Homo sapiens OX=9606 GN=ANGEL1 PE=1 SV=1	3	5.85519	8.73131	7.57375	7.19471	6.11182	6.0362	5.88715	8.40543	12.176	13.5481	13.0206	11.8185	13.825	15.0171	12.3819	12.4172		0.797847	1.18976	1.03202	0.980374	0.832816	0.822512	0.802202	1.14535	1.65915	1.84611	1.77423	1.61043	1.88384	2.04627	1.6872	1.69201		0.832816	0.822512	0.802202	1.14535	1.09368	1.18798	0.979518	0.982313
307	sp|Q5VTE6|ANGE2_HUMAN	Q5VTE6	ANGEL2	Protein angel homolog 2 OS=Homo sapiens OX=9606 GN=ANGEL2 PE=2 SV=1	6	10.2062	11.5609	10.6935	10.2226	9.80401	10.545	9.99208	10.1097	9.51475	9.18519	9.91017	9.91609	10.2469	8.35099	10.189	9.55296		0.956461	1.08342	1.00213	0.957994	0.91877	0.988208	0.936394	0.94742	0.891662	0.860778	0.928718	0.929274	0.960274	0.782602	0.954845	0.895243		0.91877	0.988208	0.936394	0.94742	1.06389	0.867046	1.05787	0.991841
308	sp|P16157-14|ANK1_HUMAN	P16157-14	ANK1	Isoform Er13 of Ankyrin-1 OS=Homo sapiens OX=9606 GN=ANK1	6	11.4153	10.154	10.5765	10.5056	11.3327	11.5038	11.4806	10.7952	8.79023	8.8107	9.74346	8.88187	7.81616	8.42869	9.95474	9.81039		1.07057	0.952276	0.991906	0.98525	1.06282	1.07887	1.07669	1.01242	0.824379	0.826298	0.913776	0.832973	0.733027	0.790473	0.933591	0.920053		1.06282	1.07887	1.07669	1.01242	0.863038	0.930672	1.09917	1.08324
309	sp|Q01484|ANK2_HUMAN	Q01484	ANK2	Ankyrin-2 OS=Homo sapiens OX=9606 GN=ANK2 PE=1 SV=4	3	1.76461	2.36061	1.46244	2.06851	2.13991	1.9781	1.90841	1.59379	33.5758	34.3271	3.82801	1.56149	29.2054	34.7991	4.35844	3.06829		0.92193	1.23331	0.764059	1.0807	1.11801	1.03347	0.997058	0.832683	17.5418	17.9344	1.99996	0.81581	15.2585	18.1809	2.27709	1.60304		1.11801	1.03347	0.997058	0.832683	1.59391	1.89919	0.237866	0.167455
310	sp|Q9P2R3-4|ANFY1_HUMAN	Q9P2R3-4	ANKFY1	Isoform 4 of Rabankyrin-5 OS=Homo sapiens OX=9606 GN=ANKFY1	15	9.75994	10.6051	11.0918	11.0214	10.0089	9.80564	10.1953	11.4699	9.53234	9.7816	9.51892	8.73701	9.93643	10.423	9.09034	9.02233		0.919052	0.998639	1.04447	1.03784	0.942497	0.923356	0.960051	1.08007	0.89762	0.921092	0.896356	0.822727	0.935672	0.981488	0.855998	0.849594		0.942497	0.923356	0.960051	1.08007	1.05791	1.10972	0.967833	0.960592
311	sp|Q8IWZ3-6|ANKH1_HUMAN	Q8IWZ3-6	ANKHD1	Isoform 6 of Ankyrin repeat and KH domain-containing protein 1 OS=Homo sapiens OX=9606 GN=ANKHD1	24	9.46119	9.41071	10.508	10.2703	9.72538	9.82597	10.1208	10.361	10.4496	10.1867	10.0992	10.5158	9.59734	9.74334	9.78322	9.9415		0.954466	0.949373	1.06007	1.03609	0.981118	0.991266	1.02101	1.04524	1.05418	1.02766	1.01883	1.06086	0.968201	0.982929	0.986953	1.00292		0.981118	0.991266	1.02101	1.04524	0.930621	0.944778	0.948645	0.963993
312	sp|Q8IWZ3-2|ANKH1_HUMAN	Q8IWZ3-2	ANKHD1	Isoform 2 of Ankyrin repeat and KH domain-containing protein 1 OS=Homo sapiens OX=9606 GN=ANKHD1	1	8.85857	8.93539	9.72088	10.2818	9.38539	9.30456	8.9407	10.8844	10.349	9.5815	8.997	11.5047	10.84	12.2232	9.51104	10.6819		0.937497	0.945628	1.02876	1.08812	0.993251	0.984696	0.94619	1.15189	1.09523	1.01401	0.952148	1.21753	1.14719	1.29358	1.00655	1.13046		0.993251	0.984696	0.94619	1.15189	1.07242	1.20926	0.940939	1.05677
313	sp|Q9P2G1|AKIB1_HUMAN	Q9P2G1	ANKIB1	Ankyrin repeat and IBR domain-containing protein 1 OS=Homo sapiens OX=9606 GN=ANKIB1 PE=1 SV=3	10	9.87383	9.69586	10.6802	10.2987	10.4369	9.56832	9.61839	10.5122	11.4171	10.3236	9.68582	9.44562	9.97255	9.66153	9.48834	9.32107		0.974025	0.956469	1.05357	1.01594	1.02957	0.943887	0.948826	1.037	1.12627	1.01839	0.955479	0.931783	0.983764	0.953082	0.935998	0.919496		1.02957	0.943887	0.948826	1.037	0.975976	0.945537	0.928588	0.912217
314	sp|Q86XL3|ANKL2_HUMAN	Q86XL3	ANKLE2	Ankyrin repeat and LEM domain-containing protein 2 OS=Homo sapiens OX=9606 GN=ANKLE2 PE=1 SV=4	26	9.81021	10.8103	9.38865	9.15393	9.93127	9.55821	9.49923	10.5894	10.4085	9.79422	10.8954	9.98282	9.82207	9.69194	10.4595	10.2043		1.00199	1.10413	0.958929	0.934955	1.01435	0.976247	0.970223	1.08157	1.06309	1.00035	1.11283	1.01962	1.0032	0.989905	1.0683	1.04224		1.01435	0.976247	0.970223	1.08157	0.956362	0.943691	1.01843	0.993584
315	sp|Q8IV38|ANKY2_HUMAN	Q8IV38	ANKMY2	Ankyrin repeat and MYND domain-containing protein 2 OS=Homo sapiens OX=9606 GN=ANKMY2 PE=1 SV=1	8	8.98062	8.71014	9.82659	10.5609	9.31149	9.95688	9.24003	9.31912	9.76517	10.2462	11.2091	11.5858	8.60679	9.35277	11.3399	11.9884		0.943385	0.914972	1.03225	1.10939	0.978141	1.04594	0.970634	0.978943	1.0258	1.07633	1.17748	1.21705	0.904114	0.982478	1.19122	1.25935		0.978141	1.04594	0.970634	0.978943	0.804255	0.873963	1.05965	1.12025
316	sp|Q9NXR5|ANR10_HUMAN	Q9NXR5	ANKRD10	Ankyrin repeat domain-containing protein 10 OS=Homo sapiens OX=9606 GN=ANKRD10 PE=1 SV=2	5	9.74412	10.8273	9.93112	10.3308	10.5881	11.3994	11.3105	9.41571	7.78374	8.06562	11.1098	11.0252	8.79795	9.32547	10.2188	10.1262		0.954525	1.06063	0.972844	1.012	1.0372	1.11668	1.10797	0.922355	0.762488	0.790101	1.08831	1.08002	0.86184	0.913515	1.00102	0.991957		1.0372	1.11668	1.10797	0.922355	0.92648	0.982032	1.0761	1.06636
317	sp|Q6UB99|ANR11_HUMAN	Q6UB99	ANKRD11	Ankyrin repeat domain-containing protein 11 OS=Homo sapiens OX=9606 GN=ANKRD11 PE=1 SV=3	14	8.64735	9.03776	9.85167	10.119	9.50417	9.87701	9.87751	9.35237	11.2642	12.0283	8.98704	9.49813	11.4239	12.4544	8.86618	9.21101		0.918568	0.960039	1.0465	1.0749	1.00958	1.04919	1.04924	0.993458	1.19654	1.27771	0.954651	1.00894	1.21351	1.32297	0.941812	0.978443		1.00958	1.04919	1.04924	0.993458	1.09378	1.19244	0.848892	0.881908
318	sp|Q6UB98|ANR12_HUMAN	Q6UB98	ANKRD12	Ankyrin repeat domain-containing protein 12 OS=Homo sapiens OX=9606 GN=ANKRD12 PE=1 SV=3	2	10.4559	10.5481	9.55948	9.64304	9.30547	10.3034	9.76238	9.11708	11.7017	10.2727	8.43751	8.3188	11.6708	13.2274	8.62985	9.04643		1.04022	1.04939	0.951037	0.959351	0.925767	1.02505	0.971223	0.907025	1.16415	1.02199	0.839416	0.827607	1.16108	1.31595	0.858552	0.899996		0.925767	1.02505	0.971223	0.907025	1.20533	1.36609	0.891268	0.934292
319	sp|Q8IZ07|AN13A_HUMAN	Q8IZ07	ANKRD13A	Ankyrin repeat domain-containing protein 13A OS=Homo sapiens OX=9606 GN=ANKRD13A PE=1 SV=3	5	12.6268	10.1457	11.6024	11.2827	12.8451	12.7294	12.708	10.747	8.54124	7.85094	9.45989	7.55803	7.40987	7.66648	8.30029	8.52609		1.10621	0.88885	1.01647	0.988461	1.12535	1.1152	1.11334	0.941535	0.748288	0.687811	0.828769	0.662149	0.64917	0.671651	0.727178	0.74696		1.12535	1.1152	1.11334	0.941535	0.887142	0.917864	0.993746	1.02078
320	sp|Q8N6S4|AN13C_HUMAN	Q8N6S4	ANKRD13C	Ankyrin repeat domain-containing protein 13C OS=Homo sapiens OX=9606 GN=ANKRD13C PE=1 SV=2	6	11.8029	15.078	13.0702	13.5016	11.5625	12.7158	12.3251	15.0565	5.43758	5.41744	8.34071	7.29516	6.09557	6.75115	8.27255	7.27745		0.883241	1.12833	0.978077	1.01036	0.865253	0.951555	0.922317	1.12671	0.406909	0.405401	0.624157	0.545916	0.456148	0.505206	0.619057	0.544591		0.865253	0.951555	0.922317	1.12671	0.920403	1.01939	1.24912	1.09886
321	sp|Q6ZTN6-3|AN13D_HUMAN	Q6ZTN6-3	ANKRD13D	Isoform 3 of Ankyrin repeat domain-containing protein 13D OS=Homo sapiens OX=9606 GN=ANKRD13D	2	10.3393	10.3846	9.6171	11.1959	10.6505	9.30736	8.55556	10.2635	10.1035	11.0587	7.56707	9.94778	10.8939	11.6345	9.56605	8.91484		0.995672	1.00004	0.926128	1.07816	1.02564	0.8963	0.823902	0.988378	0.972968	1.06495	0.72871	0.957973	1.04909	1.12041	0.921213	0.858501		1.02564	0.8963	0.823902	0.988378	1.12666	1.20325	0.989328	0.921979
322	sp|Q6P6B7|ANR16_HUMAN	Q6P6B7	ANKRD16	Ankyrin repeat domain-containing protein 16 OS=Homo sapiens OX=9606 GN=ANKRD16 PE=1 SV=1	4	7.65201	13.8359	12.2881	11.9155	8.43546	9.11901	8.579	14.8138	8.86462	8.19177	7.86467	8.5314	10.9396	12.5175	8.58168	7.87013		0.669885	1.21125	1.07574	1.04313	0.738472	0.798313	0.751038	1.29685	0.776043	0.717139	0.688503	0.746871	0.957692	1.09583	0.751272	0.688981		0.738472	0.798313	0.751038	1.29685	1.30807	1.49675	1.02613	0.941052
323	sp|O75179|ANR17_HUMAN	O75179	ANKRD17	Ankyrin repeat domain-containing protein 17 OS=Homo sapiens OX=9606 GN=ANKRD17 PE=1 SV=3	27	9.43954	9.20553	10.5201	10.2621	9.08905	8.8369	9.53392	9.685	10.5416	10.6078	10.0146	9.80631	9.69618	13.362	9.87261	9.52675		0.957667	0.933926	1.06729	1.04112	0.922108	0.896527	0.967241	0.982569	1.06947	1.07619	1.01601	0.994876	0.983704	1.35561	1.0016	0.966514		0.922108	0.896527	0.967241	0.982569	0.946654	1.30455	0.963878	0.930111
324	sp|Q9GZV1|ANKR2_HUMAN	Q9GZV1	ANKRD2	Ankyrin repeat domain-containing protein 2 OS=Homo sapiens OX=9606 GN=ANKRD2 PE=1 SV=3	6	6.18825	5.32877	8.82557	9.78024	5.64298	5.36069	5.92693	8.16501	12.9926	14.6163	16.0117	11.0862	6.98529	8.43684	16.8916	17.761		0.821735	0.707606	1.17194	1.29871	0.74933	0.711844	0.787035	1.08423	1.72529	1.9409	2.12619	1.47213	0.927575	1.12033	2.24303	2.35848		0.74933	0.711844	0.787035	1.08423	0.510744	0.616876	1.23506	1.29863
325	sp|Q9UPS8|ANR26_HUMAN	Q9UPS8	ANKRD26	Ankyrin repeat domain-containing protein 26 OS=Homo sapiens OX=9606 GN=ANKRD26 PE=1 SV=4	6	10.2295	10.258	10.3986	9.84603	10.1415	9.7008	9.56074	12.761	9.17038	9.11363	10.1793	11.4111	8.15723	9.60372	9.6121	9.85639		1.00457	1.00737	1.02116	0.966904	0.995918	0.952642	0.938888	1.25316	0.900554	0.89498	0.99963	1.1206	0.801059	0.943109	0.943931	0.967921		0.995918	0.952642	0.938888	1.25316	0.818292	0.963397	0.964237	0.988743
326	sp|Q96NW4|ANR27_HUMAN	Q96NW4	ANKRD27	Ankyrin repeat domain-containing protein 27 OS=Homo sapiens OX=9606 GN=ANKRD27 PE=1 SV=2	4	8.34334	10.649	11.1829	10.6397	8.52615	8.59373	8.95585	10.1974	10.6581	9.58935	10.1883	9.77311	10.1674	11.7483	10.5239	10.2635		0.817676	1.04364	1.09596	1.04272	0.835591	0.842215	0.877704	0.999379	1.04453	0.939789	0.998492	0.957798	0.996438	1.15137	1.03138	1.00586		0.835591	0.842215	0.877704	0.999379	1.01146	1.16873	1.04693	1.02101
327	sp|O15084|ANR28_HUMAN	O15084	ANKRD28	Serine/threonine-protein phosphatase 6 regulatory ankyrin repeat subunit A OS=Homo sapiens OX=9606 GN=ANKRD28 PE=1 SV=5	11	9.89249	10.9949	12.1096	11.3763	9.92888	10.1141	10.5244	11.8175	8.43963	8.62896	9.59123	10.1955	9.58505	7.86043	9.38677	9.55423		0.891751	0.99113	1.09161	1.02551	0.895031	0.911732	0.948713	1.06528	0.760784	0.777851	0.864594	0.919062	0.864037	0.708572	0.846163	0.861258		0.895031	0.911732	0.948713	1.06528	1.04029	0.853113	1.01877	1.03695
328	sp|Q53RE8|ANR39_HUMAN	Q53RE8	ANKRD39	Ankyrin repeat domain-containing protein 39 OS=Homo sapiens OX=9606 GN=ANKRD39 PE=1 SV=1	1	7.74441	13.7302	11.0759	9.80947	6.65328	5.56843	7.05313	12.4977	9.42574	8.74615	15.3169	10.1411	8.90761	10.8216	12.8225	9.68592		0.731294	1.29653	1.04588	0.926295	0.628261	0.52582	0.666018	1.18014	0.89006	0.825887	1.44635	0.957607	0.841134	1.02186	1.21082	0.914628		0.628261	0.52582	0.666018	1.18014	0.816654	0.992125	1.17558	0.888009
329	sp|Q6AI12|ANR40_HUMAN	Q6AI12	ANKRD40	Ankyrin repeat domain-containing protein 40 OS=Homo sapiens OX=9606 GN=ANKRD40 PE=1 SV=2	4	8.49082	12.1802	10.6543	9.36114	9.9165	8.95803	8.12688	10.7086	9.60925	8.41915	10.9603	9.98825	10.49	10.2632	11.3012	10.5721		0.834755	1.19747	1.04746	0.920318	0.974917	0.880688	0.798975	1.05279	0.944711	0.827708	1.07754	0.981971	1.0313	1.009	1.11105	1.03937		0.974917	0.880688	0.798975	1.05279	1.07653	1.05325	1.15979	1.08496
330	sp|Q8N8A2|ANR44_HUMAN	Q8N8A2	ANKRD44	Serine/threonine-protein phosphatase 6 regulatory ankyrin repeat subunit B OS=Homo sapiens OX=9606 GN=ANKRD44 PE=1 SV=3	11	10.625	11.1244	11.3719	10.976	10.2976	10.5358	10.834	10.4325	10.4716	10.1925	8.88737	7.89495	9.42149	8.79252	9.17982	8.96269		0.963778	1.00908	1.03153	0.995616	0.934084	0.955687	0.982738	0.946315	0.949866	0.924547	0.806161	0.71614	0.854611	0.797558	0.832689	0.812994		0.934084	0.955687	0.982738	0.946315	1.0064	0.939211	0.980582	0.957389
331	sp|Q86W74|ANR46_HUMAN	Q86W74	ANKRD46	Ankyrin repeat domain-containing protein 46 OS=Homo sapiens OX=9606 GN=ANKRD46 PE=1 SV=1	2	9.30719	9.03987	9.62606	8.83234	9.24826	7.91258	8.27104	8.88579	11.5007	11.1977	11.2726	9.40195	12.4142	10.3779	11.2738	11.438		1.0115	0.982449	1.04616	0.959894	1.0051	0.859936	0.898893	0.965703	1.2499	1.21696	1.2251	1.0218	1.34916	1.12786	1.22524	1.24307		1.0051	0.859936	0.898893	0.965703	1.14487	0.957084	1.03971	1.05485
332	sp|Q8WVL7|ANR49_HUMAN	Q8WVL7	ANKRD49	Ankyrin repeat domain-containing protein 49 OS=Homo sapiens OX=9606 GN=ANKRD49 PE=1 SV=1	2	8.19645	11.5592	10.6685	9.98304	10.985	10.0083	9.59915	10.5321	10.9648	11.1522	8.45949	9.13618	9.86694	10.1784	9.75709	8.95325		0.811386	1.14427	1.0561	0.988244	1.08743	0.990742	0.950242	1.0426	1.08543	1.10398	0.837424	0.904411	0.976751	1.00759	0.965877	0.886303		1.08743	0.990742	0.950242	1.0426	0.993834	1.02521	0.98277	0.901804
333	sp|Q9ULJ7|ANR50_HUMAN	Q9ULJ7	ANKRD50	Ankyrin repeat domain-containing protein 50 OS=Homo sapiens OX=9606 GN=ANKRD50 PE=1 SV=4	8	8.65692	8.88348	9.59911	9.529	9.02181	9.12798	9.01564	8.90976	11.676	12.5476	10.1652	9.57613	11.2669	11.6261	10.2107	10.1877		0.944344	0.969058	1.04712	1.03947	0.984148	0.99573	0.983475	0.971926	1.27369	1.36876	1.10887	1.04462	1.22905	1.26824	1.11384	1.11133		0.984148	0.99573	0.983475	0.971926	1.02508	1.05776	0.928987	0.926898
334	sp|Q8NB46|ANR52_HUMAN	Q8NB46	ANKRD52	Serine/threonine-protein phosphatase 6 regulatory ankyrin repeat subunit C OS=Homo sapiens OX=9606 GN=ANKRD52 PE=1 SV=3	5	7.06662	11.7785	11.4633	11.759	6.67234	7.52663	6.95305	13.0918	10.5691	10.3833	10.2909	9.37926	10.1137	12.2056	10.4143	10.3326		0.671932	1.11997	1.08999	1.11811	0.634442	0.715672	0.661133	1.24483	1.00497	0.987302	0.978512	0.891831	0.961666	1.16057	0.990247	0.982477		0.634442	0.715672	0.661133	1.24483	0.995871	1.20185	1.02547	1.01742
335	sp|Q6NXT1|ANR54_HUMAN	Q6NXT1	ANKRD54	Ankyrin repeat domain-containing protein 54 OS=Homo sapiens OX=9606 GN=ANKRD54 PE=1 SV=2	1	9.34759	9.07222	9.8875	8.3133	8.65466	9.54257	9.35558	9.45366	9.74485	10.2078	11.5584	11.8411	10.4497	10.5472	11.3358	10.688		1.02102	0.990942	1.07999	0.908046	0.945332	1.04232	1.02189	1.03261	1.06441	1.11498	1.2625	1.29338	1.1414	1.15205	1.23819	1.16743		0.945332	1.04232	1.02189	1.03261	0.964169	0.973165	1.04592	0.98616
336	sp|Q92625|ANS1A_HUMAN	Q92625	ANKS1A	Ankyrin repeat and SAM domain-containing protein 1A OS=Homo sapiens OX=9606 GN=ANKS1A PE=1 SV=4	20	9.20522	9.79626	10.4886	11.0594	8.79718	9.35122	9.30947	10.1781	9.92103	10.3295	10.4147	10.6483	8.96729	9.30821	10.9055	11.3199		0.908046	0.966349	1.03465	1.09096	0.867795	0.922449	0.91833	1.00402	0.978657	1.01895	1.02736	1.0504	0.884576	0.918206	1.07577	1.11665		0.867795	0.922449	0.91833	1.00402	0.868217	0.901225	1.05587	1.096
337	sp|Q6ZW76|ANKS3_HUMAN	Q6ZW76	ANKS3	Ankyrin repeat and SAM domain-containing protein 3 OS=Homo sapiens OX=9606 GN=ANKS3 PE=1 SV=1	2	7.22283	12.9584	15.6294	12.6809	7.01069	7.13993	8.20693	16.0947	10.2046	8.86808	9.31946	6.95034	11.0332	9.34365	8.4644	8.87244		0.595802	1.06892	1.28925	1.04603	0.578303	0.588964	0.676979	1.32763	0.841768	0.731517	0.768751	0.573325	0.910117	0.770746	0.698217	0.731876		0.578303	0.588964	0.676979	1.32763	1.24872	1.0575	0.957984	1.00417
338	sp|Q68DC2-4|ANKS6_HUMAN	Q68DC2-4	ANKS6	Isoform 3 of Ankyrin repeat and SAM domain-containing protein 6 OS=Homo sapiens OX=9606 GN=ANKS6	5	10.6136	10.7053	11.2517	10.5708	10.541	10.3949	10.7994	8.9932	10.4787	10.5445	10.2013	8.83326	7.55394	9.07388	9.55125	9.89337		0.984073	0.992574	1.04324	0.98011	0.977346	0.963797	1.0013	0.833835	0.971566	0.977665	0.945845	0.819006	0.70039	0.841315	0.885576	0.917298		0.977346	0.963797	1.0013	0.833835	0.754307	0.906081	0.95375	0.987913
339	sp|Q9H8Y5|ANKZ1_HUMAN	Q9H8Y5	ANKZF1	Ankyrin repeat and zinc finger domain-containing protein 1 OS=Homo sapiens OX=9606 GN=ANKZF1 PE=1 SV=1	15	10.9354	10.4382	11.0356	10.4313	11.0429	10.5793	11.0997	9.99474	9.9222	10.091	8.5752	8.17377	9.18959	11.5636	8.47321	8.45447		1.02103	0.974608	1.03039	0.97397	1.03107	0.987782	1.03637	0.933206	0.926433	0.942191	0.800664	0.763183	0.858029	1.07969	0.791141	0.789391		1.03107	0.987782	1.03637	0.933206	0.999897	1.25821	0.921949	0.91991
340	sp|Q9NQW6|ANLN_HUMAN	Q9NQW6	ANLN	Anillin OS=Homo sapiens OX=9606 GN=ANLN PE=1 SV=2	28	8.7748	9.30564	9.71092	10.0341	8.98259	9.17373	9.51698	6.45871	10.9594	10.843	11.7916	13.1041	7.84129	9.79557	11.5781	12.1294		0.927925	0.98406	1.02692	1.0611	0.949899	0.970112	1.00641	0.683001	1.15895	1.14664	1.24695	1.38574	0.829207	1.03587	1.22437	1.28267		0.949899	0.970112	1.00641	0.683001	0.671657	0.839053	0.991735	1.03896
341	sp|Q9NW15|ANO10_HUMAN	Q9NW15	ANO10	Anoctamin-10 OS=Homo sapiens OX=9606 GN=ANO10 PE=1 SV=2	13	9.99389	9.58553	8.81241	8.97088	10.2036	8.83939	8.22502	8.8987	10.2729	10.8025	12.0629	10.751	9.6208	9.06494	11.6803	12.2151		1.06993	1.02621	0.943444	0.96041	1.09239	0.946333	0.88056	0.952683	1.0998	1.1565	1.29144	1.15099	1.02999	0.97048	1.25047	1.30774		1.09239	0.946333	0.88056	0.952683	0.876823	0.826162	1.06452	1.11327
342	sp|Q4KMQ2-2|ANO6_HUMAN	Q4KMQ2-2	ANO6	Isoform 2 of Anoctamin-6 OS=Homo sapiens OX=9606 GN=ANO6	11	11.5544	9.82522	9.12541	9.30973	10.9883	11.0145	10.2539	8.5965	10.3157	10.3768	9.28241	9.23805	10.6249	9.87362	9.5282	10.0923		1.16082	0.987093	0.916786	0.935304	1.10394	1.10658	1.03016	0.863649	1.03637	1.04251	0.932559	0.928103	1.06743	0.991956	0.957253	1.01393		1.10394	1.10658	1.03016	0.863649	1.08381	1.00718	0.971943	1.02949
343	sp|Q9HCE9|ANO8_HUMAN	Q9HCE9	ANO8	Anoctamin-8 OS=Homo sapiens OX=9606 GN=ANO8 PE=1 SV=3	1	8.51643	8.77826	8.70847	8.75071	8.15039	10.0222	6.38756	9.19852	12.0036	11.1706	12.4093	11.1908	10.2253	11.2832	11.3426	11.8621		0.980199	1.01034	1.0023	1.00716	0.93807	1.15351	0.735177	1.0587	1.38155	1.28568	1.42825	1.28801	1.17688	1.29864	1.30547	1.36527		0.93807	1.15351	0.735177	1.0587	0.874435	0.964902	0.969981	1.01441
344	sp|P39687|AN32A_HUMAN	P39687	ANP32A	Acidic leucine-rich nuclear phosphoprotein 32 family member A OS=Homo sapiens OX=9606 GN=ANP32A PE=1 SV=1	8	9.30863	9.39638	9.63202	9.58837	8.69294	8.90013	9.37034	9.05035	11.3061	11.6409	10.2484	10.0545	10.1893	11.7885	10.4416	10.3917		0.981783	0.991038	1.01589	1.01129	0.916847	0.938699	0.988292	0.954542	1.19246	1.22776	1.0809	1.06045	1.07466	1.24333	1.10127	1.09601		0.916847	0.938699	0.988292	0.954542	0.942361	1.09026	0.965696	0.961082
345	sp|Q92688|AN32B_HUMAN	Q92688	ANP32B	Acidic leucine-rich nuclear phosphoprotein 32 family member B OS=Homo sapiens OX=9606 GN=ANP32B PE=1 SV=1	9	9.77419	9.31827	9.26707	9.14332	8.90568	9.39122	9.615	9.42866	10.3512	10.0105	10.6991	11.4338	10.6478	11.7459	10.1356	10.1327		1.0425	0.993874	0.988412	0.975213	0.949867	1.00165	1.02552	1.00565	1.10405	1.06771	1.14115	1.21951	1.13568	1.2528	1.08105	1.08074		0.949867	1.00165	1.02552	1.00565	1.00227	1.10563	0.954058	0.953783
346	sp|Q9BTT0|AN32E_HUMAN	Q9BTT0	ANP32E	Acidic leucine-rich nuclear phosphoprotein 32 family member E OS=Homo sapiens OX=9606 GN=ANP32E PE=1 SV=1	17	9.70698	10.5114	10.4329	10.6595	9.23689	10.1632	9.96182	10.0908	9.14159	10.0068	8.71292	10.5387	10.3573	9.42961	10.2693	10.7804		0.939901	1.01779	1.01019	1.03213	0.894382	0.984076	0.964576	0.977062	0.885155	0.968934	0.843648	1.02043	1.00287	0.913044	0.99435	1.04383		0.894382	0.984076	0.964576	0.977062	1.07889	0.982251	1.06972	1.12295
347	sp|Q9BTT0-3|AN32E_HUMAN	Q9BTT0-3	ANP32E	Isoform 3 of Acidic leucine-rich nuclear phosphoprotein 32 family member E OS=Homo sapiens OX=9606 GN=ANP32E	1	11.1289	11.2843	7.89279	8.37991	8.07414	11.9739	11.511	11.1268	6.52685	7.47902	11.4083	11.1393	9.57038	9.94739	11.7483	10.8086		1.15069	1.16676	0.816088	0.866455	0.834839	1.23806	1.1902	1.15048	0.674855	0.773306	1.17958	1.15177	0.989545	1.02853	1.21473	1.11757		0.834839	1.23806	1.1902	1.15048	1.04727	1.08853	1.2856	1.18277
348	sp|Q9H6X2|ANTR1_HUMAN	Q9H6X2	ANTXR1	Anthrax toxin receptor 1 OS=Homo sapiens OX=9606 GN=ANTXR1 PE=1 SV=2	3	7.36424	6.38853	6.07082	6.03686	7.85708	5.72635	6.12103	5.85477	19.7736	17.8826	10.598	7.87755	14.8789	16.2342	10.7503	10.585		1.13907	0.988155	0.939012	0.93376	1.2153	0.885731	0.946779	0.905594	3.05851	2.76602	1.63926	1.21847	2.30141	2.51105	1.66282	1.63726		1.2153	0.885731	0.946779	0.905594	1.06028	1.15687	0.766078	0.754299
349	sp|P04083|ANXA1_HUMAN	P04083	ANXA1	Annexin A1 OS=Homo sapiens OX=9606 GN=ANXA1 PE=1 SV=2	30	9.30346	8.76733	8.70706	8.88399	9.32468	8.20568	8.55798	6.923	14.8611	15.6706	10.6468	8.48067	9.23966	9.89132	10.9481	11.5886		1.04352	0.983385	0.976625	0.99647	1.0459	0.920387	0.959903	0.776516	1.66689	1.75769	1.1942	0.951231	1.03636	1.10946	1.22799	1.29984		1.0459	0.920387	0.959903	0.776516	0.744246	0.796738	0.881857	0.933455
350	sp|P50995|ANX11_HUMAN	P50995	ANXA11	Annexin A11 OS=Homo sapiens OX=9606 GN=ANXA11 PE=1 SV=1	18	9.14511	8.32377	9.90905	9.61604	9.09088	8.39239	8.6695	8.6954	10.5659	11.1284	12.0929	9.93918	9.92853	10.6524	12.0366	11.814		0.988822	0.900014	1.07142	1.03974	0.982958	0.907434	0.937396	0.940196	1.14244	1.20327	1.30755	1.07468	1.07353	1.1518	1.30146	1.2774		0.982958	0.907434	0.937396	0.940196	0.908243	0.974464	1.10108	1.08072
351	sp|P07355-2|ANXA2_HUMAN	P07355-2	ANXA2	Isoform 2 of Annexin A2 OS=Homo sapiens OX=9606 GN=ANXA2	52	11.7446	8.94945	8.75875	8.62348	11.7279	10.2989	10.0876	7.99179	9.9474	10.2218	10.9288	10.7093	9.27951	8.84158	10.8928	10.9962		1.2338	0.94016	0.920127	0.905916	1.23204	1.08192	1.05972	0.839555	1.045	1.07383	1.1481	1.12504	0.974833	0.928828	1.14432	1.15518		1.23204	1.08192	1.05972	0.839555	0.887834	0.845934	1.04219	1.05209
352	sp|P12429|ANXA3_HUMAN	P12429	ANXA3	Annexin A3 OS=Homo sapiens OX=9606 GN=ANXA3 PE=1 SV=3	20	14.059	12.0358	9.84836	9.97254	12.6162	11.7503	11.9883	11.9775	8.32072	8.68478	8.24184	8.04644	7.26078	9.05869	8.04423	8.09452		1.22477	1.04851	0.857952	0.86877	1.09908	1.02364	1.04438	1.04343	0.72487	0.756585	0.717998	0.700975	0.632532	0.789159	0.700782	0.705164		1.09908	1.02364	1.04438	1.04343	0.872329	1.08833	0.966454	0.972497
353	sp|P09525|ANXA4_HUMAN	P09525	ANXA4	Annexin A4 OS=Homo sapiens OX=9606 GN=ANXA4 PE=1 SV=4	20	10.5483	11.0021	10.2236	10.5109	10.5028	10.1257	10.2852	10.206	9.09409	8.73241	10.3068	10.6389	8.35814	8.68274	10.3171	10.4652		0.997832	1.04076	0.967116	0.994296	0.993528	0.957856	0.972941	0.965454	0.860269	0.826055	0.974989	1.0064	0.79065	0.821357	0.975966	0.98997		0.993528	0.957856	0.972941	0.965454	0.862282	0.895771	1.06439	1.07966
354	sp|P08758|ANXA5_HUMAN	P08758	ANXA5	Annexin A5 OS=Homo sapiens OX=9606 GN=ANXA5 PE=1 SV=2	36	10.2379	9.41412	8.76118	9.21229	9.90448	10.3153	10.2707	9.00825	9.83474	9.86857	10.8389	10.2489	8.88761	10.0715	11.2761	11.8495		1.0884	1.00082	0.931409	0.979367	1.05295	1.09663	1.09189	0.957676	1.04554	1.04914	1.15229	1.08957	0.94485	1.07071	1.19878	1.25973		1.05295	1.09663	1.09189	0.957676	0.871525	0.98762	1.10575	1.16197
355	sp|P08133|ANXA6_HUMAN	P08133	ANXA6	Annexin A6 OS=Homo sapiens OX=9606 GN=ANXA6 PE=1 SV=3	49	9.48485	7.74894	8.48916	8.89791	9.55071	9.51365	9.25546	8.03951	10.6325	11.0012	12.7128	11.3403	9.13366	9.1767	12.2656	12.7571		1.09585	0.895291	0.980815	1.02804	1.10346	1.09918	1.06935	0.928863	1.22845	1.27105	1.4688	1.31022	1.05528	1.06025	1.41714	1.47392		1.10346	1.09918	1.06935	0.928863	0.799677	0.803445	1.07389	1.11692
356	sp|P20073|ANXA7_HUMAN	P20073	ANXA7	Annexin A7 OS=Homo sapiens OX=9606 GN=ANXA7 PE=1 SV=3	15	10.0712	9.87128	9.91561	10.2012	9.62126	9.68708	9.44776	10.0708	10.4593	10.6436	9.42405	9.37406	9.59773	10.9127	10.0169	10.6855		1.00563	0.985668	0.990094	1.01861	0.960702	0.967275	0.943378	1.00559	1.04438	1.06279	0.941011	0.93602	0.958353	1.08965	1.00021	1.06697		0.960702	0.967275	0.943378	1.00559	0.962154	1.09398	1.00418	1.07121
357	sp|Q5VT79|AXA81_HUMAN	Q5VT79	ANXA8L1	Annexin A8-like protein 1 OS=Homo sapiens OX=9606 GN=ANXA8L1 PE=2 SV=2	7	21.2632	9.78166	5.64735	5.84696	18.6441	12.8734	11.5529	6.23188	1.98295	2.16428	14.846	13.3405	2.43455	2.70374	15.1826	15.5038		1.9994	0.919779	0.531026	0.549795	1.75313	1.2105	1.08633	0.58599	0.186459	0.203509	1.39598	1.25442	0.228923	0.254235	1.42764	1.45783		1.75313	1.2105	1.08633	0.58599	0.301177	0.334479	1.87824	1.91797
358	sp|Q63HQ0|AP1AR_HUMAN	Q63HQ0	AP1AR	AP-1 complex-associated regulatory protein OS=Homo sapiens OX=9606 GN=AP1AR PE=1 SV=1	5	9.51161	9.62236	9.43419	8.40606	9.35471	9.57362	9.60564	9.31445	10.5984	10.9974	9.88278	11.8374	12.1198	8.04901	10.6906	11.002		1.029	1.04098	1.02062	0.909397	1.01203	1.03571	1.03917	1.00767	1.14657	1.18974	1.06915	1.28062	1.31116	0.87077	1.15655	1.19023		1.01203	1.03571	1.03917	1.00767	1.11919	0.743284	0.98722	1.01598
359	sp|Q10567|AP1B1_HUMAN	Q10567	AP1B1	AP-1 complex subunit beta-1 OS=Homo sapiens OX=9606 GN=AP1B1 PE=1 SV=2	20	9.82581	9.02948	9.66621	9.46746	10.0557	10.154	10.5369	9.23681	10.2954	10.5911	10.5066	9.97217	10.0009	9.3196	10.8131	10.5287		1.0346	0.950747	1.01779	0.996864	1.0588	1.06916	1.10946	0.972578	1.08404	1.11518	1.10628	1.05001	1.05304	0.981296	1.13856	1.1086		1.0588	1.06916	1.10946	0.972578	0.967085	0.9012	1.04562	1.01812
360	sp|O43747-2|AP1G1_HUMAN	O43747-2	AP1G1	Isoform 2 of AP-1 complex subunit gamma-1 OS=Homo sapiens OX=9606 GN=AP1G1	18	9.92158	9.38446	9.79852	9.33943	9.98332	9.67399	10.2144	9.48661	10.1554	10.1356	10.3139	10.1994	10.3206	10.0293	10.5879	10.4556		1.03231	0.976429	1.01951	0.971744	1.03874	1.00655	1.06279	0.987058	1.05664	1.05458	1.07314	1.06122	1.07383	1.04353	1.10165	1.08788		1.03874	1.00655	1.06279	0.987058	1.01171	0.983163	1.03792	1.02495
361	sp|O75843|AP1G2_HUMAN	O75843	AP1G2	AP-1 complex subunit gamma-like 2 OS=Homo sapiens OX=9606 GN=AP1G2 PE=1 SV=1	1	8.01422	14.2089	10.1094	9.51562	6.36981	7.54286	8.49375	12.2956	10.8316	11.5853	9.54598	9.44204	10.5676	13.5437	8.84858	9.08498		0.766028	1.35814	0.966297	0.909538	0.60885	0.720975	0.811864	1.17526	1.03532	1.10737	0.91244	0.902505	1.01009	1.29456	0.84578	0.868376		0.60885	0.720975	0.811864	1.17526	1.0209	1.30842	0.854834	0.877671
362	sp|Q9BXS5-2|AP1M1_HUMAN	Q9BXS5-2	AP1M1	Isoform 2 of AP-1 complex subunit mu-1 OS=Homo sapiens OX=9606 GN=AP1M1	19	10.088	9.7156	9.223	9.45989	10.1509	9.97656	9.86231	8.82738	10.1855	10.9655	10.5937	9.85429	9.45011	10.4107	10.3758	10.8607		1.04847	1.00977	0.958569	0.98319	1.05501	1.03689	1.02501	0.917452	1.0586	1.13967	1.10103	1.02418	0.982174	1.08201	1.07838	1.12878		1.05501	1.03689	1.02501	0.917452	0.908686	1.00106	0.997694	1.04432
363	sp|P61966|AP1S1_HUMAN	P61966	AP1S1	AP-1 complex subunit sigma-1A OS=Homo sapiens OX=9606 GN=AP1S1 PE=1 SV=1	4	10.0299	10.4325	11.4716	10.7973	9.85813	10.1987	10.2593	10.9798	9.54184	9.85886	9.82417	9.2766	8.11396	9.65706	9.67239	10.0278		0.938883	0.976568	1.07383	1.01071	0.922801	0.954681	0.960357	1.0278	0.893194	0.922869	0.919622	0.868365	0.759532	0.90398	0.905415	0.938681		0.922801	0.954681	0.960357	1.0278	0.842976	1.00329	1.00489	1.04181
364	sp|P56377|AP1S2_HUMAN	P56377	AP1S2	AP-1 complex subunit sigma-2 OS=Homo sapiens OX=9606 GN=AP1S2 PE=1 SV=1	2	9.7127	9.29771	12.1429	11.401	8.25845	11.0555	8.77529	12.0067	10.6653	9.81107	8.98278	7.54407	11.3426	13.568	7.47592	7.96002		0.91297	0.873962	1.1414	1.07167	0.776275	1.03919	0.824856	1.1286	1.00251	0.922217	0.844359	0.709124	1.06618	1.27536	0.702719	0.748223		0.776275	1.03919	0.824856	1.1286	1.22612	1.46668	0.808137	0.860468
365	sp|O95782|AP2A1_HUMAN	O95782	AP2A1	AP-2 complex subunit alpha-1 OS=Homo sapiens OX=9606 GN=AP2A1 PE=1 SV=3	30	10.8771	8.50243	9.39841	9.14802	10.8554	10.2516	9.96306	8.43949	11.3683	11.1483	10.8107	9.75854	9.42878	9.76561	10.2365	10.0477		1.1472	0.896739	0.991237	0.964828	1.14491	1.08122	1.05079	0.890101	1.199	1.17579	1.14019	1.02922	0.99444	1.02996	1.07963	1.05972		1.14491	1.08122	1.05079	0.890101	0.875349	0.906619	0.950334	0.93281
366	sp|O94973-2|AP2A2_HUMAN	O94973-2	AP2A2	Isoform 2 of AP-2 complex subunit alpha-2 OS=Homo sapiens OX=9606 GN=AP2A2	16	10.3347	10.8364	11.0822	10.6767	9.92064	9.58581	9.35847	9.89687	9.88629	9.74934	10.9375	9.11126	9.11751	8.8693	10.3552	10.2817		0.962932	1.00968	1.03258	0.994798	0.924355	0.893157	0.871974	0.92214	0.921154	0.908394	1.0191	0.848941	0.849524	0.826396	0.964848	0.958001		0.924355	0.893157	0.871974	0.92214	0.919002	0.893983	1.04376	1.03635
367	sp|P63010-2|AP2B1_HUMAN	P63010-2	AP2B1	Isoform 2 of AP-2 complex subunit beta OS=Homo sapiens OX=9606 GN=AP2B1	33	10.2996	9.69205	9.37501	9.20437	10.3878	9.90219	9.84901	9.3084	10.5253	10.4283	10.3693	9.99451	10.1537	10.1172	10.3067	10.0866		1.06812	1.00511	0.972234	0.954538	1.07727	1.02691	1.02139	0.965326	1.09152	1.08147	1.07535	1.03648	1.05298	1.0492	1.06886	1.04603		1.07727	1.02691	1.02139	0.965326	0.982991	0.979463	0.997808	0.976496
368	sp|P63010-3|AP2B1_HUMAN	P63010-3	AP2B1	Isoform 3 of AP-2 complex subunit beta OS=Homo sapiens OX=9606 GN=AP2B1	1	10.433	8.25242	5.04387	7.25083	9.14885	8.78364	9.91126	7.9382	9.20132	8.98886	12.4429	14.581	11.8973	11.0561	13.05	12.0205		1.34705	1.06551	0.65124	0.936193	1.18126	1.1341	1.27969	1.02494	1.18803	1.1606	1.60657	1.88263	1.53612	1.42751	1.68496	1.55203		1.18126	1.1341	1.27969	1.02494	1.05253	0.978108	1.15451	1.06343
369	sp|Q96CW1|AP2M1_HUMAN	Q96CW1	AP2M1	AP-2 complex subunit mu OS=Homo sapiens OX=9606 GN=AP2M1 PE=1 SV=2	15	10.9356	9.43958	8.19598	8.33557	10.1521	11.3759	10.5998	8.81157	8.44706	8.63246	12.4242	12.0792	9.97822	7.23096	11.779	11.5829		1.18521	1.02308	0.888292	0.903421	1.1003	1.23293	1.14882	0.955011	0.915504	0.935599	1.34655	1.30916	1.08145	0.783702	1.27663	1.25537		1.1003	1.23293	1.14882	0.955011	0.959838	0.69557	1.13306	1.11419
370	sp|P53680|AP2S1_HUMAN	P53680	AP2S1	AP-2 complex subunit sigma OS=Homo sapiens OX=9606 GN=AP2S1 PE=1 SV=2	17	10.3037	9.3149	9.62529	9.08475	10.2924	9.97535	9.501	8.80092	10.3828	10.5663	10.5262	10.0907	9.3798	9.03945	11.3094	11.8071		1.0753	0.972108	1.0045	0.94809	1.07412	1.04103	0.991529	0.918469	1.08355	1.1027	1.09851	1.05307	0.978881	0.943361	1.18026	1.2322		1.07412	1.04103	0.991529	0.918469	0.902644	0.869891	1.08834	1.13623
371	sp|O00203|AP3B1_HUMAN	O00203	AP3B1	AP-3 complex subunit beta-1 OS=Homo sapiens OX=9606 GN=AP3B1 PE=1 SV=3	36	9.81166	9.16269	10.0549	9.96066	9.75956	9.44561	9.72053	9.25187	10.9474	11.2488	10.4172	9.60878	9.56273	9.49161	10.8906	10.6654		1.00658	0.940006	1.03154	1.02187	1.00124	0.969031	0.997235	0.949155	1.1231	1.15402	1.06871	0.985771	0.981046	0.97375	1.11727	1.09418		1.00124	0.969031	0.997235	0.949155	0.905944	0.899206	1.03174	1.01041
372	sp|Q13367-4|AP3B2_HUMAN	Q13367-4	AP3B2	Isoform 4 of AP-3 complex subunit beta-2 OS=Homo sapiens OX=9606 GN=AP3B2	5	8.6996	9.61336	9.89305	10.1971	9.68573	9.21363	9.06721	9.19891	10.3179	9.99671	11.4794	11.4453	9.1712	8.15184	11.9281	11.9408		0.906135	1.00131	1.03044	1.06211	1.00885	0.959674	0.944424	0.958141	1.0747	1.04124	1.19567	1.19213	0.955256	0.849081	1.24241	1.24374		1.00885	0.959674	0.944424	0.958141	0.848412	0.754113	1.10345	1.10463
373	sp|O14617-5|AP3D1_HUMAN	O14617-5	AP3D1	Isoform 5 of AP-3 complex subunit delta-1 OS=Homo sapiens OX=9606 GN=AP3D1	28	9.04625	8.7542	10.787	10.6251	9.32325	9.63119	9.61682	9.31303	11.7375	11.7437	10.2907	10.1173	9.17455	9.28715	10.0274	10.5249		0.922792	0.893001	1.10036	1.08384	0.951048	0.982461	0.980995	0.950006	1.19732	1.19795	1.04974	1.03205	0.935879	0.947366	1.02288	1.07362		0.951048	0.982461	0.980995	0.950006	0.836155	0.846418	0.913885	0.95922
374	sp|Q9Y2T2|AP3M1_HUMAN	Q9Y2T2	AP3M1	AP-3 complex subunit mu-1 OS=Homo sapiens OX=9606 GN=AP3M1 PE=1 SV=1	6	8.67907	9.14611	9.11815	9.55242	8.81887	9.72395	9.21172	9.28885	9.43229	10.1889	11.3842	13.1781	10.8819	8.13405	11.2221	12.0394		0.951242	1.00243	0.999366	1.04696	0.966564	1.06576	1.00962	1.01808	1.0338	1.11672	1.24772	1.44435	1.19268	0.891506	1.22996	1.31954		0.966564	1.06576	1.00962	1.01808	0.985156	0.736388	1.01595	1.08994
375	sp|P53677|AP3M2_HUMAN	P53677	AP3M2	AP-3 complex subunit mu-2 OS=Homo sapiens OX=9606 GN=AP3M2 PE=1 SV=1	1	10.9763	7.67741	9.52156	9.3303	10.3489	10.4071	11.3653	7.98379	10.3425	10.7544	12.3341	11.1272	7.21139	8.33169	11.4238	10.8641		1.17063	0.818803	1.01548	0.995085	1.10372	1.10993	1.21212	0.851479	1.10303	1.14697	1.31545	1.18673	0.769102	0.888583	1.21836	1.15867		1.10372	1.10993	1.21212	0.851479	0.647367	0.747937	1.02552	0.975275
376	sp|Q92572|AP3S1_HUMAN	Q92572	AP3S1	AP-3 complex subunit sigma-1 OS=Homo sapiens OX=9606 GN=AP3S1 PE=1 SV=1	7	8.71425	9.13472	8.82778	8.6228	8.5646	8.56634	8.5266	8.85218	10.9454	11.3388	12.0872	11.5077	10.2756	9.93507	12.0493	12.0516		0.987463	1.03511	1.00033	0.9771	0.970505	0.970703	0.9662	1.00309	1.24029	1.28487	1.36967	1.30401	1.16439	1.1258	1.36538	1.36564		0.970505	0.970703	0.9662	1.00309	0.895886	0.866196	1.05053	1.05073
377	sp|P59780|AP3S2_HUMAN	P59780	AP3S2	AP-3 complex subunit sigma-2 OS=Homo sapiens OX=9606 GN=AP3S2 PE=2 SV=1	1	12.2951	9.18236	11.7939	12.2291	12.2152	12.1029	13.4933	9.87425	8.79594	8.41076	9.35767	7.42668	7.51935	7.61596	8.74548	8.94196		1.08088	0.807232	1.03682	1.07507	1.07386	1.06398	1.18621	0.868058	0.773262	0.7394	0.822644	0.652889	0.661035	0.669528	0.768826	0.786098		1.07386	1.06398	1.18621	0.868058	0.884861	0.896231	1.02915	1.05227
378	sp|Q9Y6B7|AP4B1_HUMAN	Q9Y6B7	AP4B1	AP-4 complex subunit beta-1 OS=Homo sapiens OX=9606 GN=AP4B1 PE=1 SV=2	16	10.1756	11.835	11.295	11.6618	10.0186	10.6204	10.4814	12.896	8.64748	9.10213	8.67449	8.76564	8.36191	9.19238	8.91279	9.35943		0.905151	1.05276	1.00473	1.03735	0.891189	0.944719	0.93236	1.14715	0.769224	0.809667	0.771626	0.779734	0.743821	0.817694	0.792824	0.832554		0.891189	0.944719	0.93236	1.14715	0.950494	1.04489	1.01311	1.06388
379	sp|Q9UPM8|AP4E1_HUMAN	Q9UPM8	AP4E1	AP-4 complex subunit epsilon-1 OS=Homo sapiens OX=9606 GN=AP4E1 PE=1 SV=2	13	9.89283	10.078	10.7232	10.9273	9.6533	10.423	10.2823	10.6536	9.77479	9.75246	9.79648	9.6571	8.7084	10.1777	9.63641	9.86305		0.950746	0.96854	1.03055	1.05016	0.927726	1.0017	0.988179	1.02386	0.939402	0.937255	0.941486	0.928091	0.836916	0.978124	0.926103	0.947884		0.927726	1.0017	0.988179	1.02386	0.893608	1.04438	0.988836	1.01209
380	sp|O00189|AP4M1_HUMAN	O00189	AP4M1	AP-4 complex subunit mu-1 OS=Homo sapiens OX=9606 GN=AP4M1 PE=1 SV=2	10	10.2514	10.8619	10.9305	11.0893	10.412	10.3265	10.412	11.5887	8.38535	8.617	9.18008	10.726	9.43474	8.63257	9.57732	9.57461		0.950675	1.00729	1.01365	1.02838	0.965568	0.957644	0.965571	1.07469	0.777625	0.799108	0.851326	0.994691	0.874942	0.800552	0.888164	0.887913		0.965568	0.957644	0.965571	1.07469	1.0225	0.935565	1.03795	1.03766
381	sp|Q2VPB7|AP5B1_HUMAN	Q2VPB7	AP5B1	AP-5 complex subunit beta-1 OS=Homo sapiens OX=9606 GN=AP5B1 PE=1 SV=4	3	7.04485	9.48204	9.87227	9.49705	7.36218	7.142	7.86688	11.2737	9.65158	10.0122	11.7032	12.1818	10.4777	10.6618	12.3852	13.3857		0.785025	1.05661	1.10009	1.05828	0.820385	0.79585	0.876625	1.25625	1.0755	1.11569	1.30412	1.35744	1.16755	1.18807	1.38011	1.4916		0.820385	0.79585	0.876625	1.25625	0.962386	0.979296	1.13759	1.22949
382	sp|O43299|AP5Z1_HUMAN	O43299	AP5Z1	AP-5 complex subunit zeta-1 OS=Homo sapiens OX=9606 GN=AP5Z1 PE=1 SV=2	2	10.4527	11.2424	12.2568	11.136	10.8423	12.2405	12.335	13.1875	9.70862	8.26566	6.49286	8.70034	9.47879	9.56586	7.33167	6.763		0.927316	0.997378	1.08737	0.98794	0.961878	1.08593	1.0943	1.16994	0.861306	0.733292	0.576018	0.771856	0.840916	0.84864	0.650433	0.599983		0.961878	1.08593	1.0943	1.16994	1.14314	1.15364	0.8842	0.815618
383	sp|O14727|APAF_HUMAN	O14727	APAF1	Apoptotic protease-activating factor 1 OS=Homo sapiens OX=9606 GN=APAF1 PE=1 SV=2	13	10.6518	10.4014	12.1671	12.1367	10.2272	10.4313	11.027	10.5522	7.81023	7.91707	10.5832	9.1591	6.80704	8.12914	10.8174	11.182		0.939373	0.917293	1.07301	1.07032	0.901931	0.919924	0.972466	0.930594	0.688778	0.6982	0.933321	0.807733	0.600308	0.716902	0.953975	0.986135		0.901931	0.919924	0.972466	0.930594	0.767649	0.916746	1.2199	1.26103
384	sp|O96018|APBA3_HUMAN	O96018	APBA3	Amyloid-beta A4 precursor protein-binding family A member 3 OS=Homo sapiens OX=9606 GN=APBA3 PE=1 SV=1	5	9.42252	9.22594	9.33231	9.67012	9.97529	9.49571	10.0311	8.57223	11.4432	11.327	9.9529	10.2425	10.7901	10.012	10.131	10.376		1.00104	0.980156	0.991457	1.02735	1.05977	1.00882	1.0657	0.910707	1.21572	1.20337	1.05739	1.08816	1.14633	1.06367	1.07631	1.10234		1.05977	1.00882	1.0657	0.910707	1.00453	0.932095	0.943174	0.965979
385	sp|Q92870-4|APBB2_HUMAN	Q92870-4	APBB2	Isoform 4 of Amyloid-beta A4 precursor protein-binding family B member 2 OS=Homo sapiens OX=9606 GN=APBB2	2	9.04474	10.0408	9.0382	9.63977	9.44616	9.67526	8.50437	9.87418	10.9344	12.0117	10.9206	9.51975	9.24116	11.417	9.65883	11.033		0.958041	1.06354	0.957349	1.02107	1.00056	1.02483	0.900804	1.0459	1.1582	1.27231	1.15674	1.00835	0.978846	1.20932	1.02309	1.16865		1.00056	1.02483	0.900804	1.0459	0.851984	1.05259	0.890491	1.01719
386	sp|P25054|APC_HUMAN	P25054	APC	Adenomatous polyposis coli protein OS=Homo sapiens OX=9606 GN=APC PE=1 SV=2	15	9.52358	8.49187	9.12175	9.32263	9.33326	8.85237	9.11717	9.37844	10.7187	10.661	11.1798	11.0128	10.1911	10.5496	11.2796	11.2664		1.04483	0.931641	1.00075	1.02278	1.02395	0.971191	1.00024	1.02891	1.17595	1.16962	1.22653	1.20821	1.11806	1.15739	1.23748	1.23603		1.02395	0.971191	1.00024	1.02891	0.935556	0.96847	1.03548	1.03427
387	sp|P13798|ACPH_HUMAN	P13798	APEH	Acylamino-acid-releasing enzyme OS=Homo sapiens OX=9606 GN=APEH PE=1 SV=4	11	9.84984	9.85343	9.46472	9.51338	10.189	9.74179	10.2451	9.81174	10.5269	10.0554	10.1465	9.87334	9.93008	8.46565	11.4194	10.9137		1.01856	1.01893	0.978737	0.983768	1.05364	1.00739	1.05943	1.01462	1.08858	1.03982	1.04924	1.02099	1.02686	0.875424	1.18087	1.12857		1.05364	1.00739	1.05943	1.01462	0.978282	0.834011	1.12501	1.07519
388	sp|P27695|APEX1_HUMAN	P27695	APEX1	DNA-(apurinic or apyrimidinic site) endonuclease OS=Homo sapiens OX=9606 GN=APEX1 PE=1 SV=2	19	9.65974	10.3671	9.48411	8.89476	9.61382	9.53163	10.1266	10.2888	9.88061	9.59929	9.75583	10.6688	11.0399	10.9634	10.4359	9.68978		1.00607	1.07974	0.987782	0.9264	1.00129	0.992732	1.0547	1.07159	1.02908	0.999778	1.01608	1.11117	1.14982	1.14185	1.08691	1.0092		1.00129	0.992732	1.0547	1.07159	1.10663	1.09896	1.04609	0.971297
389	sp|Q9UBZ4|APEX2_HUMAN	Q9UBZ4	APEX2	DNA-(apurinic or apyrimidinic site) endonuclease 2 OS=Homo sapiens OX=9606 GN=APEX2 PE=1 SV=1	6	10.1646	7.94262	8.19036	8.56317	10.5383	11.857	11.3231	7.86923	9.32716	9.92994	12.4303	13.7822	8.65024	5.60074	11.6046	12.2265		1.16631	0.911354	0.939781	0.982558	1.20919	1.36049	1.29924	0.902933	1.07022	1.13938	1.42628	1.5814	0.992548	0.642642	1.33154	1.40289		1.20919	1.36049	1.29924	0.902933	0.760971	0.492703	1.02087	1.07558
390	sp|Q96BI3|APH1A_HUMAN	Q96BI3	APH1A	Gamma-secretase subunit APH-1A OS=Homo sapiens OX=9606 GN=APH1A PE=1 SV=1	2	11.321	9.9412	7.01631	8.81545	11.0333	9.77917	9.675	7.60118	10.8099	10.817	10.4495	9.92447	11.79	12.1913	10	8.83521		1.22079	1.072	0.756598	0.950607	1.18977	1.05453	1.0433	0.819667	1.16567	1.16644	1.12681	1.0702	1.27136	1.31464	1.07835	0.952737		1.18977	1.05453	1.0433	0.819667	1.12284	1.16106	0.952367	0.841432
391	sp|Q9BZZ5|API5_HUMAN	Q9BZZ5	API5	Apoptosis inhibitor 5 OS=Homo sapiens OX=9606 GN=API5 PE=1 SV=3	25	10.3162	10.2976	10.2365	10.0466	9.85755	9.95084	9.9866	9.85662	9.84845	10.1608	9.54771	9.76066	10.035	9.9675	10.142	9.98937		1.00899	1.00718	1.0012	0.982631	0.964136	0.97326	0.976757	0.964045	0.963246	0.993792	0.933832	0.95466	0.981493	0.97489	0.991955	0.977029		0.964136	0.97326	0.976757	0.964045	1.02092	1.01405	1.0318	1.01627
392	sp|Q96GX9|MTNB_HUMAN	Q96GX9	APIP	Methylthioribulose-1-phosphate dehydratase OS=Homo sapiens OX=9606 GN=APIP PE=1 SV=1	13	9.57783	10.6361	10.4773	10.1631	8.84393	9.70489	10.0319	9.71912	10.2988	10.5616	10.2715	9.61855	10.0619	10.0262	9.98385	10.0234		0.937753	1.04136	1.02582	0.995061	0.865898	0.950193	0.982207	0.951587	1.00835	1.03408	1.00567	0.94174	0.98515	0.981655	0.977506	0.981375		0.865898	0.950193	0.982207	0.951587	0.987662	0.984158	0.979999	0.983877
393	sp|Q06481|APLP2_HUMAN	Q06481	APLP2	Amyloid-like protein 2 OS=Homo sapiens OX=9606 GN=APLP2 PE=1 SV=2	28	10.777	5.14111	5.441	5.7147	11.4038	10.6266	10.1443	4.71831	18.5355	18.69	10.2641	7.44272	13.3319	7.89582	9.46237	10.4107		1.59224	0.759569	0.803875	0.844313	1.68484	1.57001	1.49876	0.697102	2.73851	2.76133	1.51647	1.09962	1.96971	1.16656	1.39801	1.53813		1.68484	1.57001	1.49876	0.697102	0.970789	0.574949	0.68902	0.758078
394	sp|Q9HDC9|APMAP_HUMAN	Q9HDC9	APMAP	Adipocyte plasma membrane-associated protein OS=Homo sapiens OX=9606 GN=APMAP PE=1 SV=2	10	9.76869	10.71	8.34268	8.69492	10.236	8.58529	8.74517	8.99825	11.5171	10.2573	9.05208	10.5963	12.6157	10.3719	10.4963	11.0123		1.04154	1.14191	0.889499	0.927055	1.09137	0.915366	0.932412	0.959395	1.22795	1.09363	0.965135	1.12978	1.34509	1.10585	1.11912	1.17413		1.09137	0.915366	0.932412	0.959395	1.21824	1.00156	1.01358	1.0634
395	sp|P02647|APOA1_HUMAN	P02647	APOA1	Apolipoprotein A-I OS=Homo sapiens OX=9606 GN=APOA1 PE=1 SV=1	1	9.07937	14.1099	9.27308	11.0603	8.85929	7.28619	7.07706	10.7394	13.2826	12.3553	8.64616	10.3119	12.1508	10.2745	8.77355	6.7208		0.834452	1.29679	0.852254	1.01651	0.814225	0.669646	0.650426	0.987018	1.22075	1.13553	0.794637	0.947726	1.11673	0.944292	0.806344	0.617684		0.814225	0.669646	0.650426	0.987018	1.08985	0.921566	0.786938	0.602818
396	sp|P04114|APOB_HUMAN	P04114	APOB	Apolipoprotein B-100 OS=Homo sapiens OX=9606 GN=APOB PE=1 SV=2	7	10.8981	3.83435	4.21757	4.44024	10.4133	10.9704	9.66399	3.60771	17.3951	17.7929	13.9367	6.30603	15.8019	6.22962	11.7198	12.7722		1.8637	0.655718	0.721253	0.759333	1.7808	1.87607	1.65265	0.61696	2.97477	3.04278	2.38334	1.0784	2.70231	1.06534	2.00423	2.18419		1.7808	1.87607	1.65265	0.61696	1.1403	0.449542	0.845727	0.921669
397	sp|Q9UH17|ABC3B_HUMAN	Q9UH17	APOBEC3B	DNA dC->dU-editing enzyme APOBEC-3B OS=Homo sapiens OX=9606 GN=APOBEC3B PE=1 SV=1	6	9.25598	8.61363	10.9038	11.3104	10.0343	11.7801	10.6246	11.3021	9.10956	8.77902	8.30366	9.01578	10.9909	12.5044	8.63787	8.83373		0.923662	0.859561	1.0881	1.12868	1.00133	1.17555	1.06024	1.12785	0.909051	0.876066	0.828629	0.899692	1.09679	1.24783	0.861981	0.881525		1.00133	1.17555	1.06024	1.12785	1.24868	1.42063	0.981353	1.0036
398	sp|Q9NRW3|ABC3C_HUMAN	Q9NRW3	APOBEC3C	DNA dC->dU-editing enzyme APOBEC-3C OS=Homo sapiens OX=9606 GN=APOBEC3C PE=1 SV=2	3	9.80048	6.45187	8.41283	7.83533	10.0257	8.94918	9.25366	6.83883	9.93044	10.3042	12.6155	12.0193	11.4302	7.10984	15.1	13.9227		1.20619	0.794064	1.03541	0.964333	1.23392	1.10142	1.13889	0.841688	1.22219	1.26818	1.55265	1.47927	1.40677	0.875043	1.85843	1.71353		1.23392	1.10142	1.13889	0.841688	1.01898	0.633825	1.34613	1.24118
399	sp|Q96AK3|ABC3D_HUMAN	Q96AK3	APOBEC3D	DNA dC->dU-editing enzyme APOBEC-3D OS=Homo sapiens OX=9606 GN=APOBEC3D PE=1 SV=1	3	9.83303	7.78037	11.5817	11.1317	11.1493	11.2118	11.9611	10.9148	9.15204	8.78485	8.51742	8.30434	11.6013	11.6974	8.40619	7.97274		0.975335	0.771733	1.14878	1.10415	1.1059	1.11209	1.18642	1.08263	0.907789	0.871367	0.84484	0.823705	1.15073	1.16026	0.833808	0.790814		1.1059	1.11209	1.18642	1.08263	1.33507	1.34613	0.967379	0.917497
400	sp|P02655|APOC2_HUMAN	P02655	APOC2	Apolipoprotein C-II OS=Homo sapiens OX=9606 GN=APOC2 PE=1 SV=1	1	10.4012	11.3005	8.92744	8.39649	8.64704	11.4947	10.1554	6.60675	10.9657	12.012	8.99482	8.80694	15.6102	10.2675	8.74779	8.66543		1.06609	1.15827	0.915033	0.860612	0.886293	1.17817	1.04089	0.67717	1.12395	1.23119	0.921939	0.902682	1.6	1.05239	0.896619	0.888178		0.886293	1.17817	1.04089	0.67717	1.53118	1.00713	0.858058	0.849979
401	sp|P02656|APOC3_HUMAN	P02656	APOC3	Apolipoprotein C-III OS=Homo sapiens OX=9606 GN=APOC3 PE=1 SV=1	2	11.0017	10.4241	8.71985	9.62875	9.6788	9.03141	7.62859	7.37139	13.7837	12.3807	9.79451	9.63337	16.8008	8.83056	7.69738	7.59435		1.10641	1.04832	0.876931	0.968337	0.97337	0.908264	0.767186	0.74132	1.38619	1.24509	0.985007	0.968801	1.68961	0.888065	0.774104	0.763743		0.97337	0.908264	0.767186	0.74132	1.474	0.774741	0.675323	0.666284
402	sp|P02649|APOE_HUMAN	P02649	APOE	Apolipoprotein E OS=Homo sapiens OX=9606 GN=APOE PE=1 SV=1	3	8.7677	12.85	9.25121	8.52058	7.33463	7.30754	9.28919	13.3007	12.7914	11.7428	9.23295	9.25736	15.2057	9.30227	8.26609	7.57996		0.890359	1.30492	0.93946	0.865265	0.744831	0.74208	0.943317	1.35068	1.29897	1.19248	0.937605	0.940084	1.54414	0.944645	0.839421	0.769744		0.744831	0.74208	0.943317	1.35068	1.41368	0.864835	0.768501	0.704711
403	sp|O14791-2|APOL1_HUMAN	O14791-2	APOL1	Isoform 2 of Apolipoprotein L1 OS=Homo sapiens OX=9606 GN=APOL1	1	10.7916	10.068	5.87951	6.69963	8.5927	10.596	8.56165	9.80739	7.37688	7.96796	11.2633	12.0323	8.84931	19.0701	11.3896	11.054		1.29091	1.20435	0.703316	0.801421	1.02787	1.26751	1.02416	1.17318	0.882434	0.95314	1.34733	1.43932	1.05857	2.2812	1.36245	1.3223		1.02787	1.26751	1.02416	1.17318	0.916068	1.97411	1.17904	1.1443
404	sp|Q9BQE5|APOL2_HUMAN	Q9BQE5	APOL2	Apolipoprotein L2 OS=Homo sapiens OX=9606 GN=APOL2 PE=1 SV=1	8	10.3736	10.2962	11.4299	11.7886	10.7119	9.18071	9.49326	10.285	10.3157	9.09201	9.11673	9.28793	10.1875	10.1042	9.11605	9.22064		0.945458	0.938398	1.04172	1.07442	0.976284	0.836733	0.865219	0.937381	0.940181	0.82865	0.830903	0.846506	0.928494	0.920901	0.830841	0.840373		0.976284	0.836733	0.865219	0.937381	1.07769	1.06888	0.964345	0.975408
405	sp|Q9BWW8|APOL6_HUMAN	Q9BWW8	APOL6	Apolipoprotein L6 OS=Homo sapiens OX=9606 GN=APOL6 PE=1 SV=1	1	18.5163	9.98794	11.7749	10.1622	15.7645	12.4912	16.5274	9.42196	4.39038	5.16669	12.8336	9.0946	5.30397	1.49044	6.84209	10.2319		1.46834	0.792045	0.933754	0.80586	1.25012	0.990554	1.31062	0.747162	0.348157	0.409719	1.01771	0.721203	0.420606	0.118192	0.542578	0.811391		1.25012	0.990554	1.31062	0.747162	0.673835	0.189351	0.869243	1.2999
406	sp|Q9BUR5|MIC26_HUMAN	Q9BUR5	APOO	MICOS complex subunit MIC26 OS=Homo sapiens OX=9606 GN=APOO PE=1 SV=1	6	9.79656	8.49726	9.53255	8.58534	10.6913	8.1958	8.90816	8.02318	11.8797	10.372	12.6323	9.86919	10.6848	9.44983	11.9311	10.9508		1.0762	0.933465	1.0472	0.943141	1.17449	0.900348	0.978604	0.881384	1.30504	1.13942	1.38772	1.08418	1.17378	1.03811	1.31069	1.203		1.17449	0.900348	0.978604	0.881384	0.955	0.844616	1.06639	0.978775
407	sp|Q6UXV4|MIC27_HUMAN	Q6UXV4	APOOL	MICOS complex subunit MIC27 OS=Homo sapiens OX=9606 GN=APOOL PE=1 SV=1	9	10.1026	9.49577	9.73832	9.92802	10.2392	8.86106	8.93933	9.67242	9.33028	9.49437	11.5749	10.9413	9.22753	9.50083	11.1744	11.7798		1.02918	0.96736	0.99207	1.01139	1.04309	0.902701	0.910675	0.985356	0.950502	0.967217	1.17917	1.11462	0.940034	0.967876	1.13837	1.20004		1.04309	0.902701	0.910675	0.985356	0.892825	0.919269	1.0812	1.13977
408	sp|P05067|A4_HUMAN	P05067	APP	Amyloid-beta precursor protein OS=Homo sapiens OX=9606 GN=APP PE=1 SV=3	17	10.3901	6.16362	6.21968	6.12336	10.6265	9.97105	9.4936	5.87683	21.327	21.2727	7.07906	5.3765	17.1369	9.77409	6.5075	6.66151		1.43824	0.853191	0.860951	0.847619	1.47096	1.38023	1.31414	0.813494	2.95216	2.94465	0.97991	0.744236	2.37216	1.35297	0.900793	0.922112		1.47096	1.38023	1.31414	0.813494	1.24507	0.71013	0.472798	0.483988
409	sp|Q92624|APBP2_HUMAN	Q92624	APPBP2	Amyloid protein-binding protein 2 OS=Homo sapiens OX=9606 GN=APPBP2 PE=1 SV=2	2	8.49128	9.95904	11.0553	9.61023	8.57722	9.00685	9.11202	8.35419	10.4183	11.1336	12.8085	11.1996	7.82951	7.75751	12.1281	12.5587		0.86832	1.01841	1.13052	0.982744	0.877109	0.921042	0.931797	0.854301	1.06538	1.13853	1.3098	1.14528	0.800647	0.793285	1.24022	1.28426		0.877109	0.921042	0.931797	0.854301	0.687402	0.681081	1.0648	1.10261
410	sp|Q9UKG1|DP13A_HUMAN	Q9UKG1	APPL1	DCC-interacting protein 13-alpha OS=Homo sapiens OX=9606 GN=APPL1 PE=1 SV=1	18	9.34315	10.1436	10.1282	9.93973	9.27666	9.69566	9.90209	9.89483	10.9312	10.9823	10.2328	9.69231	9.46451	11.1913	9.63269	9.54894		0.944832	1.02578	1.02422	1.00516	0.938108	0.98048	1.00136	1.00062	1.10543	1.11059	1.0348	0.98014	0.957104	1.13172	0.974112	0.965642		0.938108	0.98048	1.00136	1.00062	0.904859	1.06995	0.920939	0.912932
411	sp|Q8NEU8-3|DP13B_HUMAN	Q8NEU8-3	APPL2	Isoform 3 of DCC-interacting protein 13-beta OS=Homo sapiens OX=9606 GN=APPL2	7	8.28506	8.54826	8.18361	8.40706	8.35209	7.98673	7.838	8.3812	12.1525	12.4074	11.8687	10.6649	11.0987	12.2509	11.7952	11.7797		0.99151	1.02301	0.979369	1.00611	0.999533	0.955809	0.938009	1.00302	1.45434	1.48485	1.42038	1.27631	1.32823	1.46612	1.41159	1.40973		0.999533	0.955809	0.938009	1.00302	0.942695	1.04056	1.00186	1.00054
412	sp|P07741|APT_HUMAN	P07741	APRT	Adenine phosphoribosyltransferase OS=Homo sapiens OX=9606 GN=APRT PE=1 SV=2	9	8.49929	8.15509	6.4483	6.82816	7.35177	8.81177	8.42684	7.47625	9.56184	10.42	14.0929	13.8643	11.4653	10.1619	14.9152	13.5209		1.13586	1.08986	0.86176	0.912525	0.982501	1.17762	1.12618	0.999137	1.27786	1.39255	1.8834	1.85284	1.53224	1.35805	1.99329	1.80696		0.982501	1.17762	1.12618	0.999137	0.956658	0.847902	1.24451	1.12818
413	sp|Q7Z2E3-4|APTX_HUMAN	Q7Z2E3-4	APTX	Isoform 4 of Aprataxin OS=Homo sapiens OX=9606 GN=APTX	8	9.78732	10.9257	10.76	10.9072	9.55387	9.17248	9.45687	11.3991	11.0463	10.9713	8.40925	8.16616	11.2592	10.9227	8.79534	8.46724		0.923764	1.03121	1.01557	1.02946	0.901731	0.865733	0.892575	1.07589	1.04259	1.03552	0.793697	0.770753	1.06269	1.03093	0.830138	0.79917		0.901731	0.865733	0.892575	1.07589	1.16697	1.13209	0.911599	0.877592
414	sp|O60306|AQR_HUMAN	O60306	AQR	RNA helicase aquarius OS=Homo sapiens OX=9606 GN=AQR PE=1 SV=4	25	9.34729	10.8509	10.6953	10.9152	9.56189	9.525	9.57321	10.4678	9.81129	9.74773	9.02848	9.39488	10.6921	12.8092	8.70592	8.8738		0.894289	1.03815	1.02326	1.0443	0.914821	0.911292	0.915904	1.00149	0.938682	0.932601	0.863788	0.898842	1.02295	1.2255	0.832927	0.848989		0.914821	0.911292	0.915904	1.00149	1.12601	1.34896	0.916838	0.934518
415	sp|P10398|ARAF_HUMAN	P10398	ARAF	Serine/threonine-protein kinase A-Raf OS=Homo sapiens OX=9606 GN=ARAF PE=1 SV=2	9	8.04184	8.38821	8.99605	9.17394	8.75834	8.60851	9.3189	8.65006	12.8061	12.5069	11.0974	10.3321	11.2229	11.372	10.4744	10.2524		0.929692	0.969734	1.04	1.06057	1.01252	0.995203	1.07733	1.00001	1.48047	1.44588	1.28293	1.19447	1.29744	1.31468	1.21091	1.18525		1.01252	0.995203	1.07733	1.00001	0.960402	0.973161	0.896346	0.877355
416	sp|Q96P48|ARAP1_HUMAN	Q96P48	ARAP1	Arf-GAP with Rho-GAP domain, ANK repeat and PH domain-containing protein 1 OS=Homo sapiens OX=9606 GN=ARAP1 PE=1 SV=3	15	8.24005	8.92402	9.91236	10.2077	7.87411	7.90191	7.96641	9.76635	11.2817	11.381	11.1627	10.7318	10.0929	11.461	11.2995	11.7965		0.884027	0.957405	1.06344	1.09513	0.844767	0.847749	0.854669	1.04777	1.21034	1.221	1.19758	1.15135	1.0828	1.22959	1.21226	1.26558		0.844767	0.847749	0.854669	1.04777	0.90606	1.02888	1.01439	1.059
417	sp|Q8WZ64|ARAP2_HUMAN	Q8WZ64	ARAP2	Arf-GAP with Rho-GAP domain, ANK repeat and PH domain-containing protein 2 OS=Homo sapiens OX=9606 GN=ARAP2 PE=1 SV=3	1	15.1945	12.6666	17.3268	3.16157	7.30872	6.57592	16.7153	2.50336	17.1763	11.9948	14.1536	6.86047	6.88441	11.3674	7.463	2.64731		1.25706	1.04792	1.43346	0.26156	0.604658	0.544032	1.38287	0.207106	1.42101	0.992338	1.17094	0.567574	0.569554	0.940435	0.617422	0.219014		0.604658	0.544032	1.38287	0.207106	0.548722	0.906037	0.594838	0.211004
418	sp|Q8WWN8|ARAP3_HUMAN	Q8WWN8	ARAP3	Arf-GAP with Rho-GAP domain, ANK repeat and PH domain-containing protein 3 OS=Homo sapiens OX=9606 GN=ARAP3 PE=1 SV=1	8	8.29175	8.98499	10.2057	9.95401	7.95989	7.61519	7.84883	9.37293	11.7596	11.521	11.6764	10.0996	9.84273	12.118	11.4116	11.3378		0.885954	0.960025	1.09046	1.06356	0.850496	0.813665	0.838629	1.00148	1.25648	1.23099	1.24759	1.07912	1.05167	1.29478	1.21931	1.21141		0.850496	0.813665	0.838629	1.00148	0.873811	1.0758	1.0131	1.00654
419	sp|P48444|COPD_HUMAN	P48444	ARCN1	Coatomer subunit delta OS=Homo sapiens OX=9606 GN=ARCN1 PE=1 SV=1	22	9.6025	10.0059	8.9583	9.55701	9.22512	9.67761	8.9823	9.0282	10.053	10.9434	11.5338	10.8348	9.34565	9.37251	11.1323	11.7475		1.00751	1.04984	0.939919	1.00274	0.967914	1.01539	0.942437	0.947252	1.05477	1.1482	1.21015	1.13681	0.980559	0.983378	1.16802	1.23257		0.967914	1.01539	0.942437	0.947252	0.862044	0.864521	1.02684	1.0836
420	sp|O15033|AREL1_HUMAN	O15033	AREL1	Apoptosis-resistant E3 ubiquitin protein ligase 1 OS=Homo sapiens OX=9606 GN=AREL1 PE=1 SV=3	1	10.0093	9.76072	10.2421	8.36697	7.16119	9.96359	8.72293	8.61774	11.5127	10.3177	9.1701	14.5923	11.7906	10.3995	9.85437	9.51824		1.0432	1.0173	1.06747	0.872034	0.746364	1.03844	0.909134	0.89817	1.19989	1.07535	0.95574	1.52086	1.22885	1.08387	1.02706	0.992023		0.746364	1.03844	0.909134	0.89817	1.03442	0.912382	0.864555	0.835065
421	sp|P61204|ARF3_HUMAN	P61204	ARF3	ADP-ribosylation factor 3 OS=Homo sapiens OX=9606 GN=ARF3 PE=1 SV=2	13	9.44009	8.37656	8.93405	8.8968	10.3375	11.2225	11.0019	8.50277	12.2432	10.4081	12.0379	9.97414	9.06227	9.18998	10.5318	9.84051		1.05927	0.939932	1.00249	0.998309	1.15997	1.25928	1.23452	0.954095	1.37381	1.16789	1.35077	1.1192	1.01688	1.03121	1.18177	1.1042		1.15997	1.25928	1.23452	0.954095	0.811607	0.823045	0.943217	0.881306
422	sp|P18085|ARF4_HUMAN	P18085	ARF4	ADP-ribosylation factor 4 OS=Homo sapiens OX=9606 GN=ARF4 PE=1 SV=3	18	10.1239	9.27751	9.56359	9.80908	10.4001	10.1045	10.1375	9.46945	10.5371	10.5004	10.5754	9.77972	9.17416	9.26361	10.5778	10.7061		1.0444	0.957085	0.986597	1.01192	1.0729	1.0424	1.04581	0.976886	1.08703	1.08324	1.09098	1.00889	0.946422	0.95565	1.09123	1.10446		1.0729	1.0424	1.04581	0.976886	0.88655	0.895194	1.02219	1.03459
423	sp|P84085|ARF5_HUMAN	P84085	ARF5	ADP-ribosylation factor 5 OS=Homo sapiens OX=9606 GN=ARF5 PE=1 SV=2	11	10.2665	9.15541	10.0804	10.1688	10.6302	10.248	10.6958	9.51047	11.4177	10.8654	10.1174	8.77893	8.79463	10.2267	9.6815	9.36199		1.03516	0.92313	1.0164	1.02531	1.07183	1.03329	1.07845	0.958931	1.15124	1.09555	1.02013	0.88517	0.886753	1.03115	0.976175	0.943959		1.07183	1.03329	1.07845	0.958931	0.854272	0.993377	0.940419	0.909383
424	sp|P62330|ARF6_HUMAN	P62330	ARF6	ADP-ribosylation factor 6 OS=Homo sapiens OX=9606 GN=ARF6 PE=1 SV=2	3	8.83927	7.63695	11.2256	11.9863	11.2103	11.0748	11.125	8.36127	16.4732	13.605	8.75205	6.88415	9.06818	9.97208	6.81723	6.96855		0.890872	0.769695	1.13138	1.20805	1.12983	1.11619	1.12124	0.842696	1.66027	1.37119	0.882082	0.693823	0.913942	1.00504	0.687079	0.70233		1.12983	1.11619	1.12124	0.842696	0.793463	0.872555	0.596506	0.609746
425	sp|Q8N6T3-2|ARFG1_HUMAN	Q8N6T3-2	ARFGAP1	Isoform 2 of ADP-ribosylation factor GTPase-activating protein 1 OS=Homo sapiens OX=9606 GN=ARFGAP1	11	7.75319	7.61867	8.42059	7.90991	8.22751	7.92338	7.88604	9.1044	10.9619	9.52187	14.2808	12.941	10.2808	10.1648	13.1959	13.8092		0.978248	0.961275	1.06246	0.998022	1.03809	0.999722	0.995011	1.14874	1.3831	1.20141	1.80186	1.63282	1.29716	1.28253	1.66497	1.74236		1.03809	0.999722	0.995011	1.14874	0.862018	0.852296	1.10644	1.15787
426	sp|Q8N6H7|ARFG2_HUMAN	Q8N6H7	ARFGAP2	ADP-ribosylation factor GTPase-activating protein 2 OS=Homo sapiens OX=9606 GN=ARFGAP2 PE=1 SV=1	7	10.9021	11.5887	11.6651	11.5621	10.5224	10.9687	11.0542	13.0224	8.24759	8.54347	7.79388	7.89576	9.31421	10.7175	8.03252	8.16934		0.953858	1.01393	1.02061	1.0116	0.920632	0.95968	0.96716	1.13937	0.721605	0.747492	0.681908	0.690822	0.814926	0.937704	0.702787	0.714758		0.920632	0.95968	0.96716	1.13937	1.14705	1.31986	0.989205	1.00605
427	sp|Q9NP61|ARFG3_HUMAN	Q9NP61	ARFGAP3	ADP-ribosylation factor GTPase-activating protein 3 OS=Homo sapiens OX=9606 GN=ARFGAP3 PE=1 SV=1	17	7.95216	9.67573	8.62011	8.53306	7.63756	7.07401	7.06341	8.68586	11.5383	11.7428	12.87	11.5327	9.81537	10.5267	13.2079	13.5242		0.914539	1.11276	0.991357	0.981346	0.878359	0.813548	0.812329	0.998918	1.32697	1.35048	1.48012	1.32632	1.12882	1.21063	1.51898	1.55536		0.878359	0.813548	0.812329	0.998918	0.82337	0.883041	1.10796	1.13449
428	sp|Q9Y6D6|BIG1_HUMAN	Q9Y6D6	ARFGEF1	Brefeldin A-inhibited guanine nucleotide-exchange protein 1 OS=Homo sapiens OX=9606 GN=ARFGEF1 PE=1 SV=2	22	8.80356	9.7572	10.2149	10.2197	8.90429	8.6709	8.86006	10.7392	10.7204	10.5864	10.9349	10.0227	9.26296	10.1406	11.0767	11.0856		0.903035	1.00086	1.04781	1.0483	0.913368	0.889427	0.90883	1.10158	1.09965	1.08591	1.12166	1.02809	0.950158	1.04018	1.1362	1.13711		0.913368	0.889427	0.90883	1.10158	0.876669	0.95973	1.04833	1.04917
429	sp|Q9Y6D5|BIG2_HUMAN	Q9Y6D5	ARFGEF2	Brefeldin A-inhibited guanine nucleotide-exchange protein 2 OS=Homo sapiens OX=9606 GN=ARFGEF2 PE=1 SV=3	21	9.1957	9.32698	9.94622	10.1658	9.08298	8.64788	9.26202	9.86957	9.5633	9.66342	11.4625	11.3627	8.97077	10.0371	11.6352	11.8079		0.952066	0.965658	1.02977	1.0525	0.940396	0.895348	0.958933	1.02183	0.990126	1.00049	1.18676	1.17642	0.928778	1.03918	1.20464	1.22251		0.940396	0.895348	0.958933	1.02183	0.853304	0.954732	1.10675	1.12317
430	sp|Q5TH69|BIG3_HUMAN	Q5TH69	ARFGEF3	Brefeldin A-inhibited guanine nucleotide-exchange protein 3 OS=Homo sapiens OX=9606 GN=ARFGEF3 PE=1 SV=3	4	8.34928	8.85587	7.72899	7.58717	8.42222	6.79339	7.3263	8.52293	11.9744	12.165	13.1633	10.4988	9.53758	14.1763	12.0983	12.8001		1.02693	1.08924	0.950637	0.933193	1.0359	0.835562	0.901108	1.04829	1.47281	1.49625	1.61904	1.29132	1.17309	1.74364	1.48805	1.57436		1.0359	0.835562	0.901108	1.04829	0.798097	1.18626	1.01238	1.0711
431	sp|P53367|ARFP1_HUMAN	P53367	ARFIP1	Arfaptin-1 OS=Homo sapiens OX=9606 GN=ARFIP1 PE=1 SV=2	23	9.38029	10.6702	9.78762	9.56514	8.73014	9.26689	9.60582	9.63143	10.3541	10.6539	11.1133	9.93489	9.27091	10.0244	10.9092	11.1018		0.952234	1.08318	0.993585	0.971	0.886235	0.940723	0.975129	0.977729	1.05109	1.08152	1.12816	1.00853	0.941131	1.01762	1.10745	1.12699		0.886235	0.940723	0.975129	0.977729	0.881765	0.953426	1.03759	1.0559
432	sp|P53367-2|ARFP1_HUMAN	P53367-2	ARFIP1	Isoform A of Arfaptin-1 OS=Homo sapiens OX=9606 GN=ARFIP1	1	10.5875	10.7137	9.09456	9.02351	7.93908	8.03373	8.62611	9.66825	12.1119	11.8417	9.51377	9.69154	9.72342	10.4241	10.6819	12.3253		1.07435	1.08715	0.922855	0.915646	0.805605	0.815209	0.87532	0.98107	1.22903	1.20162	0.965394	0.983434	0.986668	1.05777	1.08393	1.25069		0.805605	0.815209	0.87532	0.98107	0.901173	0.966115	0.990004	1.14231
433	sp|P53365|ARFP2_HUMAN	P53365	ARFIP2	Arfaptin-2 OS=Homo sapiens OX=9606 GN=ARFIP2 PE=1 SV=1	10	10.0001	8.77961	10.1478	8.67164	9.80059	8.94177	10.1635	7.60341	11.8612	10.8638	11.9605	10.0845	9.91025	8.41167	11.8351	10.9645		1.06387	0.934023	1.07957	0.922536	1.04264	0.951275	1.08125	0.808892	1.26186	1.15575	1.27243	1.07285	1.05431	0.894879	1.25909	1.16646		1.04264	0.951275	1.08125	0.808892	0.885435	0.751543	1.05742	0.979623
434	sp|Q13795|ARFRP_HUMAN	Q13795	ARFRP1	ADP-ribosylation factor-related protein 1 OS=Homo sapiens OX=9606 GN=ARFRP1 PE=1 SV=1	1	9.09784	9.64325	9.76959	9.05522	8.45153	8.47216	8.50111	9.75313	11.0622	10.5708	11.65	10.7593	10.9141	10.75	10.9554	10.5942		0.968734	1.02681	1.04026	0.964196	0.899915	0.902112	0.905194	1.03851	1.1779	1.12558	1.24049	1.14565	1.16213	1.14466	1.16653	1.12807		0.899915	0.902112	0.905194	1.03851	0.991233	0.976335	0.994988	0.962181
435	sp|P78540|ARGI2_HUMAN	P78540	ARG2	Arginase-2, mitochondrial OS=Homo sapiens OX=9606 GN=ARG2 PE=1 SV=1	1	5.27848	14.7275	8.41763	7.74869	5.00232	5.7748	5.85092	12.2343	7.5661	8.03288	10.6532	8.49196	16.9861	18.5434	11.9233	12.7685		0.583705	1.62859	0.930838	0.856865	0.553166	0.638588	0.647007	1.35289	0.836674	0.888291	1.17805	0.939058	1.87836	2.05057	1.3185	1.41196		0.553166	0.638588	0.647007	1.35289	1.95556	2.13485	1.37269	1.47
436	sp|Q9NWB6|ARGL1_HUMAN	Q9NWB6	ARGLU1	Arginine and glutamate-rich protein 1 OS=Homo sapiens OX=9606 GN=ARGLU1 PE=1 SV=1	5	11.2832	8.36401	8.58594	9.1928	12.8146	13.7732	13.4123	8.68203	11.3791	8.65096	9.93495	9.6246	8.63015	8.49178	8.47702	8.70339		1.20592	0.893926	0.917645	0.982505	1.3696	1.47205	1.43347	0.927914	1.21617	0.924594	1.06182	1.02865	0.92237	0.907581	0.906004	0.930198		1.3696	1.47205	1.43347	0.927914	0.871962	0.857982	0.856491	0.879363
437	sp|Q07960|RHG01_HUMAN	Q07960	ARHGAP1	Rho GTPase-activating protein 1 OS=Homo sapiens OX=9606 GN=ARHGAP1 PE=1 SV=1	7	10.3274	10.6276	10.1841	10.9508	10.1317	10.7314	10.6478	10.3976	9.63522	10.0671	9.05019	9.72787	8.33417	9.91611	9.37776	9.8931		0.981463	1.00999	0.96784	1.04071	0.96286	1.01985	1.01191	0.988135	0.915679	0.956727	0.86008	0.924483	0.792034	0.942373	0.891212	0.940186		0.96286	1.01985	1.01191	0.988135	0.866329	1.03077	0.974809	1.02838
438	sp|A1A4S6|RHG10_HUMAN	A1A4S6	ARHGAP10	Rho GTPase-activating protein 10 OS=Homo sapiens OX=9606 GN=ARHGAP10 PE=1 SV=1	3	10.7153	9.01647	9.22369	8.9509	10.1428	9.60681	9.95042	10.9611	10.164	10.7089	9.21645	9.7759	10.0581	11.2392	9.84037	10.4296		1.13071	0.951448	0.973314	0.944528	1.0703	1.01374	1.05	1.15666	1.07253	1.13004	0.97255	1.03159	1.06136	1.18599	1.03839	1.10057		1.0703	1.01374	1.05	1.15666	1.00921	1.12772	0.987364	1.04649
439	sp|Q6P4F7|RHGBA_HUMAN	Q6P4F7	ARHGAP11A	Rho GTPase-activating protein 11A OS=Homo sapiens OX=9606 GN=ARHGAP11A PE=1 SV=2	10	11.6189	8.84024	9.57223	10.2134	12.214	12.0195	12.2845	6.56271	10.9541	11.252	9.33892	9.45545	9.02632	8.11163	9.31659	9.21964		1.15483	0.878648	0.951401	1.01513	1.21397	1.19464	1.22097	0.65228	1.08874	1.11836	0.928213	0.939795	0.897142	0.80623	0.925992	0.916356		1.21397	1.19464	1.22097	0.65228	0.880607	0.79137	0.908925	0.899467
440	sp|Q8IWW6|RHG12_HUMAN	Q8IWW6	ARHGAP12	Rho GTPase-activating protein 12 OS=Homo sapiens OX=9606 GN=ARHGAP12 PE=1 SV=1	12	7.88955	9.73759	9.19216	9.62006	8.08654	8.09962	7.6061	9.16468	12.2221	12.9739	11.5415	10.0576	9.85091	11.1493	11.1145	11.6938		0.866047	1.06891	1.00904	1.05601	0.88767	0.889106	0.834933	1.00602	1.34163	1.42416	1.26693	1.10404	1.08135	1.22388	1.22006	1.28365		0.88767	0.889106	0.834933	1.00602	0.842046	0.953035	0.950057	0.999576
441	sp|Q8IWW6-3|RHG12_HUMAN	Q8IWW6-3	ARHGAP12	Isoform 3 of Rho GTPase-activating protein 12 OS=Homo sapiens OX=9606 GN=ARHGAP12	4	8.3355	9.37663	9.14951	8.84673	9.01315	8.26584	9.28316	9.8373	11.9088	12.1697	11.0647	9.07375	10.9493	11.9878	10.8943	9.84374		0.93373	1.05036	1.02492	0.990998	1.00964	0.925928	1.03989	1.10196	1.33401	1.36323	1.23946	1.01643	1.22653	1.34286	1.22036	1.10268		1.00964	0.925928	1.03989	1.10196	0.990508	1.08445	0.985526	0.890493
442	sp|Q68EM7|RHG17_HUMAN	Q68EM7	ARHGAP17	Rho GTPase-activating protein 17 OS=Homo sapiens OX=9606 GN=ARHGAP17 PE=1 SV=1	10	10.9477	9.8499	9.89511	10.2882	10.9779	10.3217	10.509	9.60971	8.87506	9.23058	10.3785	10.6853	8.9484	8.86322	10.0158	10.604		1.06857	0.961413	0.965826	1.00419	1.07151	1.00747	1.02575	0.937969	0.866263	0.900964	1.013	1.04295	0.873421	0.865108	0.977609	1.03502		1.07151	1.00747	1.02575	0.937969	0.913816	0.905118	1.02282	1.08289
443	sp|Q8N392|RHG18_HUMAN	Q8N392	ARHGAP18	Rho GTPase-activating protein 18 OS=Homo sapiens OX=9606 GN=ARHGAP18 PE=1 SV=3	19	8.59565	8.70909	8.79653	8.85761	8.27679	8.43588	8.84106	8.03026	12.2213	12.5038	12.344	10.7346	10.1596	8.9234	12.2485	12.322		0.983516	0.996495	1.0065	1.01349	0.947031	0.965234	1.0116	0.918823	1.39836	1.43069	1.4124	1.22825	1.16247	1.02102	1.40148	1.40988		0.947031	0.965234	1.0116	0.918823	0.850114	0.746671	1.0249	1.03105
444	sp|Q14CB8-2|RHG19_HUMAN	Q14CB8-2	ARHGAP19	Isoform 2 of Rho GTPase-activating protein 19 OS=Homo sapiens OX=9606 GN=ARHGAP19	6	10.8964	11.7496	10.8136	11.1145	10.7931	10.4027	10.9915	8.66907	10.2949	10.6224	8.38396	8.98834	9.08073	10.358	8.52498	8.31634		0.977825	1.05439	0.970394	0.997392	0.968547	0.933514	0.986353	0.777945	0.923841	0.953231	0.75236	0.806596	0.814887	0.929506	0.765015	0.746292		0.968547	0.933514	0.986353	0.777945	0.948639	1.08207	0.890581	0.868784
445	sp|Q5T5U3|RHG21_HUMAN	Q5T5U3	ARHGAP21	Rho GTPase-activating protein 21 OS=Homo sapiens OX=9606 GN=ARHGAP21 PE=1 SV=2	21	10.2664	9.81247	10.5756	10.2791	10.3877	9.92461	10.1073	9.77802	10.0863	10.1497	9.24447	9.37223	9.82633	11.2065	9.34934	9.63393		1.00323	0.958869	1.03344	1.00446	1.01508	0.969827	0.987684	0.955502	0.985623	0.991822	0.903364	0.915848	0.960223	1.09509	0.913612	0.941422		1.01508	0.969827	0.987684	0.955502	1.01165	1.15374	0.962543	0.991843
446	sp|Q9P227|RHG23_HUMAN	Q9P227	ARHGAP23	Rho GTPase-activating protein 23 OS=Homo sapiens OX=9606 GN=ARHGAP23 PE=1 SV=2	8	8.6109	10.5758	10.4389	10.0331	8.17782	8.00508	8.25829	12.3822	8.31186	8.68671	11.0903	11.5992	9.97723	11.3042	11.2259	11.3225		0.868502	1.06668	1.05287	1.01194	0.824821	0.807399	0.832938	1.24887	0.83834	0.876148	1.11858	1.16991	1.00631	1.14015	1.13225	1.142		0.824821	0.807399	0.832938	1.24887	1.00556	1.1393	1.13141	1.14115
447	sp|Q9UNA1|RHG26_HUMAN	Q9UNA1	ARHGAP26	Rho GTPase-activating protein 26 OS=Homo sapiens OX=9606 GN=ARHGAP26 PE=1 SV=1	8	8.85425	9.99151	9.41756	9.2877	8.477	9.06319	9.01556	10.1346	11.9128	12.3018	9.47159	8.97572	11.9517	12.4655	9.40115	9.2784		0.94317	1.06431	1.00317	0.989343	0.902985	0.965427	0.960353	1.07956	1.26897	1.31041	1.00893	0.956109	1.27311	1.32785	1.00143	0.988352		0.902985	0.965427	0.960353	1.07956	1.12059	1.16877	0.881457	0.869948
448	sp|Q6ZUM4|RHG27_HUMAN	Q6ZUM4	ARHGAP27	Rho GTPase-activating protein 27 OS=Homo sapiens OX=9606 GN=ARHGAP27 PE=1 SV=3	7	9.04845	8.66905	10.6855	10.797	8.98608	8.87488	8.94116	10.595	9.87604	10.1995	11.2713	11.3641	9.57565	7.80802	11.3041	12.0041		0.92331	0.884596	1.09035	1.10174	0.916947	0.905599	0.912363	1.08112	1.00776	1.04077	1.15013	1.1596	0.977107	0.796737	1.15348	1.22491		0.916947	0.905599	0.912363	1.08112	0.896786	0.731243	1.05866	1.12422
449	sp|Q9P2N2|RHG28_HUMAN	Q9P2N2	ARHGAP28	Rho GTPase-activating protein 28 OS=Homo sapiens OX=9606 GN=ARHGAP28 PE=1 SV=3	1	10.2995	8.72253	7.34526	9.57996	9.12871	9.75285	8.23284	10.7615	8.90772	11.1815	10.2226	12.4182	10.2451	10.3624	10.3677	12.4718		1.14607	0.970592	0.817338	1.066	1.01579	1.08524	0.916103	1.19748	0.991199	1.24421	1.13751	1.38182	1.14001	1.15306	1.15365	1.38779		1.01579	1.08524	0.916103	1.19748	0.959053	0.970033	0.97053	1.1675
450	sp|Q52LW3|RHG29_HUMAN	Q52LW3	ARHGAP29	Rho GTPase-activating protein 29 OS=Homo sapiens OX=9606 GN=ARHGAP29 PE=1 SV=2	11	11.3841	9.87684	10.5108	10.7981	10.8488	10.928	11.733	11.675	8.62402	8.36497	9.96072	9.34428	7.81219	8.21736	9.97505	9.94684		1.06969	0.928061	0.987629	1.01462	1.01939	1.02683	1.10247	1.09702	0.810342	0.786001	0.935943	0.87802	0.73406	0.772131	0.937289	0.934638		1.01939	1.02683	1.10247	1.09702	0.86099	0.905645	1.09936	1.09625
451	sp|A7KAX9|RHG32_HUMAN	A7KAX9	ARHGAP32	Rho GTPase-activating protein 32 OS=Homo sapiens OX=9606 GN=ARHGAP32 PE=1 SV=1	5	9.05468	9.32858	8.09576	8.48396	8.08892	8.83595	8.71188	9.13791	9.11765	10.0699	13.2455	12.3065	9.21928	10.6081	12.6221	13.0733		1.03592	1.06725	0.926209	0.970622	0.925427	1.01089	0.996698	1.04544	1.04312	1.15206	1.51538	1.40795	1.05475	1.21364	1.44405	1.49567		0.925427	1.01089	0.996698	1.04544	0.824262	0.948433	1.1285	1.16883
452	sp|Q9NRY4|RHG35_HUMAN	Q9NRY4	ARHGAP35	Rho GTPase-activating protein 35 OS=Homo sapiens OX=9606 GN=ARHGAP35 PE=1 SV=3	14	10.1316	8.82597	9.98293	10.2087	10.488	9.98825	10.3263	9.43091	11.1699	10.4974	10.1719	9.18352	9.17211	9.72006	10.4481	10.2543		1.03518	0.901778	1.01999	1.04305	1.07159	1.02053	1.05508	0.963587	1.14127	1.07255	1.0393	0.93831	0.937145	0.993131	1.06752	1.04772		1.07159	1.02053	1.05508	0.963587	0.894343	0.947772	1.01876	0.999867
453	sp|Q9C0H5-2|RHG39_HUMAN	Q9C0H5-2	ARHGAP39	Isoform 2 of Rho GTPase-activating protein 39 OS=Homo sapiens OX=9606 GN=ARHGAP39	6	9.82267	10.348	11.2661	11.3515	9.42902	8.64225	9.47251	11.8118	9.0326	8.79936	9.04483	9.45513	11.6372	11.3262	9.46035	9.10043		0.918258	0.967367	1.0532	1.06118	0.881459	0.807908	0.885524	1.10421	0.8444	0.822596	0.845543	0.8839	1.08789	1.05882	0.884387	0.850741		0.881459	0.807908	0.885524	1.10421	1.28121	1.24697	1.04155	1.00192
454	sp|P98171-2|RHG04_HUMAN	P98171-2	ARHGAP4	Isoform 2 of Rho GTPase-activating protein 4 OS=Homo sapiens OX=9606 GN=ARHGAP4	11	8.67993	9.59618	9.47693	9.2829	8.46943	8.1452	9.07135	10.126	11.9001	11.164	10.0863	8.3685	11.6854	14.1036	10.1497	9.69449		0.937461	1.03642	1.02354	1.00258	0.914725	0.879707	0.979734	1.09364	1.28525	1.20575	1.08935	0.903825	1.26206	1.52323	1.09621	1.04704		0.914725	0.879707	0.979734	1.09364	1.12579	1.35876	0.977843	0.933982
455	sp|A6NI28|RHG42_HUMAN	A6NI28	ARHGAP42	Rho GTPase-activating protein 42 OS=Homo sapiens OX=9606 GN=ARHGAP42 PE=1 SV=3	1	10.7065	9.94321	11.5706	11.2324	13.43	9.99089	9.16553	9.60981	7.75231	8.99783	9.60878	9.94793	8.44617	8.36866	9.46516	11.7643		0.985581	0.915313	1.06512	1.03399	1.23628	0.919702	0.843725	0.884622	0.713632	0.828287	0.884527	0.915748	0.777505	0.770369	0.871306	1.08295		1.23628	0.919702	0.843725	0.884622	0.930532	0.921992	1.0428	1.29609
456	sp|Q13017|RHG05_HUMAN	Q13017	ARHGAP5	Rho GTPase-activating protein 5 OS=Homo sapiens OX=9606 GN=ARHGAP5 PE=1 SV=2	19	9.67814	9.42962	9.76802	9.88888	10.0916	9.27836	9.72002	9.84194	10.405	11.2671	10.5123	9.98932	9.50532	10.0961	10.1279	10.4003		0.998656	0.973012	1.00793	1.0204	1.04132	0.957404	1.00298	1.01556	1.07366	1.16262	1.08473	1.03077	0.980823	1.04179	1.04506	1.07317		1.04132	0.957404	1.00298	1.01556	0.901538	0.957573	0.960587	0.986422
457	sp|P52565|GDIR1_HUMAN	P52565	ARHGDIA	Rho GDP-dissociation inhibitor 1 OS=Homo sapiens OX=9606 GN=ARHGDIA PE=1 SV=3	14	8.96907	9.41089	9.09619	9.06766	9.06136	9.2991	8.73308	9.31302	11.8191	12.9942	10.1286	9.88574	9.34566	10.9705	10.4249	11.4809		0.981733	1.03009	0.995647	0.992525	0.991835	1.01786	0.955902	1.01938	1.29369	1.42232	1.10866	1.08207	1.02295	1.2008	1.14109	1.25667		0.991835	1.01786	0.955902	1.01938	0.833918	0.978903	0.930221	1.02445
458	sp|P52566|GDIR2_HUMAN	P52566	ARHGDIB	Rho GDP-dissociation inhibitor 2 OS=Homo sapiens OX=9606 GN=ARHGDIB PE=1 SV=3	1	9.53885	7.89464	7.46201	6.8476	8.85501	6.56909	7.40425	5.46272	11.5006	10.4727	16.8256	15.3408	7.37739	7.40486	16.8222	14.2217		1.20201	0.994817	0.940301	0.862877	1.11583	0.827782	0.933022	0.688366	1.44921	1.31968	2.12022	1.93312	0.929637	0.933099	2.11979	1.7921		1.11583	0.827782	0.933022	0.688366	0.545063	0.547093	1.24287	1.05074
459	sp|Q92888-3|ARHG1_HUMAN	Q92888-3	ARHGEF1	Isoform 3 of Rho guanine nucleotide exchange factor 1 OS=Homo sapiens OX=9606 GN=ARHGEF1	43	9.59736	10.8024	11.2016	11.2156	9.81532	10.4837	10.7452	10.7383	9.80126	9.68962	9.31684	8.93122	9.25234	10.2887	9.01217	9.10845		0.896595	1.00917	1.04647	1.04777	0.916957	0.979398	1.00383	1.00318	0.915643	0.905214	0.870389	0.834364	0.864363	0.961178	0.841926	0.85092		0.916957	0.979398	1.00383	1.00318	0.980668	1.09051	0.955212	0.965416
460	sp|O15013|ARHGA_HUMAN	O15013	ARHGEF10	Rho guanine nucleotide exchange factor 10 OS=Homo sapiens OX=9606 GN=ARHGEF10 PE=1 SV=4	20	9.40454	8.65387	9.71849	9.79409	9.1301	9.13289	9.71533	9.46987	10.8534	11.0417	10.5326	9.39281	10.4375	12.2924	10.3764	10.0539		1.00126	0.921335	1.03468	1.04273	0.972037	0.972334	1.03434	1.00821	1.1555	1.17556	1.12136	1.00001	1.11123	1.30872	1.10473	1.07039		0.972037	0.972334	1.03434	1.00821	0.998319	1.17573	0.992471	0.961625
461	sp|O15085-2|ARHGB_HUMAN	O15085-2	ARHGEF11	Isoform 2 of Rho guanine nucleotide exchange factor 11 OS=Homo sapiens OX=9606 GN=ARHGEF11	21	10.3033	9.32867	9.92364	10.0272	10.2916	10.8983	11.1559	10.496	9.38261	9.60101	10.1684	10.0541	8.57478	8.9541	10.3154	10.5249		1.04119	0.942698	1.00282	1.01329	1.04001	1.10131	1.12735	1.06066	0.948149	0.970219	1.02756	1.016	0.866514	0.904847	1.04241	1.06358		1.04001	1.10131	1.12735	1.06066	0.874841	0.913542	1.05243	1.0738
462	sp|O15085|ARHGB_HUMAN	O15085	ARHGEF11	Rho guanine nucleotide exchange factor 11 OS=Homo sapiens OX=9606 GN=ARHGEF11 PE=1 SV=1	2	10.1556	10.6567	10.268	8.72467	10.2334	10.5599	9.98875	12.2417	8.77372	9.99024	10.0232	10.9972	8.59004	8.66766	10.3941	9.735		1.02053	1.07089	1.03184	0.876742	1.02835	1.06116	1.00377	1.23017	0.881671	1.00392	1.00723	1.10511	0.863213	0.871013	1.0445	0.97827		1.02835	1.06116	1.00377	1.23017	0.863659	0.871463	1.04504	0.978776
463	sp|Q9NZN5-2|ARHGC_HUMAN	Q9NZN5-2	ARHGEF12	Isoform 2 of Rho guanine nucleotide exchange factor 12 OS=Homo sapiens OX=9606 GN=ARHGEF12	23	9.35594	8.11258	9.22989	9.26511	9.26816	9.06484	9.57514	9.09022	10.2304	10.0998	12.4789	10.0215	10.1069	9.17953	12.4441	12.4771		1.0406	0.902312	1.02658	1.0305	1.03084	1.00823	1.06498	1.01105	1.13786	1.12333	1.38795	1.11463	1.12412	1.02098	1.38408	1.38775		1.03084	1.00823	1.06498	1.01105	0.943894	0.857289	1.16217	1.16525
464	sp|Q5VV41|ARHGG_HUMAN	Q5VV41	ARHGEF16	Rho guanine nucleotide exchange factor 16 OS=Homo sapiens OX=9606 GN=ARHGEF16 PE=1 SV=1	12	11.7066	9.65174	9.90115	10.3193	11.2549	10.6651	10.6005	10.0394	9.34419	9.45637	10.4597	9.5137	8.40161	8.11468	10.3062	10.265		1.12621	0.928527	0.952521	0.992746	1.08275	1.02601	1.0198	0.965817	0.89894	0.909732	1.00626	0.915247	0.80826	0.780657	0.99149	0.987521		1.08275	1.02601	1.0198	0.965817	0.866726	0.837126	1.06321	1.05895
465	sp|Q96PE2|ARHGH_HUMAN	Q96PE2	ARHGEF17	Rho guanine nucleotide exchange factor 17 OS=Homo sapiens OX=9606 GN=ARHGEF17 PE=1 SV=1	9	10.4268	10.7699	11.4955	11.8677	10.3393	9.70288	10.0558	14.0798	8.81158	8.3262	8.99094	7.68199	9.01255	10.3678	9.10115	8.97008		0.935978	0.966782	1.03191	1.06533	0.928128	0.870996	0.902678	1.26389	0.790986	0.747415	0.807087	0.689587	0.809027	0.930679	0.81698	0.805214		0.928128	0.870996	0.902678	1.26389	1.06624	1.22656	1.07672	1.06121
466	sp|Q6ZSZ5|ARHGI_HUMAN	Q6ZSZ5	ARHGEF18	Rho guanine nucleotide exchange factor 18 OS=Homo sapiens OX=9606 GN=ARHGEF18 PE=1 SV=4	12	10.2057	8.79692	9.33753	9.30052	10.7514	10.6393	10.7537	9.02718	10.9562	10.6753	10.3807	10.2918	8.55907	9.74135	9.79829	10.785		1.08454	0.934831	0.992281	0.988347	1.14253	1.13062	1.14277	0.9593	1.16429	1.13445	1.10313	1.09369	0.909555	1.03519	1.04124	1.14611		1.14253	1.13062	1.14277	0.9593	0.809293	0.921082	0.926466	1.01977
467	sp|Q92974|ARHG2_HUMAN	Q92974	ARHGEF2	Rho guanine nucleotide exchange factor 2 OS=Homo sapiens OX=9606 GN=ARHGEF2 PE=1 SV=4	29	10.8596	12.2449	10.7822	11.2402	11.104	12.0625	12.0797	11.2328	8.43938	8.13952	7.42453	7.66208	9.96094	11.9235	7.59152	7.25274		0.962584	1.08537	0.955722	0.996321	0.984245	1.06921	1.07074	0.995668	0.74806	0.721481	0.658104	0.67916	0.88293	1.05689	0.672906	0.642877		0.984245	1.06921	1.07074	0.995668	1.25827	1.50618	0.958964	0.91617
468	sp|Q8N1W1-6|ARG28_HUMAN	Q8N1W1-6	ARHGEF28	Isoform 6 of Rho guanine nucleotide exchange factor 28 OS=Homo sapiens OX=9606 GN=ARHGEF28	6	10.0075	9.90772	9.30097	8.84111	9.81755	9.11637	9.22428	9.241	9.53354	9.044	12.1929	10.3993	8.30574	10.2383	13.1692	11.6604		1.05183	1.04135	0.977575	0.929242	1.03187	0.958173	0.969516	0.971273	1.00202	0.950567	1.28154	1.09302	0.872972	1.0761	1.38415	1.22556		1.03187	0.958173	0.969516	0.971273	0.806974	0.994741	1.2795	1.13291
469	sp|Q9NR81-2|ARHG3_HUMAN	Q9NR81-2	ARHGEF3	Isoform 2 of Rho guanine nucleotide exchange factor 3 OS=Homo sapiens OX=9606 GN=ARHGEF3	5	11.8455	11.1942	9.67331	10.6753	11.834	10.4709	11.0795	11.1899	8.32945	8.80389	9.08684	9.51573	9.22455	7.53796	9.59668	9.9424		1.09204	1.032	0.89179	0.984168	1.09098	0.965317	1.02143	1.0316	0.767899	0.811637	0.837723	0.877262	0.850418	0.694931	0.884725	0.916597		1.09098	0.965317	1.02143	1.0316	1.03252	0.843741	1.07418	1.11288
470	sp|Q8N4T4|ARG39_HUMAN	Q8N4T4	ARHGEF39	Rho guanine nucleotide exchange factor 39 OS=Homo sapiens OX=9606 GN=ARHGEF39 PE=1 SV=1	1	8.14414	9.52398	14.1495	10.9518	11.4685	11.6375	10.3195	7.63103	10.7819	10.4966	7.03485	9.85966	11.2944	10.9223	8.63087	7.15332		0.761678	0.890727	1.32333	1.02426	1.07259	1.08839	0.965127	0.71369	1.00838	0.98169	0.657932	0.922121	1.05631	1.02151	0.807199	0.669012		1.07259	1.08839	0.965127	0.71369	1.1835	1.14451	0.904394	0.749568
471	sp|Q9NR80|ARHG4_HUMAN	Q9NR80	ARHGEF4	Rho guanine nucleotide exchange factor 4 OS=Homo sapiens OX=9606 GN=ARHGEF4 PE=1 SV=3	1	6.69224	11.4646	12.6337	9.46639	7.0651	6.35745	7.15702	12.9911	10.8729	10.1234	10.7717	10.07	12.0017	14.3055	9.13425	8.89301		0.664952	1.13915	1.25531	0.940596	0.702001	0.631687	0.711133	1.29082	1.08035	1.00588	1.07029	1.00057	1.19251	1.42142	0.907594	0.883624		0.702001	0.631687	0.711133	1.29082	1.14745	1.36771	0.873298	0.850235
472	sp|Q8TER5|ARH40_HUMAN	Q8TER5	ARHGEF40	Rho guanine nucleotide exchange factor 40 OS=Homo sapiens OX=9606 GN=ARHGEF40 PE=1 SV=3	9	8.9549	9.11838	8.93879	9.12192	8.01512	8.10394	8.62616	8.75734	11.1591	11.2389	11.8748	9.82576	10.8198	11.429	12.2043	11.8118		0.9913	1.0094	0.989516	1.00979	0.887267	0.897099	0.954908	0.96943	1.2353	1.24414	1.31453	1.0877	1.19774	1.26518	1.351	1.30756		0.887267	0.897099	0.954908	0.96943	0.981418	1.03667	1.107	1.0714
473	sp|Q12774|ARHG5_HUMAN	Q12774	ARHGEF5	Rho guanine nucleotide exchange factor 5 OS=Homo sapiens OX=9606 GN=ARHGEF5 PE=1 SV=3	17	10.2368	9.57702	10.4966	10.4794	10.1506	10.2987	10.3839	10.1577	9.24465	9.7876	10.7882	10.8505	7.68876	8.17269	10.6442	11.0428		1.00386	0.939159	1.02933	1.02765	0.995405	1.00993	1.01828	0.996099	0.906566	0.95981	1.05793	1.06404	0.75399	0.801445	1.04381	1.0829		0.995405	1.00993	1.01828	0.996099	0.756192	0.803786	1.04686	1.08606
474	sp|Q14155-5|ARHG7_HUMAN	Q14155-5	ARHGEF7	Isoform 5 of Rho guanine nucleotide exchange factor 7 OS=Homo sapiens OX=9606 GN=ARHGEF7	22	10.0363	10.7293	10.6524	10.6343	10.0881	10.4138	10.514	10.7014	9.31779	9.66316	9.40713	9.28162	8.85248	9.97306	9.68827	10.0468		0.954648	1.02057	1.01325	1.01153	0.95957	0.990556	1.00009	1.01791	0.886303	0.919155	0.894801	0.882862	0.842043	0.948631	0.921542	0.955647		0.95957	0.990556	1.00009	1.01791	0.940011	1.059	1.02876	1.06683
475	sp|O14497|ARI1A_HUMAN	O14497	ARID1A	AT-rich interactive domain-containing protein 1A OS=Homo sapiens OX=9606 GN=ARID1A PE=1 SV=3	30	10.2105	8.75443	9.93629	9.99037	10.2554	9.96493	10.2575	9.14786	10.7971	10.1431	10.2235	9.50652	10.4633	10.6896	9.90941	9.75027		1.05015	0.900394	1.02195	1.02751	1.05476	1.02489	1.05499	0.940858	1.11049	1.04322	1.05149	0.977747	1.07615	1.09942	1.01918	1.00282		1.05476	1.02489	1.05499	0.940858	1.02908	1.05134	0.97461	0.958958
476	sp|Q8NFD5-3|ARI1B_HUMAN	Q8NFD5-3	ARID1B	Isoform 3 of AT-rich interactive domain-containing protein 1B OS=Homo sapiens OX=9606 GN=ARID1B	9	9.92738	9.36893	9.77904	9.70156	10.3131	10.2348	10.2365	9.02248	11.6148	10.7963	10.0788	9.79863	10.4873	10.2736	9.39265	8.97406		1.02405	0.966444	1.00875	1.00076	1.06384	1.05576	1.05594	0.930706	1.19812	1.11368	1.03968	1.01077	1.08181	1.05977	0.968891	0.925712		1.06384	1.05576	1.05594	0.930706	0.991972	0.971764	0.888434	0.848841
477	sp|Q68CP9|ARID2_HUMAN	Q68CP9	ARID2	AT-rich interactive domain-containing protein 2 OS=Homo sapiens OX=9606 GN=ARID2 PE=1 SV=2	15	8.92946	10.5355	10.7674	10.8449	9.14127	9.29366	9.36155	11.0134	10.7496	10.6448	9.07793	9.77148	11.0299	10.6088	9.13984	9.09052		0.869531	1.02592	1.0485	1.05605	0.890156	0.904995	0.911606	1.07246	1.04677	1.03657	0.883988	0.951525	1.07407	1.03306	0.890017	0.885214		0.890156	0.904995	0.911606	1.07246	1.09631	1.05445	0.908446	0.903544
478	sp|Q99856|ARI3A_HUMAN	Q99856	ARID3A	AT-rich interactive domain-containing protein 3A OS=Homo sapiens OX=9606 GN=ARID3A PE=1 SV=2	2	10.1421	8.73768	9.1099	10.5513	9.32354	10.7525	10.6946	8.51161	6.46098	7.27615	13.9335	14.4906	7.88901	5.89303	12.884	13.3495		1.0526	0.906845	0.945476	1.09508	0.967648	1.11596	1.10995	0.883382	0.670556	0.755159	1.44609	1.50391	0.818765	0.611611	1.33717	1.38548		0.967648	1.11596	1.10995	0.883382	0.748462	0.559095	1.22235	1.26652
479	sp|P29374|ARI4A_HUMAN	P29374	ARID4A	AT-rich interactive domain-containing protein 4A OS=Homo sapiens OX=9606 GN=ARID4A PE=1 SV=3	6	8.39691	9.14403	10.5524	10.5278	9.08055	9.32769	9.6784	10.8011	10.5012	10.5876	9.44503	9.29279	11.2262	11.9634	9.89774	9.57707		0.869669	0.947049	1.09291	1.09037	0.940474	0.966071	1.00239	1.11867	1.08761	1.09656	0.978223	0.962456	1.1627	1.23905	1.02511	0.991899		0.940474	0.966071	1.00239	1.11867	1.12751	1.20155	0.994082	0.961876
480	sp|Q4LE39|ARI4B_HUMAN	Q4LE39	ARID4B	AT-rich interactive domain-containing protein 4B OS=Homo sapiens OX=9606 GN=ARID4B PE=1 SV=2	20	9.9587	9.40581	11.2735	10.6004	10.5329	10.2646	10.8125	9.68865	10.6232	9.52963	9.30761	8.81079	10.8062	10.4293	9.22895	8.7272		0.965962	0.912333	1.0935	1.02821	1.02166	0.995633	1.04877	0.939769	1.03041	0.924343	0.902808	0.854619	1.04817	1.01161	0.895179	0.84651		1.02166	0.995633	1.04877	0.939769	1.12944	1.09004	0.964585	0.912142
481	sp|Q14865|ARI5B_HUMAN	Q14865	ARID5B	AT-rich interactive domain-containing protein 5B OS=Homo sapiens OX=9606 GN=ARID5B PE=1 SV=3	5	8.3447	9.85415	10.8934	10.6055	8.4082	8.10469	8.88851	14.187	9.6413	8.8697	8.96949	9.30674	12.8621	13.4364	8.97167	8.65648		0.840825	0.992919	1.09763	1.06862	0.847223	0.81664	0.895619	1.4295	0.971472	0.893724	0.903779	0.937761	1.29601	1.35387	0.903999	0.87224		0.847223	0.81664	0.895619	1.4295	1.39854	1.46099	0.97552	0.941249
482	sp|Q9Y4X5|ARI1_HUMAN	Q9Y4X5	ARIH1	E3 ubiquitin-protein ligase ARIH1 OS=Homo sapiens OX=9606 GN=ARIH1 PE=1 SV=2	16	9.7295	10.4451	9.99024	10.3947	9.37762	9.76412	9.86301	9.87237	9.87458	10.3973	10.3501	9.97232	8.85365	10.0141	10.1637	10.9376		0.959528	1.0301	0.985241	1.02513	0.924825	0.962942	0.972695	0.973618	0.973836	1.02539	1.02073	0.983475	0.873151	0.98759	1.00235	1.07867		0.924825	0.962942	0.972695	0.973618	0.872404	0.986745	1.00149	1.07775
483	sp|O95376|ARI2_HUMAN	O95376	ARIH2	E3 ubiquitin-protein ligase ARIH2 OS=Homo sapiens OX=9606 GN=ARIH2 PE=1 SV=1	8	8.45188	9.72563	10.3417	10.2702	8.95462	9.53062	10.0148	10.3863	10.8146	9.85138	10.1554	10.1204	10.326	10.398	10.3922	10.2662		0.871566	1.00292	1.06645	1.05907	0.923409	0.982806	1.03274	1.07104	1.11521	1.01588	1.04724	1.04362	1.06483	1.07225	1.07166	1.05866		0.923409	0.982806	1.03274	1.07104	1.00884	1.01588	1.01532	1.00301
484	sp|P40616|ARL1_HUMAN	P40616	ARL1	ADP-ribosylation factor-like protein 1 OS=Homo sapiens OX=9606 GN=ARL1 PE=1 SV=1	11	9.23643	8.99576	10.0813	10.4967	9.43198	9.8241	9.82682	9.80419	10.7794	10.7377	11.1968	9.62013	9.51492	9.1808	10.7817	10.4912		0.951958	0.927153	1.03904	1.08185	0.972112	1.01253	1.01281	1.01047	1.11099	1.10669	1.15401	0.991504	0.98066	0.946224	1.11122	1.08128		0.972112	1.01253	1.01281	1.01047	0.899031	0.867461	1.01872	0.991275
485	sp|Q3SXY8|AR13B_HUMAN	Q3SXY8	ARL13B	ADP-ribosylation factor-like protein 13B OS=Homo sapiens OX=9606 GN=ARL13B PE=1 SV=1	1	11.1716	9.79385	10.5735	8.75729	10.1673	9.77454	8.87949	9.70143	10.0663	11.1104	9.53263	10.0806	10.8459	11.5107	9.12072	8.91378		1.10895	0.972187	1.04957	0.869293	1.00925	0.97027	0.881423	0.963013	0.999235	1.10287	0.946257	1.00065	1.07662	1.14261	0.905369	0.884827		1.00925	0.97027	0.881423	0.963013	1.06359	1.12878	0.894409	0.874116
486	sp|Q8N8R7|AL14E_HUMAN	Q8N8R7	ARL14EP	ARL14 effector protein OS=Homo sapiens OX=9606 GN=ARL14EP PE=1 SV=1	1	10.0787	8.84849	9.73914	10.2846	9.98448	11.0972	12.0776	8.49847	9.50109	10.6396	11.5577	12.1886	4.92269	11.654	9.22777	9.70002		1.03501	0.908682	1.00014	1.05616	1.02534	1.13961	1.24029	0.872737	0.975699	1.09262	1.1869	1.25168	0.505527	1.19679	0.947631	0.996128		1.02534	1.13961	1.24029	0.872737	0.44867	1.06218	0.84105	0.884092
487	sp|Q9NXU5|ARL15_HUMAN	Q9NXU5	ARL15	ADP-ribosylation factor-like protein 15 OS=Homo sapiens OX=9606 GN=ARL15 PE=1 SV=1	3	9.89642	9.55241	8.23746	9.63865	10.6275	10.8905	9.32457	9.17119	10.4796	10.8808	10.1295	10.2227	11.5107	7.27712	11.0577	11.1031		1.06057	1.0237	0.882783	1.03295	1.13892	1.1671	0.999286	0.982848	1.12307	1.16606	1.08554	1.09554	1.23357	0.779867	1.18502	1.18989		1.13892	1.1671	0.999286	0.982848	1.10381	0.697834	1.06037	1.06473
488	sp|P36404|ARL2_HUMAN	P36404	ARL2	ADP-ribosylation factor-like protein 2 OS=Homo sapiens OX=9606 GN=ARL2 PE=1 SV=4	5	11.8927	11.8171	9.89978	8.663	10.4837	12.6322	12.4297	11.2458	6.8887	6.95278	8.70757	11.3575	10.2223	6.33284	10.0887	10.3856		1.12533	1.11818	0.936758	0.819728	0.992013	1.19531	1.17614	1.06413	0.651837	0.6579	0.823946	1.07469	0.967278	0.599239	0.954633	0.982728		0.992013	1.19531	1.17614	1.06413	1.20594	0.747094	1.19018	1.2252
489	sp|Q9Y2Y0|AR2BP_HUMAN	Q9Y2Y0	ARL2BP	ADP-ribosylation factor-like protein 2-binding protein OS=Homo sapiens OX=9606 GN=ARL2BP PE=1 SV=1	4	10.1939	8.75576	9.56811	9.02589	9.0519	8.52974	10.1043	8.87649	11.6941	10.4458	10.8081	10.4748	10.1957	10.4992	11.1926	10.5836		1.08608	0.932862	1.01941	0.961642	0.964413	0.90878	1.07654	0.945725	1.24592	1.11292	1.15153	1.11602	1.08628	1.11861	1.19249	1.1276		0.964413	0.90878	1.07654	0.945725	0.939202	0.96716	1.03104	0.974934
490	sp|P36405|ARL3_HUMAN	P36405	ARL3	ADP-ribosylation factor-like protein 3 OS=Homo sapiens OX=9606 GN=ARL3 PE=1 SV=2	7	8.20215	8.45721	8.8552	8.52213	8.60974	8.66815	9.05573	8.37933	13.1006	12.3429	12.0895	9.11074	9.54688	14.1186	10.7733	10.1678		0.963919	0.993893	1.04067	1.00152	1.01182	1.01868	1.06423	0.984741	1.53958	1.45054	1.42077	1.0707	1.12195	1.65922	1.26608	1.19492		1.01182	1.01868	1.06423	0.984741	0.818705	1.21076	0.923881	0.871951
491	sp|Q9H0F7|ARL6_HUMAN	Q9H0F7	ARL6	ADP-ribosylation factor-like protein 6 OS=Homo sapiens OX=9606 GN=ARL6 PE=1 SV=1	2	9.10195	10.7498	9.73304	7.66092	8.59678	9.04732	10.2789	10.949	9.5881	9.36878	11.3879	12.3199	11.4843	8.21356	11.4859	10.0338		0.977502	1.15448	1.04528	0.822743	0.92325	0.971635	1.1039	1.17586	1.02971	1.00616	1.22301	1.32309	1.23335	0.882093	1.23352	1.07758		0.92325	0.971635	1.1039	1.17586	1.0767	0.770056	1.07685	0.940713
492	sp|Q15041|AR6P1_HUMAN	Q15041	ARL6IP1	ADP-ribosylation factor-like protein 6-interacting protein 1 OS=Homo sapiens OX=9606 GN=ARL6IP1 PE=1 SV=2	2	9.81626	9.64005	9.99951	10.2663	11.3718	10.296	9.81256	8.8093	8.96346	10.5672	8.66917	9.72627	11.3138	12.2991	8.93577	9.51344		0.988493	0.970749	1.00695	1.03381	1.14513	1.03681	0.98812	0.887092	0.902616	1.06411	0.872982	0.979431	1.13929	1.23852	0.899828	0.957999		1.14513	1.03681	0.98812	0.887092	1.19325	1.29717	0.942441	1.00337
493	sp|Q66PJ3-2|AR6P4_HUMAN	Q66PJ3-2	ARL6IP4	Isoform 2 of ADP-ribosylation factor-like protein 6-interacting protein 4 OS=Homo sapiens OX=9606 GN=ARL6IP4	3	11.0516	10.772	9.06408	9.98133	10.658	11.4668	10.4031	10.4231	9.39637	11.3324	8.88242	10.0219	8.38829	9.89186	8.78235	9.48442		1.08166	1.0543	0.887134	0.976909	1.04314	1.1223	1.01819	1.02015	0.919657	1.10914	0.869355	0.980881	0.820992	0.968153	0.85956	0.928275		1.04314	1.1223	1.01819	1.02015	0.846595	0.998345	0.886366	0.957223
494	sp|O75915|PRAF3_HUMAN	O75915	ARL6IP5	PRA1 family protein 3 OS=Homo sapiens OX=9606 GN=ARL6IP5 PE=1 SV=1	14	10.4317	8.17874	9.96545	10.0675	10.9424	9.93327	10.0661	8.20475	11.8109	10.9319	10.1345	8.84072	10.578	10.4976	9.75961	9.65681		1.07979	0.846585	1.03153	1.04209	1.13265	1.0282	1.04195	0.849278	1.22255	1.13156	1.04902	0.915107	1.09494	1.08661	1.01022	0.99958		1.13265	1.0282	1.04195	0.849278	1.01424	1.00653	0.935771	0.925914
495	sp|Q8N6S5|AR6P6_HUMAN	Q8N6S5	ARL6IP6	ADP-ribosylation factor-like protein 6-interacting protein 6 OS=Homo sapiens OX=9606 GN=ARL6IP6 PE=1 SV=1	4	9.47396	7.97503	7.03546	6.92834	8.57577	9.98083	9.12831	7.55291	12.5229	11.2304	10.8697	9.52812	11.4879	16.6676	10.7477	10.2951		1.20638	1.01551	0.895872	0.882232	1.09201	1.27093	1.16237	0.961763	1.59462	1.43004	1.38411	1.21328	1.46284	2.12239	1.36858	1.31095		1.09201	1.27093	1.16237	0.961763	1.04078	1.51005	0.97372	0.93272
496	sp|Q96BM9|ARL8A_HUMAN	Q96BM9	ARL8A	ADP-ribosylation factor-like protein 8A OS=Homo sapiens OX=9606 GN=ARL8A PE=1 SV=1	12	9.22862	11.3953	11.2199	11.9326	10.3684	9.44765	9.17768	10.8379	10.8955	11.3756	8.05845	6.86222	10.7364	11.9709	7.85313	8.63982		0.843252	1.04123	1.0252	1.09032	0.947398	0.863265	0.838597	0.990298	0.995556	1.03943	0.736329	0.627025	0.981022	1.09382	0.717568	0.789451		0.947398	0.863265	0.838597	0.990298	1.15471	1.28748	0.84461	0.929219
497	sp|Q9NVJ2|ARL8B_HUMAN	Q9NVJ2	ARL8B	ADP-ribosylation factor-like protein 8B OS=Homo sapiens OX=9606 GN=ARL8B PE=1 SV=1	5	10.8275	9.63783	9.388	9.9677	11.6062	10.6424	9.34319	9.42729	11.4451	12.5268	8.24111	7.68294	10.4009	11.4904	8.12403	9.24847		1.08762	0.968114	0.943019	1.00125	1.16584	1.06903	0.938518	0.946966	1.14966	1.25831	0.827815	0.771747	1.04477	1.1542	0.816054	0.929004		1.16584	1.06903	0.938518	0.946966	1.04281	1.15203	0.81452	0.927258
498	sp|Q9NVT9|ARMC1_HUMAN	Q9NVT9	ARMC1	Armadillo repeat-containing protein 1 OS=Homo sapiens OX=9606 GN=ARMC1 PE=1 SV=1	3	10.6976	9.66153	10.2217	10.6307	10.7603	10.7669	9.22014	10.2196	9.95313	9.56881	10.228	9.7774	9.29978	8.86981	9.87759	10.247		1.03832	0.937751	0.992118	1.03182	1.0444	1.04504	0.89491	0.99192	0.966054	0.928752	0.992737	0.948998	0.90264	0.860906	0.958722	0.994581		1.0444	1.04504	0.89491	0.99192	0.941097	0.897586	0.99957	1.03696
499	sp|Q8N2F6|ARM10_HUMAN	Q8N2F6	ARMC10	Armadillo repeat-containing protein 10 OS=Homo sapiens OX=9606 GN=ARMC10 PE=1 SV=1	5	12.2848	13.8869	10.3855	10.6297	11.6489	11.5276	11.1716	12.4295	7.54045	7.89579	7.73404	9.23679	9.64919	7.73426	8.15554	8.08946		1.04137	1.17718	0.880369	0.901075	0.987466	0.977188	0.947009	1.05364	0.639199	0.669321	0.65561	0.782996	0.817955	0.655628	0.69134	0.685738		0.987466	0.977188	0.947009	1.05364	1.191	0.954639	1.00664	0.998481
500	sp|Q8N2F6-2|ARM10_HUMAN	Q8N2F6-2	ARMC10	Isoform 2 of Armadillo repeat-containing protein 10 OS=Homo sapiens OX=9606 GN=ARMC10	3	11.2137	11.1846	11.5229	10.9244	12.0487	10.772	10.7035	11.6894	9.01179	9.57697	8.41766	8.23181	9.02154	9.02616	8.31848	8.33636		1.00021	0.997611	1.02778	0.974399	1.07467	0.9608	0.954696	1.04263	0.803804	0.854214	0.75081	0.734233	0.804673	0.805085	0.741964	0.743558		1.07467	0.9608	0.954696	1.04263	1.02406	1.02459	0.944257	0.946285
501	sp|Q96C12|ARMC5_HUMAN	Q96C12	ARMC5	Armadillo repeat-containing protein 5 OS=Homo sapiens OX=9606 GN=ARMC5 PE=1 SV=2	5	9.84981	11.7498	9.97403	10.2191	9.35868	9.86678	9.54411	11.9432	8.88909	8.81361	8.83197	9.85439	10.7812	11.1271	9.7231	9.47398		0.94273	1.12458	0.954619	0.978075	0.895723	0.944354	0.913471	1.14309	0.850779	0.843554	0.845312	0.943169	1.03188	1.06498	0.930603	0.906759		0.895723	0.944354	0.913471	1.14309	1.18511	1.22313	1.06879	1.04141
502	sp|Q6NXE6|ARMC6_HUMAN	Q6NXE6	ARMC6	Armadillo repeat-containing protein 6 OS=Homo sapiens OX=9606 GN=ARMC6 PE=1 SV=2	12	9.17562	10.8758	10.0867	9.9891	8.67211	8.24882	8.47282	12.1911	9.84966	10.5499	9.82182	10.6253	10.4534	10.9979	9.92857	10.0614		0.914652	1.08413	1.00547	0.995742	0.864461	0.822266	0.844594	1.21525	0.981842	1.05165	0.979066	1.05916	1.04202	1.0963	0.989708	1.00295		0.864461	0.822266	0.844594	1.21525	1.02367	1.07699	0.972277	0.985282
503	sp|Q8IUR7|ARMC8_HUMAN	Q8IUR7	ARMC8	Armadillo repeat-containing protein 8 OS=Homo sapiens OX=9606 GN=ARMC8 PE=1 SV=2	12	10.43	11.1332	12.0189	12.0919	10.1453	10.3243	10.639	12.3758	8.97697	8.88627	8.45549	8.65658	8.95203	10.4148	8.2258	8.27368		0.913431	0.975012	1.05258	1.05897	0.888494	0.904169	0.931733	1.08384	0.786176	0.778233	0.740507	0.758118	0.783993	0.912095	0.720391	0.724585		0.888494	0.904169	0.931733	1.08384	1.02381	1.1911	0.940755	0.946231
504	sp|Q7Z3E5|ARMC9_HUMAN	Q7Z3E5	ARMC9	LisH domain-containing protein ARMC9 OS=Homo sapiens OX=9606 GN=ARMC9 PE=1 SV=3	9	8.91835	9.23427	9.00789	8.55875	8.41037	8.22644	8.79441	9.07699	10.7353	10.3525	12.6554	10.8025	8.6649	11.8552	12.8089	11.8978		0.998716	1.03409	1.00874	0.958447	0.94183	0.921233	0.984836	1.01648	1.20219	1.15932	1.4172	1.20972	0.970334	1.3276	1.4344	1.33237		0.94183	0.921233	0.984836	1.01648	0.778068	1.06454	1.15018	1.06836
505	sp|Q5T2E6|ARMD3_HUMAN	Q5T2E6	ARMH3	Armadillo-like helical domain-containing protein 3 OS=Homo sapiens OX=9606 GN=ARMH3 PE=1 SV=1	10	10.4069	9.65661	11.744	11.7678	9.76088	9.76859	10.3937	10.3249	11.1974	11.0259	8.66892	8.2077	8.94347	10.62	8.85874	8.65441		0.955302	0.88643	1.07804	1.08023	0.896002	0.89671	0.954091	0.947777	1.02787	1.01213	0.795765	0.753428	0.820967	0.974868	0.813189	0.794433		0.896002	0.89671	0.954091	0.947777	0.914933	1.08645	0.906265	0.885362
506	sp|Q9H993|ARMT1_HUMAN	Q9H993	ARMT1	Damage-control phosphatase ARMT1 OS=Homo sapiens OX=9606 GN=ARMT1 PE=1 SV=1	5	9.4812	9.67237	11.1458	10.743	9.27936	9.35391	10.5677	10.4423	9.80449	9.80395	10.3007	10.3982	9.32909	8.69646	10.864	10.1176		0.92404	0.942672	1.08627	1.04702	0.904369	0.911634	1.02993	1.01771	0.955548	0.955495	1.00391	1.01341	0.909215	0.847559	1.0588	0.986059		0.904369	0.911634	1.02993	1.01771	0.925796	0.863015	1.07811	1.00404
507	sp|P27540|ARNT_HUMAN	P27540	ARNT	Aryl hydrocarbon receptor nuclear translocator OS=Homo sapiens OX=9606 GN=ARNT PE=1 SV=1	8	8.23751	8.457	11.4792	11.4668	8.40987	8.30503	8.68559	9.08652	11.6372	11.2073	10.8178	9.69934	9.92918	12.4086	10.2597	9.91338		0.831221	0.853369	1.15833	1.15708	0.848613	0.838035	0.876435	0.916892	1.17427	1.13089	1.09159	0.97873	1.00192	1.25211	1.03528	1.00033		0.848613	0.838035	0.876435	0.916892	0.915943	1.14466	0.946436	0.914485
508	sp|O00327|BMAL1_HUMAN	O00327	ARNTL	Aryl hydrocarbon receptor nuclear translocator-like protein 1 OS=Homo sapiens OX=9606 GN=ARNTL PE=1 SV=2	2	9.03363	8.59248	13.2525	10.851	11.4838	8.73828	9.08434	9.05606	12.1345	10.8877	9.78465	8.04458	10.8792	9.62089	8.94524	9.61106		0.86592	0.823634	1.27032	1.04012	1.10079	0.83761	0.870781	0.86807	1.16316	1.04364	0.937909	0.771115	1.04283	0.922212	0.857448	0.92127		1.10079	0.83761	0.870781	0.86807	1.06525	0.942037	0.87588	0.941074
509	sp|Q92747|ARC1A_HUMAN	Q92747	ARPC1A	Actin-related protein 2/3 complex subunit 1A OS=Homo sapiens OX=9606 GN=ARPC1A PE=2 SV=2	8	10.4334	9.7318	11.785	11.7116	10.7649	10.8484	10.9399	8.90059	10.5871	11.0221	10.0876	8.38515	8.38551	7.44769	9.2505	9.71874		0.955836	0.891561	1.07967	1.07294	0.986203	0.993857	1.00224	0.815411	0.969921	1.00977	0.924153	0.768191	0.768223	0.682306	0.847468	0.890365		0.986203	0.993857	1.00224	0.815411	0.836837	0.743246	0.923159	0.969888
510	sp|O15143|ARC1B_HUMAN	O15143	ARPC1B	Actin-related protein 2/3 complex subunit 1B OS=Homo sapiens OX=9606 GN=ARPC1B PE=1 SV=3	7	9.53367	9.00562	9.37614	9.26623	9.75872	9.84407	9.47334	9.56616	10.9369	10.9028	11.074	11.5217	10.4247	7.29832	11.2508	10.7667		1.02563	0.968824	1.00868	0.99686	1.04984	1.05902	1.01914	1.02913	1.1766	1.17292	1.19134	1.23951	1.12149	0.785153	1.21036	1.15828		1.04984	1.05902	1.01914	1.02913	0.938417	0.656982	1.01278	0.969201
511	sp|O15144|ARPC2_HUMAN	O15144	ARPC2	Actin-related protein 2/3 complex subunit 2 OS=Homo sapiens OX=9606 GN=ARPC2 PE=1 SV=1	19	10.0783	9.72737	8.81195	9.4771	9.77875	10.0276	9.15752	9.68237	10.0057	11.3472	10.0503	10.1272	8.97993	10.6645	10.6473	11.4367		1.05824	1.02139	0.925266	0.995108	1.02678	1.05291	0.961552	1.01666	1.05062	1.19147	1.05529	1.06337	0.942905	1.11979	1.11798	1.20086		1.02678	1.05291	0.961552	1.01666	0.8649	1.02715	1.0255	1.10152
512	sp|O15145|ARPC3_HUMAN	O15145	ARPC3	Actin-related protein 2/3 complex subunit 3 OS=Homo sapiens OX=9606 GN=ARPC3 PE=1 SV=3	5	11.3697	9.11367	9.16581	8.52115	10.7626	9.61043	10.6113	8.26614	9.49486	9.37242	11.4488	10.8757	9.7591	8.55855	11.8015	11.2683		1.19147	0.955054	0.960518	0.892961	1.12785	1.00711	1.112	0.866238	0.995	0.982169	1.19976	1.1397	1.02269	0.896881	1.23673	1.18084		1.12785	1.00711	1.112	0.866238	0.947676	0.831095	1.14601	1.09423
513	sp|P59998-3|ARPC4_HUMAN	P59998-3	ARPC4	Isoform 3 of Actin-related protein 2/3 complex subunit 4 OS=Homo sapiens OX=9606 GN=ARPC4	5	10.5684	8.85052	9.49819	9.07948	10.5473	9.38024	9.96569	9.02196	11.1344	10.7567	11.364	9.83333	9.03673	9.82038	10.7762	10.3666		1.11256	0.931717	0.999899	0.955821	1.11034	0.987483	1.04911	0.949765	1.17215	1.13238	1.19631	1.03518	0.95132	1.03382	1.13444	1.09132		1.11034	0.987483	1.04911	0.949765	0.838902	0.91165	1.00038	0.962355
514	sp|O15511-2|ARPC5_HUMAN	O15511-2	ARPC5	Isoform 2 of Actin-related protein 2/3 complex subunit 5 OS=Homo sapiens OX=9606 GN=ARPC5	12	9.35623	8.61374	9.06885	9.39587	9.70393	8.65639	9.04534	7.96935	11.5626	11.2655	12.2202	10.7164	8.90979	9.28668	11.9779	12.2513		1.02718	0.945664	0.995628	1.03153	1.06535	0.950346	0.993047	0.874919	1.2694	1.23678	1.3416	1.17651	0.978165	1.01954	1.315	1.34502		1.06535	0.950346	0.993047	0.874919	0.778749	0.811691	1.04691	1.07081
515	sp|Q9BPX5|ARP5L_HUMAN	Q9BPX5	ARPC5L	Actin-related protein 2/3 complex subunit 5-like protein OS=Homo sapiens OX=9606 GN=ARPC5L PE=1 SV=1	6	11.1712	8.77933	11.1794	10.0361	10.2203	11.37	10.9546	9.05621	10.3029	10.4317	10.3269	8.99327	8.69561	10.2727	9.143	9.06676		1.08548	0.853065	1.08627	0.975179	0.993084	1.10479	1.06444	0.87997	1.00111	1.01362	1.00344	0.873854	0.844931	0.998175	0.888403	0.880995		0.993084	1.10479	1.06444	0.87997	0.868372	1.02587	0.913051	0.905437
516	sp|Q7Z6K5-2|ARPIN_HUMAN	Q7Z6K5-2	ARPIN	Isoform C15orf38-AP3S2 of Arpin OS=Homo sapiens OX=9606 GN=ARPIN	10	9.8527	9.49827	8.82258	9.25897	9.85791	10.6086	10.1367	10.081	9.14694	10.3144	10.1658	9.72394	8.77117	13.2321	9.99331	10.5356		1.05285	1.01498	0.942772	0.989404	1.05341	1.13363	1.08319	1.07724	0.977432	1.10218	1.08631	1.03909	0.937278	1.41397	1.06787	1.12583		1.05341	1.13363	1.08319	1.07724	0.891581	1.34503	1.01581	1.07094
517	sp|P49407|ARRB1_HUMAN	P49407	ARRB1	Beta-arrestin-1 OS=Homo sapiens OX=9606 GN=ARRB1 PE=1 SV=2	12	6.78726	8.56173	8.13628	8.37415	7.49246	6.72769	6.81748	7.81936	11.034	11.2051	13.7831	13.5935	11.4576	10.7137	13.5883	13.9083		0.852151	1.07494	1.02152	1.05139	0.940689	0.844672	0.855945	0.981732	1.38534	1.40682	1.73048	1.70669	1.43852	1.34512	1.70604	1.7462		0.940689	0.844672	0.855945	0.981732	0.923706	0.863733	1.09549	1.12128
518	sp|P32121-4|ARRB2_HUMAN	P32121-4	ARRB2	Isoform 4 of Beta-arrestin-2 OS=Homo sapiens OX=9606 GN=ARRB2	8	10.9294	11.6044	11.5258	12.2238	11.3055	11.3219	11.4588	12.245	8.10133	8.4076	7.04977	8.54588	10.1761	11.2891	7.23261	6.58298		0.944561	1.0029	0.996109	1.05643	0.977073	0.97849	0.990321	1.05826	0.700151	0.72662	0.609271	0.738571	0.879466	0.975649	0.625073	0.568929		0.977073	0.97849	0.990321	1.05826	1.26788	1.40654	0.901132	0.820192
519	sp|Q8N5I2|ARRD1_HUMAN	Q8N5I2	ARRDC1	Arrestin domain-containing protein 1 OS=Homo sapiens OX=9606 GN=ARRDC1 PE=1 SV=1	3	11.3581	9.78155	10.9256	10.8525	11.8383	11.6808	10.4751	9.48697	9.52413	9.34193	9.63985	8.99948	9.20086	6.71156	9.86599	10.3173		1.05859	0.911656	1.01828	1.01147	1.10335	1.08866	0.976297	0.8842	0.887664	0.870682	0.89845	0.838765	0.857534	0.625528	0.919525	0.961593		1.10335	1.08866	0.976297	0.8842	0.981284	0.715797	1.05222	1.10036
520	sp|Q96B67|ARRD3_HUMAN	Q96B67	ARRDC3	Arrestin domain-containing protein 3 OS=Homo sapiens OX=9606 GN=ARRDC3 PE=1 SV=1	8	12.7376	3.40876	3.65986	3.56091	13.6414	12.2797	11.5954	3.23418	19.1418	19.3887	10.8442	5.48696	14.8664	5.52173	9.87273	10.7596		2.18043	0.583513	0.626497	0.609559	2.33514	2.10205	1.9849	0.553629	3.27671	3.31897	1.85631	0.939261	2.54485	0.945213	1.69002	1.84183		2.33514	2.10205	1.9849	0.553629	1.08392	0.402593	0.719827	0.784488
521	sp|P15289|ARSA_HUMAN	P15289	ARSA	Arylsulfatase A OS=Homo sapiens OX=9606 GN=ARSA PE=1 SV=3	5	9.7272	14.8333	10.1703	9.12699	10.2667	10.2016	9.69498	13.0889	8.22724	7.40376	10.7831	9.25857	8.63501	6.75368	11.3937	10.4349		0.887158	1.35285	0.927573	0.832417	0.936363	0.930423	0.88422	1.19376	0.750356	0.675252	0.983464	0.844417	0.787546	0.615961	1.03915	0.951702		0.936363	0.930423	0.88422	1.19376	0.968248	0.757294	1.27759	1.17007
522	sp|Q96EG1|ARSG_HUMAN	Q96EG1	ARSG	Arylsulfatase G OS=Homo sapiens OX=9606 GN=ARSG PE=1 SV=1	1	10.8712	9.20307	8.27198	9.12382	10.0533	7.8334	6.63453	9.25629	14.0724	11.6619	15.2353	8.05017	8.57968	11.4	9.92292	9.83007		1.16052	0.982445	0.88305	0.973986	1.07321	0.836231	0.708248	0.988127	1.50226	1.24493	1.62639	0.859371	0.915898	1.21698	1.05929	1.04938		1.07321	0.836231	0.708248	0.988127	0.700101	0.930242	0.809709	0.802132
523	sp|Q6UWY0|ARSK_HUMAN	Q6UWY0	ARSK	Arylsulfatase K OS=Homo sapiens OX=9606 GN=ARSK PE=1 SV=1	3	9.89481	11.2668	8.12905	8.33834	8.85561	9.94324	10.1765	9.1048	9.14956	8.72424	9.80698	10.7331	12.592	12.0088	11.3368	9.93937		1.05183	1.19767	0.864126	0.886374	0.94136	1.05698	1.08177	0.96785	0.972607	0.927395	1.04249	1.14094	1.33854	1.27655	1.20512	1.05656		0.94136	1.05698	1.08177	0.96785	1.31119	1.25047	1.18049	1.03498
524	sp|Q9H2C2|ARV1_HUMAN	Q9H2C2	ARV1	Protein ARV1 OS=Homo sapiens OX=9606 GN=ARV1 PE=1 SV=1	2	10.1175	8.25254	8.90804	8.97405	10.8968	10.636	10.6168	8.30169	11.2354	10.1712	10.9481	11.5216	10.0051	7.30196	10.71	11.4032		1.11635	0.910572	0.982898	0.990181	1.20234	1.17356	1.17144	0.915995	1.23969	1.12227	1.20799	1.27128	1.10395	0.805686	1.18173	1.25821		1.20234	1.17356	1.17144	0.915995	0.91212	0.665687	0.976387	1.03958
525	sp|O00192|ARVC_HUMAN	O00192	ARVCF	Armadillo repeat protein deleted in velo-cardio-facial syndrome OS=Homo sapiens OX=9606 GN=ARVCF PE=1 SV=1	2	7.83993	9.91022	10.2312	11.6736	8.16487	6.98387	9.26983	11.5845	10.6469	10.353	10.5727	9.66066	9.83863	13.0208	10.6987	9.5505		0.790814	0.999644	1.03202	1.17752	0.823591	0.704462	0.935047	1.16853	1.07395	1.04431	1.06647	0.97447	0.992423	1.31341	1.07918	0.963358		0.823591	0.704462	0.935047	1.16853	0.954436	1.26313	1.03788	0.926484
526	sp|Q13510-2|ASAH1_HUMAN	Q13510-2	ASAH1	Isoform 2 of Acid ceramidase OS=Homo sapiens OX=9606 GN=ASAH1	4	9.24705	9.70229	9.22724	8.44595	9.32684	7.87299	8.10869	9.4674	10.5098	10.4055	11.9275	11.1462	9.67577	11.8164	11.7913	11.3292		1.00998	1.05971	1.00782	0.922487	1.0187	0.859907	0.885651	1.03405	1.1479	1.13652	1.30274	1.21741	1.05681	1.29061	1.28787	1.2374		1.0187	0.859907	0.885651	1.03405	0.879836	1.07448	1.0722	1.03019
527	sp|Q9ULH1-2|ASAP1_HUMAN	Q9ULH1-2	ASAP1	Isoform 1 of Arf-GAP with SH3 domain, ANK repeat and PH domain-containing protein 1 OS=Homo sapiens OX=9606 GN=ASAP1	13	9.17652	8.49363	8.55276	8.69059	9.13974	8.8658	8.97983	8.64425	11.1832	11.2704	12.9113	10.2409	8.77668	9.90598	12.4519	12.7166		1.05134	0.973105	0.97988	0.995671	1.04713	1.01574	1.02881	0.990362	1.28124	1.29123	1.47923	1.17329	1.00553	1.13492	1.4266	1.45692		1.04713	1.01574	1.02881	0.990362	0.769788	0.868837	1.09214	1.11535
528	sp|O43150-2|ASAP2_HUMAN	O43150-2	ASAP2	Isoform 2 of Arf-GAP with SH3 domain, ANK repeat and PH domain-containing protein 2 OS=Homo sapiens OX=9606 GN=ASAP2	10	11.0064	9.56895	10.1142	10.3343	10.6777	10.9132	10.8775	9.34387	10.3577	10.0578	9.51772	9.49108	8.88025	8.89644	9.76519	10.1978		1.07317	0.933014	0.986174	1.00764	1.04112	1.06408	1.0606	0.911068	1.00992	0.98068	0.928019	0.925422	0.865863	0.867442	0.952148	0.994329		1.04112	1.06408	1.0606	0.911068	0.900992	0.902635	0.990778	1.03467
529	sp|Q8TDY4|ASAP3_HUMAN	Q8TDY4	ASAP3	Arf-GAP with SH3 domain, ANK repeat and PH domain-containing protein 3 OS=Homo sapiens OX=9606 GN=ASAP3 PE=1 SV=1	1	8.62696	7.34325	10.2449	9.30718	8.34833	9.21204	6.34007	8.19816	13.2128	11.041	11.6438	7.66903	13.6285	12.2556	12.6549	10.2733		0.97144	0.826888	1.15363	1.04804	0.940066	1.03732	0.713925	0.923155	1.48783	1.24328	1.31115	0.863572	1.53464	1.38004	1.42501	1.15683		0.940066	1.03732	0.713925	0.923155	1.25127	1.12523	1.16189	0.943227
530	sp|Q9Y576|ASB1_HUMAN	Q9Y576	ASB1	Ankyrin repeat and SOCS box protein 1 OS=Homo sapiens OX=9606 GN=ASB1 PE=1 SV=1	1	8.83475	8.44206	10.7197	9.52523	8.11195	10.9164	10.1989	9.54252	13.1316	8.38631	10.1048	11.2543	11.3203	10.0904	9.12644	10.2944		0.941828	0.899966	1.14277	1.01544	0.864774	1.16374	1.08725	1.01728	1.39989	0.894023	1.07723	1.19977	1.2068	1.07568	0.972924	1.09744		0.864774	1.16374	1.08725	1.01728	1.05607	0.941329	0.851405	0.960366
531	sp|Q8WXK3|ASB13_HUMAN	Q8WXK3	ASB13	Ankyrin repeat and SOCS box protein 13 OS=Homo sapiens OX=9606 GN=ASB13 PE=1 SV=2	3	11.9483	8.622	9.14222	9.15392	10.1411	10.9214	13.3046	8.15384	9.3894	8.63886	10.0184	10.8322	10.2612	6.54885	11.4382	11.4854		1.22968	0.887346	0.940886	0.94209	1.04369	1.12399	1.36927	0.839165	0.966325	0.889082	1.03106	1.11482	1.05604	0.673986	1.17718	1.18204		1.04369	1.12399	1.36927	0.839165	1.0557	0.673769	1.1768	1.18166
532	sp|Q9Y575-3|ASB3_HUMAN	Q9Y575-3	ASB3	Isoform 3 of Ankyrin repeat and SOCS box protein 3 OS=Homo sapiens OX=9606 GN=ASB3	1	7.73848	9.56151	11.1743	9.90951	8.34477	8.75558	8.28887	9.18077	11.7889	11.8955	10.3941	10.6466	9.88891	12.9231	10.0113	9.49769		0.806431	0.99641	1.16448	1.03268	0.869613	0.912424	0.863788	0.956733	1.22853	1.23964	1.08317	1.10949	1.03053	1.34672	1.04329	0.989759		0.869613	0.912424	0.863788	0.956733	0.884416	1.15577	0.895365	0.849426
533	sp|Q9NWX5|ASB6_HUMAN	Q9NWX5	ASB6	Ankyrin repeat and SOCS box protein 6 OS=Homo sapiens OX=9606 GN=ASB6 PE=1 SV=1	6	9.27469	9.59483	9.86986	9.69235	8.92467	8.79166	8.89707	9.80711	10.6737	11.0555	10.6259	10.3732	10.0411	11.1042	10.6609	10.6133		0.965316	0.998636	1.02726	1.00879	0.928886	0.915042	0.926013	1.02073	1.11093	1.15067	1.10595	1.07965	1.04508	1.15573	1.10959	1.10463		0.928886	0.915042	0.926013	1.02073	0.939995	1.03952	0.998015	0.993556
534	sp|Q9H765|ASB8_HUMAN	Q9H765	ASB8	Ankyrin repeat and SOCS box protein 8 OS=Homo sapiens OX=9606 GN=ASB8 PE=2 SV=1	1	10.3031	10.5909	9.68251	8.22818	10.0941	10.322	9.93382	10.9459	9.04136	9.40943	8.64254	13.695	9.41858	6.22576	12.5257	10.9412		1.06205	1.09172	0.998074	0.848162	1.0405	1.06399	1.02398	1.1283	0.931984	0.969925	0.890874	1.41168	0.970869	0.641752	1.29115	1.12782		1.0405	1.06399	1.02398	1.1283	0.923656	0.610544	1.22836	1.07298
535	sp|Q96DX5|ASB9_HUMAN	Q96DX5	ASB9	Ankyrin repeat and SOCS box protein 9 OS=Homo sapiens OX=9606 GN=ASB9 PE=1 SV=1	2	7.57831	6.21154	5.58741	6.36226	7.60202	6.99157	6.60027	6.07189	11.1247	12.8249	13.2724	17.0542	13.7713	9.31097	14.6193	15.017		1.17769	0.965293	0.8683	0.988715	1.18138	1.08651	1.0257	0.94359	1.72881	1.99303	2.06257	2.65027	2.1401	1.44695	2.27189	2.33368		1.18138	1.08651	1.0257	0.94359	1.01491	0.686192	1.0774	1.10671
536	sp|Q8N9N2|ASCC1_HUMAN	Q8N9N2	ASCC1	Activating signal cointegrator 1 complex subunit 1 OS=Homo sapiens OX=9606 GN=ASCC1 PE=1 SV=1	7	8.46286	8.92498	9.63887	10.0554	8.80453	8.6833	8.74648	9.13177	10.7077	11.7306	11.1013	10.1009	10.0744	11.4691	11.0437	11.3241		0.912877	0.962725	1.03973	1.08467	0.949733	0.936656	0.943471	0.985032	1.15503	1.26537	1.19748	1.08957	1.08671	1.23716	1.19127	1.22151		0.949733	0.936656	0.943471	0.985032	0.9234	1.05123	1.01224	1.03794
537	sp|Q9H1I8|ASCC2_HUMAN	Q9H1I8	ASCC2	Activating signal cointegrator 1 complex subunit 2 OS=Homo sapiens OX=9606 GN=ASCC2 PE=1 SV=3	16	8.44747	9.27072	9.59402	9.4382	8.21364	8.45445	8.50432	9.65463	11.3387	11.4975	11.5225	10.5396	10.1299	10.8369	11.3666	11.1909		0.919442	1.00905	1.04424	1.02728	0.893991	0.920202	0.925631	1.05083	1.23413	1.25141	1.25414	1.14716	1.10257	1.17952	1.23716	1.21804		0.893991	0.920202	0.925631	1.05083	0.90248	0.965467	1.01265	0.996998
538	sp|Q8N3C0|ASCC3_HUMAN	Q8N3C0	ASCC3	Activating signal cointegrator 1 complex subunit 3 OS=Homo sapiens OX=9606 GN=ASCC3 PE=1 SV=3	20	8.17039	9.30487	9.21477	9.03316	8.0761	7.92337	8.1708	9.81267	11.6822	11.9913	11.3429	10.4115	10.6873	11.4648	11.1922	11.5215		0.914856	1.04189	1.0318	1.01146	0.904298	0.887196	0.914901	1.09874	1.30809	1.34269	1.27009	1.1658	1.19668	1.28374	1.25321	1.29009		0.904298	0.887196	0.914901	1.09874	0.941037	1.0095	0.985489	1.01449
539	sp|L0R819|ASURF_HUMAN	L0R819	ASDURF	ASNSD1 upstream open reading frame protein OS=Homo sapiens OX=9606 GN=ASDURF PE=1 SV=1	6	8.50021	9.4606	8.60521	9.58465	8.18541	8.96778	8.83945	9.05506	10.5034	11.9244	11.2696	11.4848	9.61464	11.0713	10.9954	11.9381		0.940531	1.0468	0.95215	1.06052	0.9057	0.992267	0.978068	1.00192	1.16218	1.31941	1.24696	1.27077	1.06384	1.22501	1.21662	1.32093		0.9057	0.992267	0.978068	1.00192	0.851189	0.980144	0.973431	1.05689
540	sp|Q9Y294|ASF1A_HUMAN	Q9Y294	ASF1A	Histone chaperone ASF1A OS=Homo sapiens OX=9606 GN=ASF1A PE=1 SV=1	11	9.59371	8.69089	9.33441	10.1741	10.1503	10.1561	9.10732	8.89076	10.9421	11.4409	10.0503	10.4398	9.81345	10.1483	10.237	10.8306		1.01539	0.919839	0.987948	1.07682	1.0743	1.07492	0.963913	0.940993	1.15811	1.21089	1.06372	1.10494	1.03865	1.07409	1.08347	1.1463		1.0743	1.07492	0.963913	0.940993	0.915582	0.946822	0.955095	1.01048
541	sp|Q9NVP2|ASF1B_HUMAN	Q9NVP2	ASF1B	Histone chaperone ASF1B OS=Homo sapiens OX=9606 GN=ASF1B PE=1 SV=1	4	9.72779	6.72483	7.79389	7.90681	9.76022	11.906	11.9093	9.90143	9.43017	8.68246	10.3196	14.8655	10.6115	9.23245	10.8625	10.3655		1.21018	0.836596	0.969591	0.983638	1.21421	1.48116	1.48156	1.23178	1.17315	1.08013	1.2838	1.84932	1.32011	1.14855	1.35134	1.28951		1.21421	1.48116	1.48156	1.23178	0.98033	0.852927	1.00352	0.9576
542	sp|Q9NR48|ASH1L_HUMAN	Q9NR48	ASH1L	Histone-lysine N-methyltransferase ASH1L OS=Homo sapiens OX=9606 GN=ASH1L PE=1 SV=2	8	9.62195	11.1349	10.0592	10.447	9.75262	10.7081	10.2691	13.555	8.64748	8.76087	8.62055	10.3655	9.75223	9.88519	9.24754	9.17269		0.932743	1.07941	0.975125	1.01272	0.945409	1.03803	0.995481	1.31401	0.838278	0.849271	0.835668	1.00483	0.945372	0.958261	0.896448	0.889192		0.945409	1.03803	0.995481	1.31401	1.07184	1.08645	1.01637	1.00814
543	sp|Q9UBL3|ASH2L_HUMAN	Q9UBL3	ASH2L	Set1/Ash2 histone methyltransferase complex subunit ASH2 OS=Homo sapiens OX=9606 GN=ASH2L PE=1 SV=1	8	10.6716	9.91322	10.1306	9.99828	9.89898	10.8426	11.0503	10.1217	10.0335	9.88326	9.40152	8.81845	10.1163	10.6789	9.35414	9.08662		1.04846	0.973944	0.995298	0.982301	0.972545	1.06525	1.08566	0.994427	0.985763	0.971001	0.923671	0.866386	0.993901	1.04917	0.919016	0.892734		0.972545	1.06525	1.08566	0.994427	1.06106	1.12006	0.981116	0.953057
544	sp|P78348-1|ASIC1_HUMAN	P78348-1	ASIC1	Isoform 1 of Acid-sensing ion channel 1 OS=Homo sapiens OX=9606 GN=ASIC1	3	6.6733	5.99227	6.32695	6.61577	6.97111	6.23939	6.62379	6.77567	15.3178	16.7948	12.8188	10.146	13.3922	13.6787	12.9295	12.7041		1.04237	0.935989	0.988266	1.03338	1.08888	0.974589	1.03463	1.05835	2.39262	2.62333	2.00229	1.5848	2.09185	2.1366	2.01958	1.98437		1.08888	0.974589	1.03463	1.05835	0.972609	0.993415	0.939008	0.922634
545	sp|P04424|ARLY_HUMAN	P04424	ASL	Argininosuccinate lyase OS=Homo sapiens OX=9606 GN=ASL PE=1 SV=4	5	11.7197	13.3327	10.1508	9.80601	11.5459	12.1434	12.6389	10.9809	8.1345	8.21176	8.99075	7.55184	8.02316	8.89313	9.06182	8.81481		1.04154	1.18489	0.902109	0.871468	1.0261	1.07919	1.12322	0.975884	0.722919	0.729786	0.799015	0.671138	0.713025	0.790339	0.805331	0.783379		1.0261	1.07919	1.12322	0.975884	0.975791	1.0816	1.10211	1.07207
546	sp|O95671|ASML_HUMAN	O95671	ASMTL	Probable bifunctional dTTP/UTP pyrophosphatase/methyltransferase protein OS=Homo sapiens OX=9606 GN=ASMTL PE=1 SV=3	16	8.62237	10.7879	9.74654	10.4827	8.22281	8.99314	8.7127	10.5336	11.4586	12.1059	9.17886	8.97752	11.2384	11.0844	9.86699	9.98758		0.870079	1.0886	0.983518	1.0578	0.829759	0.907493	0.879194	1.06294	1.15628	1.2216	0.926234	0.905917	1.13406	1.11852	0.995673	1.00784		0.829759	0.907493	0.879194	1.06294	1.07749	1.06272	0.946001	0.957563
547	sp|P08243|ASNS_HUMAN	P08243	ASNS	Asparagine synthetase [glutamine-hydrolyzing] OS=Homo sapiens OX=9606 GN=ASNS PE=1 SV=4	30	12.0594	13.4841	12.2535	12.1815	11.4681	14.6957	15.3074	10.4883	7.02267	7.81828	5.45604	5.50049	9.88296	11.4565	5.5108	5.41429		0.965164	1.07919	0.980704	0.974943	0.917843	1.17616	1.22512	0.839424	0.562056	0.625732	0.436671	0.440228	0.790977	0.916918	0.441054	0.43333		0.917843	1.17616	1.22512	0.839424	1.53239	1.77638	0.854471	0.839507
548	sp|Q9NWL6|ASND1_HUMAN	Q9NWL6	ASNSD1	Asparagine synthetase domain-containing protein 1 OS=Homo sapiens OX=9606 GN=ASNSD1 PE=2 SV=2	8	9.45395	9.47948	9.5073	8.9889	9.11079	9.3904	10.2675	10.7101	9.50823	9.94772	10.1261	11.6017	10.505	8.33622	11.2603	11.8062		1.01032	1.01305	1.01602	0.960619	0.973645	1.00353	1.09726	1.14456	1.01612	1.06309	1.08215	1.23984	1.12264	0.890868	1.20335	1.2617		0.973645	1.00353	1.09726	1.14456	1.02031	0.80966	1.09366	1.14669
549	sp|Q12797|ASPH_HUMAN	Q12797	ASPH	Aspartyl/asparaginyl beta-hydroxylase OS=Homo sapiens OX=9606 GN=ASPH PE=1 SV=3	30	10.4165	8.70946	8.33691	8.13365	10.5726	9.61113	9.49515	7.60905	11.1498	11.7644	10.8561	9.90384	12.0156	9.80107	10.853	10.7718		1.17051	0.978688	0.936824	0.913983	1.18805	1.08001	1.06698	0.855034	1.25291	1.32197	1.2199	1.1129	1.35021	1.10135	1.21955	1.21043		1.18805	1.08001	1.06698	0.855034	1.10048	0.897654	0.993994	0.98656
550	sp|Q12797-11|ASPH_HUMAN	Q12797-11	ASPH	Isoform 11 of Aspartyl/asparaginyl beta-hydroxylase OS=Homo sapiens OX=9606 GN=ASPH	1	9.59414	6.67404	7.12566	6.40645	10.4878	11.164	8.86194	7.40697	10.7589	10.1349	13.6937	10.0495	10.2921	16.5417	10.4751	10.333		1.28779	0.895836	0.956455	0.859918	1.40775	1.4985	1.18951	0.994215	1.44414	1.36038	1.83807	1.34891	1.38147	2.22034	1.40604	1.38697		1.40775	1.4985	1.18951	0.994215	0.92229	1.48233	0.938692	0.92596
551	sp|Q5U4P2|ASPH1_HUMAN	Q5U4P2	ASPHD1	Aspartate beta-hydroxylase domain-containing protein 1 OS=Homo sapiens OX=9606 GN=ASPHD1 PE=1 SV=3	2	8.92554	11.8122	8.23701	10.4056	7.49114	6.52522	7.98605	10.586	9.11015	10.238	11.8109	13.0441	8.29843	10.1933	11.2116	14.1247		0.906598	1.19981	0.836662	1.05693	0.760901	0.66279	0.811171	1.07526	0.92535	1.03991	1.19967	1.32494	0.8429	1.03537	1.1388	1.4347		0.760901	0.66279	0.811171	1.07526	0.750936	0.922408	1.01456	1.27816
552	sp|Q8IZT6|ASPM_HUMAN	Q8IZT6	ASPM	Abnormal spindle-like microcephaly-associated protein OS=Homo sapiens OX=9606 GN=ASPM PE=1 SV=2	13	10.1206	10.2993	11.3349	11.2478	10.5812	9.78536	10.1015	7.27107	10.7534	11.5543	8.29223	9.89326	11.0815	11.1481	8.31395	8.22159		0.941395	0.958017	1.05435	1.04624	0.984235	0.91021	0.939614	0.676337	1.00025	1.07475	0.771323	0.920247	1.03078	1.03697	0.773343	0.764752		0.984235	0.91021	0.939614	0.676337	1.09466	1.10123	0.821269	0.812146
553	sp|Q9BZE9-2|ASPC1_HUMAN	Q9BZE9-2	ASPSCR1	Isoform 2 of Tether containing UBX domain for GLUT4 OS=Homo sapiens OX=9606 GN=ASPSCR1	6	9.35906	8.20873	10.17	9.63577	9.24184	10.3409	10.3736	9.18198	10.9734	11.34	9.66018	9.73509	11.3297	11.2386	9.36317	9.84805		1.00168	0.878561	1.08847	1.03129	0.989132	1.10676	1.11026	0.982726	1.17446	1.2137	1.03391	1.04192	1.21259	1.20284	1.00212	1.05401		0.989132	1.10676	1.11026	0.982726	1.08656	1.07782	0.897958	0.94446
554	sp|Q7L266|ASGL1_HUMAN	Q7L266	ASRGL1	Isoaspartyl peptidase/L-asparaginase OS=Homo sapiens OX=9606 GN=ASRGL1 PE=1 SV=2	4	10.4611	10.779	10.647	11.0524	9.49674	10.3929	10.7541	8.77871	10.0138	10.589	9.49219	8.69888	8.71793	9.81938	9.94943	10.3574		0.974495	1.00411	0.991813	1.02958	0.884663	0.968144	1.0018	0.817775	0.932828	0.986416	0.884239	0.810339	0.812113	0.914719	0.926833	0.964836		0.884663	0.968144	1.0018	0.817775	0.898897	1.01247	1.02588	1.06794
555	sp|P00966|ASSY_HUMAN	P00966	ASS1	Argininosuccinate synthase OS=Homo sapiens OX=9606 GN=ASS1 PE=1 SV=2	23	10.6693	9.6282	9.68605	9.31332	10.2806	11.3041	12.2011	9.79023	8.54344	9.08232	8.5814	8.16627	10.6809	13.6902	9.29418	9.0884		1.08602	0.980048	0.985936	0.947996	1.04646	1.15063	1.24194	0.99654	0.86963	0.924483	0.873495	0.831239	1.0872	1.39352	0.946048	0.925101		1.04646	1.15063	1.24194	0.99654	1.24292	1.59312	1.08155	1.05761
556	sp|Q2TB18|ASTE1_HUMAN	Q2TB18	ASTE1	Protein asteroid homolog 1 OS=Homo sapiens OX=9606 GN=ASTE1 PE=1 SV=1	2	9.08018	9.8492	10.5286	10.6018	9.46702	9.14159	9.82546	11.2883	11.5835	10.6857	9.09077	8.94679	10.885	10.5519	9.3408	9.13324		0.906661	0.983448	1.05129	1.0586	0.945288	0.912793	0.981078	1.12715	1.15662	1.06698	0.907719	0.893342	1.08687	1.05361	0.932684	0.911959		0.945288	0.912793	0.981078	1.12715	1.08021	1.04716	0.926969	0.906371
557	sp|Q8IXJ9|ASXL1_HUMAN	Q8IXJ9	ASXL1	Polycomb group protein ASXL1 OS=Homo sapiens OX=9606 GN=ASXL1 PE=1 SV=4	2	8.55382	10.3939	10.4223	9.25072	9.73218	9.36148	10.1216	10.499	10.0102	9.96072	9.86403	9.80326	10.1803	11.0222	10.3222	10.5022		0.885932	1.07651	1.07945	0.958111	1.00798	0.969583	1.04831	1.08739	1.03677	1.03165	1.02163	1.01534	1.05439	1.14158	1.06909	1.08773		1.00798	0.969583	1.04831	1.08739	1.02732	1.11228	1.04164	1.05981
558	sp|Q76L83|ASXL2_HUMAN	Q76L83	ASXL2	Putative Polycomb group protein ASXL2 OS=Homo sapiens OX=9606 GN=ASXL2 PE=1 SV=1	8	10.2257	9.15299	10.0627	10.1375	10.6056	10.2842	10.6212	9.2922	10.4822	10.4106	9.26766	9.51232	10.441	10.7122	9.34237	9.4496		1.03345	0.925038	1.01698	1.02454	1.07185	1.03936	1.07342	0.939108	1.05938	1.05214	0.936628	0.961354	1.05521	1.08261	0.944178	0.955015		1.07185	1.03936	1.07342	0.939108	1.05271	1.08005	0.941941	0.952753
559	sp|Q8NBU5|ATAD1_HUMAN	Q8NBU5	ATAD1	ATPase family AAA domain-containing protein 1 OS=Homo sapiens OX=9606 GN=ATAD1 PE=1 SV=1	15	10.483	9.26912	8.9709	8.86562	10.653	10.1492	9.57093	8.57284	9.78251	10.6293	10.9202	11.761	10.3886	8.85845	10.3433	10.7821		1.11555	0.986376	0.954641	0.943438	1.13364	1.08003	1.01849	0.912281	1.04101	1.13112	1.16207	1.25155	1.10551	0.942674	1.10068	1.14738		1.13364	1.08003	1.01849	0.912281	0.964297	0.822263	0.960088	1.00082
560	sp|Q6PL18|ATAD2_HUMAN	Q6PL18	ATAD2	ATPase family AAA domain-containing protein 2 OS=Homo sapiens OX=9606 GN=ATAD2 PE=1 SV=1	14	10.9057	9.85596	9.56839	9.21501	11.6919	12.7837	12.7329	14.6715	8.93585	7.74243	7.97626	7.01869	10.8003	10.2607	8.03548	7.80525		1.10312	0.996934	0.967847	0.932102	1.18264	1.29308	1.28793	1.48403	0.903865	0.78315	0.806803	0.709944	1.09246	1.03787	0.812793	0.789504		1.18264	1.29308	1.28793	1.48403	1.36397	1.29582	1.0148	0.985722
561	sp|Q9ULI0|ATD2B_HUMAN	Q9ULI0	ATAD2B	ATPase family AAA domain-containing protein 2B OS=Homo sapiens OX=9606 GN=ATAD2B PE=1 SV=3	15	11.0246	10.3112	10.9729	10.2202	10.8592	11.419	11.4132	12.4703	8.96965	8.62386	8.74685	8.07939	10.0608	9.60763	8.83574	8.38551		1.0369	0.96981	1.03204	0.96125	1.02135	1.074	1.07345	1.17288	0.843629	0.811106	0.822673	0.759897	0.946255	0.903633	0.831034	0.788688		1.02135	1.074	1.07345	1.17288	1.16919	1.11653	1.02682	0.974499
562	sp|Q9NVI7-2|ATD3A_HUMAN	Q9NVI7-2	ATAD3A	Isoform 2 of ATPase family AAA domain-containing protein 3A OS=Homo sapiens OX=9606 GN=ATAD3A	14	11.3598	10.4477	10.9726	10.663	11.2529	10.176	10.401	10.1278	9.50972	9.04793	9.53736	8.84989	9.87245	9.16705	9.46453	9.15014		1.04594	0.961968	1.0103	0.981789	1.03611	0.936952	0.957662	0.932513	0.875601	0.833082	0.878147	0.814848	0.909	0.844051	0.871441	0.842493		1.03611	0.936952	0.957662	0.932513	1.06888	0.992511	1.02472	0.99068
563	sp|Q5T9A4|ATD3B_HUMAN	Q5T9A4	ATAD3B	ATPase family AAA domain-containing protein 3B OS=Homo sapiens OX=9606 GN=ATAD3B PE=1 SV=1	14	11.1228	9.78483	11.7509	12.0437	11.0323	10.5343	10.2236	10.4897	9.54491	9.59924	8.47247	8.9092	10.0077	9.73596	8.40288	8.34553		0.995279	0.875556	1.05148	1.07768	0.987177	0.942623	0.914816	0.938627	0.854087	0.858949	0.758125	0.797204	0.895498	0.871183	0.751897	0.746766		0.987177	0.942623	0.914816	0.938627	1.09596	1.0662	0.920212	0.913932
564	sp|Q96QE3|ATAD5_HUMAN	Q96QE3	ATAD5	ATPase family AAA domain-containing protein 5 OS=Homo sapiens OX=9606 GN=ATAD5 PE=1 SV=4	10	9.46408	11.3532	12.4172	12.1355	10.0071	10.6567	10.297	13.7068	9.28587	9.06056	7.26877	8.0522	9.73419	11.6702	7.62332	7.26721		0.83439	1.00094	1.09475	1.06992	0.882261	0.939536	0.907827	1.20845	0.818678	0.798814	0.640843	0.709913	0.858204	1.02889	0.672102	0.640705		0.882261	0.939536	0.907827	1.20845	1.15651	1.38653	0.905721	0.863412
565	sp|Q5SQI0|ATAT_HUMAN	Q5SQI0	ATAT1	Alpha-tubulin N-acetyltransferase 1 OS=Homo sapiens OX=9606 GN=ATAT1 PE=1 SV=1	2	9.25429	7.3982	7.59522	8.49961	9.81744	8.23371	8.23385	9.05704	11.3766	10.0133	11.8461	12.2149	11.5173	10.5944	12.4877	11.8603		1.13039	0.903671	0.927736	1.03821	1.19917	1.00573	1.00574	1.10629	1.38963	1.2231	1.44698	1.49201	1.4068	1.29408	1.52534	1.44871		1.19917	1.00573	1.00574	1.10629	1.0136	0.932381	1.099	1.04379
566	sp|O95260-2|ATE1_HUMAN	O95260-2	ATE1	Isoform ATE1-2 of Arginyl-tRNA--protein transferase 1 OS=Homo sapiens OX=9606 GN=ATE1	13	9.18006	11.5223	10.4662	10.0993	9.39881	9.72095	10.3243	10.7048	9.67411	9.97693	9.9688	9.77957	10.1527	10.3721	9.70303	8.95605		0.889803	1.11683	1.01447	0.978903	0.911006	0.94223	1.00071	1.03759	0.93769	0.967042	0.966254	0.947912	0.984083	1.00534	0.940493	0.86809		0.911006	0.94223	1.00071	1.03759	1.03075	1.05302	0.985093	0.909257
567	sp|O95260|ATE1_HUMAN	O95260	ATE1	Arginyl-tRNA--protein transferase 1 OS=Homo sapiens OX=9606 GN=ATE1 PE=1 SV=2	2	9.76513	11.44	10.5854	9.68887	8.3976	10.1058	10.9737	11.3155	8.8697	9.31695	9.98842	9.08909	10.0052	12.838	9.05214	8.56849		0.941685	1.1032	1.02078	0.934331	0.809809	0.974537	1.05823	1.09119	0.855336	0.898465	0.963218	0.876492	0.964836	1.23801	0.872929	0.826289		0.809809	0.974537	1.05823	1.09119	1.07398	1.37805	0.971673	0.919757
568	sp|P18846|ATF1_HUMAN	P18846	ATF1	Cyclic AMP-dependent transcription factor ATF-1 OS=Homo sapiens OX=9606 GN=ATF1 PE=1 SV=2	1	9.10581	9.8694	10.489	8.84939	12.9245	10.2107	13.0983	7.6673	10.6331	9.82883	8.12478	7.62502	10.7964	9.42726	10.5791	10.771		0.95066	1.03038	1.09507	0.923889	1.34933	1.06602	1.36748	0.800477	1.11011	1.02614	0.848239	0.796063	1.12716	0.98422	1.10447	1.12451		1.34933	1.06602	1.36748	0.800477	1.19258	1.04135	1.16858	1.18978
569	sp|P15336|ATF2_HUMAN	P15336	ATF2	Cyclic AMP-dependent transcription factor ATF-2 OS=Homo sapiens OX=9606 GN=ATF2 PE=1 SV=4	4	9.68252	8.72577	9.29445	9.5718	10.959	10.522	10.2084	10.2309	10.5332	10.0928	9.20231	9.21193	11.5258	10.7608	9.62404	9.85427		1.03905	0.936379	0.997404	1.02717	1.17603	1.12914	1.09548	1.0979	1.13033	1.08308	0.987517	0.988549	1.23685	1.15476	1.03277	1.05748		1.17603	1.12914	1.09548	1.0979	1.18091	1.10254	0.986064	1.00965
570	sp|P18848|ATF4_HUMAN	P18848	ATF4	Cyclic AMP-dependent transcription factor ATF-4 OS=Homo sapiens OX=9606 GN=ATF4 PE=1 SV=3	1	11.5379	12.6312	9.72258	9.31945	11.2668	14.1991	15.5384	11.4356	7.32024	6.35656	6.61191	6.94216	14.2556	7.86265	7.48143	7.51851		1.06805	1.16925	0.900008	0.862691	1.04296	1.3144	1.43837	1.05858	0.677626	0.588419	0.612057	0.642628	1.31962	0.727837	0.692547	0.695979		1.04296	1.3144	1.43837	1.05858	2.09403	1.15496	1.09896	1.10441
571	sp|P18850|ATF6A_HUMAN	P18850	ATF6	Cyclic AMP-dependent transcription factor ATF-6 alpha OS=Homo sapiens OX=9606 GN=ATF6 PE=1 SV=3	5	11.9248	7.51609	8.07624	8.51388	11.5053	12.2768	11.5025	8.4849	11.0197	10.6479	10.0671	9.66188	9.45037	7.26005	10.5114	11.5812		1.32384	0.834402	0.896588	0.945172	1.27726	1.36291	1.27696	0.941954	1.22336	1.18208	1.1176	1.07262	1.04914	0.805977	1.16692	1.28569		1.27726	1.36291	1.27696	0.941954	0.913156	0.701513	1.01568	1.11905
572	sp|Q99941|ATF6B_HUMAN	Q99941	ATF6B	Cyclic AMP-dependent transcription factor ATF-6 beta OS=Homo sapiens OX=9606 GN=ATF6B PE=1 SV=2	8	10.4682	9.18261	10.2077	9.67422	10.7894	10.227	9.91617	7.89642	10.9793	11.8146	10.3883	11.4739	10.2611	5.92397	10.3093	10.488		1.0592	0.929115	1.03283	0.978858	1.0917	1.03478	1.00334	0.798976	1.11091	1.19542	1.05111	1.16095	1.03824	0.599399	1.04311	1.06119		1.0917	1.03478	1.00334	0.798976	0.91912	0.530631	0.923438	0.939444
573	sp|P17544-6|ATF7_HUMAN	P17544-6	ATF7	Isoform 6 of Cyclic AMP-dependent transcription factor ATF-7 OS=Homo sapiens OX=9606 GN=ATF7	6	9.52452	10.2837	11.328	10.6024	10.0411	10.3025	11.1721	12.9794	10.4083	9.65217	8.37112	8.17298	10.8185	9.02062	8.19766	9.12477		0.912777	0.985535	1.08561	1.01608	0.962286	0.987334	1.07068	1.24387	0.997474	0.92501	0.802241	0.783253	1.03679	0.864486	0.785618	0.874467		0.962286	0.987334	1.07068	1.24387	1.18221	0.985737	0.895808	0.997118
574	sp|Q6VMQ6-4|MCAF1_HUMAN	Q6VMQ6-4	ATF7IP	Isoform 3 of Activating transcription factor 7-interacting protein 1 OS=Homo sapiens OX=9606 GN=ATF7IP	21	7.71426	9.96202	9.18037	9.30497	8.32879	8.72903	8.79108	9.52241	10.5426	9.96553	10.9979	12.0761	11.375	12.3582	10.5225	10.6291		0.853309	1.10194	1.01548	1.02926	0.921286	0.965558	0.972421	1.05332	1.16617	1.10233	1.21653	1.3358	1.25824	1.367	1.16394	1.17574		0.921286	0.965558	0.972421	1.05332	1.044	1.13425	0.96576	0.975547
575	sp|Q9BSB4|ATGA1_HUMAN	Q9BSB4	ATG101	Autophagy-related protein 101 OS=Homo sapiens OX=9606 GN=ATG101 PE=1 SV=1	5	9.44016	10.6469	10.1417	9.77637	9.47115	9.52962	9.30539	10.3786	10.5536	10.7683	10.2569	10.109	10.5132	7.45313	10.7964	10.8594		0.943894	1.06455	1.01404	0.977511	0.946992	0.952839	0.930419	1.03772	1.05522	1.0767	1.02556	1.01077	1.05118	0.745217	1.0795	1.0858		0.946992	0.952839	0.930419	1.03772	1.00875	0.715137	1.03593	1.04197
576	sp|O94817|ATG12_HUMAN	O94817	ATG12	Ubiquitin-like protein ATG12 OS=Homo sapiens OX=9606 GN=ATG12 PE=1 SV=1	1	9.8069	10.1747	9.09247	8.52972	9.63083	9.79215	9.83969	9.75155	9.82423	9.94686	11.0296	10.2194	9.28314	11.3657	11.0482	10.6648		1.04318	1.08231	0.967186	0.907326	1.02445	1.04161	1.04667	1.03729	1.04503	1.05807	1.17325	1.08706	0.987469	1.209	1.17523	1.13443		1.02445	1.04161	1.04667	1.03729	0.905227	1.10831	1.07735	1.03995
577	sp|O75143-5|ATG13_HUMAN	O75143-5	ATG13	Isoform 5 of Autophagy-related protein 13 OS=Homo sapiens OX=9606 GN=ATG13	8	8.77494	8.41114	10.1735	10.1568	9.09064	8.71402	9.25028	9.18	12.1471	11.9686	10.6073	10.2996	10.2593	10.5318	10.2557	10.1793		0.935582	0.896794	1.0847	1.08292	0.969243	0.929087	0.986264	0.97877	1.29512	1.27609	1.13095	1.09814	1.09384	1.1229	1.09346	1.08531		0.969243	0.929087	0.986264	0.97877	0.911477	0.935693	0.911164	0.90437
578	sp|Q6ZNE5|BAKOR_HUMAN	Q6ZNE5	ATG14	Beclin 1-associated autophagy-related key regulator OS=Homo sapiens OX=9606 GN=ATG14 PE=1 SV=1	2	10.9954	10.5835	9.2052	9.80437	10.2148	7.31186	8.41027	9.67394	8.54447	12.1783	8.71899	11.1324	10.8396	11.1178	10.04	11.229		1.0836	1.04301	0.907172	0.966221	1.00667	0.720584	0.828832	0.953366	0.842057	1.20017	0.859256	1.0971	1.06825	1.09566	0.98944	1.10661		1.00667	0.720584	0.828832	0.953366	1.06862	1.09605	0.98979	1.10701
579	sp|Q676U5|A16L1_HUMAN	Q676U5	ATG16L1	Autophagy-related protein 16-1 OS=Homo sapiens OX=9606 GN=ATG16L1 PE=1 SV=2	7	10.5546	10.856	10.2475	10.3534	9.88351	10.3722	10.2981	10.2642	9.21944	9.17574	10.3865	10.0972	9.33547	8.74361	10.0366	10.1758		1.00492	1.03362	0.975688	0.985768	0.941028	0.987559	0.980504	0.977277	0.8778	0.873639	0.988923	0.961371	0.888848	0.832495	0.955603	0.968853		0.941028	0.987559	0.980504	0.977277	0.960467	0.899574	1.0326	1.04692
580	sp|Q2TAZ0-3|ATG2A_HUMAN	Q2TAZ0-3	ATG2A	Isoform 2 of Autophagy-related protein 2 homolog A OS=Homo sapiens OX=9606 GN=ATG2A	7	9.55523	13.1625	11.3413	11.3393	9.21852	9.12666	9.86335	12.0489	9.21406	8.63897	9.04273	9.14731	9.74089	9.73352	9.4902	9.33655		0.841901	1.15974	0.99927	0.999091	0.812235	0.80414	0.869049	1.06162	0.811841	0.76117	0.796745	0.80596	0.858259	0.85761	0.836172	0.822633		0.812235	0.80414	0.869049	1.06162	1.08103	1.08021	1.05321	1.03615
581	sp|Q96BY7|ATG2B_HUMAN	Q96BY7	ATG2B	Autophagy-related protein 2 homolog B OS=Homo sapiens OX=9606 GN=ATG2B PE=1 SV=5	9	9.0608	10.3046	11.3379	11.2403	8.88972	9.11774	9.42502	12.3423	10.2536	10.6398	9.50006	8.19471	8.59066	11.9761	9.97982	9.14693		0.864094	0.982708	1.08126	1.07194	0.847779	0.869525	0.898829	1.17703	0.977851	1.01468	0.905985	0.781499	0.819259	1.14212	0.951738	0.872309		0.847779	0.869525	0.898829	1.17703	0.890496	1.24143	1.03449	0.948158
582	sp|Q9NT62|ATG3_HUMAN	Q9NT62	ATG3	Ubiquitin-like-conjugating enzyme ATG3 OS=Homo sapiens OX=9606 GN=ATG3 PE=1 SV=1	3	10.5715	9.81452	11.2529	11.5359	10.9841	9.56192	11.4586	10.3712	10.8542	9.83865	8.89104	8.50967	8.8165	8.92343	9.48819	9.12764		0.979413	0.909281	1.04254	1.06876	1.01764	0.885879	1.06159	0.960859	1.0056	0.911517	0.823723	0.788391	0.816817	0.826725	0.879047	0.845644		1.01764	0.885879	1.06159	0.960859	0.925774	0.937002	0.996304	0.958445
583	sp|Q8WYN0|ATG4A_HUMAN	Q8WYN0	ATG4A	Cysteine protease ATG4A OS=Homo sapiens OX=9606 GN=ATG4A PE=1 SV=1	5	9.30103	11.885	11.0966	11.5692	8.41373	9.39994	9.82636	12.3052	9.83331	10.0951	9.87069	9.07869	8.78376	8.97703	9.38259	10.1818		0.848406	1.08411	1.01219	1.0553	0.76747	0.857428	0.896324	1.12244	0.896959	0.920836	0.900368	0.828125	0.801222	0.818852	0.855845	0.928747		0.76747	0.857428	0.896324	1.12244	0.903731	0.923616	0.965342	1.04757
584	sp|Q9Y4P1|ATG4B_HUMAN	Q9Y4P1	ATG4B	Cysteine protease ATG4B OS=Homo sapiens OX=9606 GN=ATG4B PE=1 SV=2	10	9.19313	9.30583	9.54231	9.39825	8.47269	8.84687	8.98893	10.0156	9.12862	9.30404	12.9081	11.5522	9.39439	8.86317	12.8	12.2859		0.982185	0.994225	1.01949	1.0041	0.905214	0.94519	0.960368	1.07006	0.975292	0.994034	1.37909	1.23422	1.00369	0.946932	1.36754	1.31261		0.905214	0.94519	0.960368	1.07006	0.876077	0.826538	1.19367	1.14572
585	sp|Q96DT6|ATG4C_HUMAN	Q96DT6	ATG4C	Cysteine protease ATG4C OS=Homo sapiens OX=9606 GN=ATG4C PE=1 SV=1	10	13.482	14.2592	12.8122	12.2321	12.6144	12.9325	13.7639	14.5809	5.76121	5.5093	6.94586	8.52349	6.66186	5.80736	7.12594	6.98792		1.02165	1.08054	0.970885	0.926929	0.955898	0.980004	1.043	1.10492	0.436576	0.417486	0.526346	0.645897	0.504825	0.440073	0.539993	0.529534		0.955898	0.980004	1.043	1.10492	0.996543	0.868719	1.06597	1.04532
586	sp|Q9H1Y0|ATG5_HUMAN	Q9H1Y0	ATG5	Autophagy protein 5 OS=Homo sapiens OX=9606 GN=ATG5 PE=1 SV=2	9	9.97314	10.1712	11.2737	10.5266	9.812	10.0312	10.5229	10.3565	9.63596	9.94988	10.0164	10.4802	9.25634	8.48177	9.9059	9.60625		0.951076	0.969967	1.07511	1.00385	0.935709	0.956616	1.0035	0.987633	0.918921	0.948858	0.955201	0.999434	0.882719	0.808853	0.944664	0.916088		0.935709	0.956616	1.0035	0.987633	0.92373	0.846432	0.988552	0.958649
587	sp|O95352|ATG7_HUMAN	O95352	ATG7	Ubiquitin-like modifier-activating enzyme ATG7 OS=Homo sapiens OX=9606 GN=ATG7 PE=1 SV=1	6	9.43114	9.95593	10.5777	9.97339	9.53162	8.83857	9.07607	10.0317	11.0241	10.9381	9.72183	10.4063	9.47662	10.3736	10.2858	10.3574		0.944574	0.997133	1.05941	0.998883	0.954637	0.885225	0.909012	1.00472	1.10411	1.09551	0.973687	1.04224	0.949128	1.03897	1.03017	1.03735		0.954637	0.885225	0.909012	1.00472	0.900597	0.985845	0.977493	0.984306
588	sp|Q7Z3C6|ATG9A_HUMAN	Q7Z3C6	ATG9A	Autophagy-related protein 9A OS=Homo sapiens OX=9606 GN=ATG9A PE=1 SV=3	6	11.1906	10.3465	10.4597	10.772	10.472	9.02054	9.56901	9.3445	11.2675	11.3647	9.95955	8.90728	9.64544	10.2966	8.86368	8.52051		1.04661	0.967668	0.978257	1.00746	0.979402	0.843656	0.894953	0.873956	1.05381	1.06289	0.931479	0.833065	0.902101	0.963	0.828987	0.796891		0.979402	0.843656	0.894953	0.873956	0.929702	0.992464	0.854351	0.821273
589	sp|P31939|PUR9_HUMAN	P31939	ATIC	Bifunctional purine biosynthesis protein ATIC OS=Homo sapiens OX=9606 GN=ATIC PE=1 SV=3	35	9.30926	9.75121	9.31281	8.96567	8.89863	8.83392	9.34829	8.94268	10.0382	10.9654	11.7601	11.2301	9.85379	8.26736	12.2971	12.2256		0.997271	1.04462	0.997651	0.960463	0.953281	0.946349	1.00145	0.958	1.07536	1.17468	1.25982	1.20304	1.0556	0.885655	1.31734	1.30969		0.953281	0.946349	1.00145	0.958	0.895926	0.751685	1.11807	1.11157
590	sp|Q8NHH9|ATLA2_HUMAN	Q8NHH9	ATL2	Atlastin-2 OS=Homo sapiens OX=9606 GN=ATL2 PE=1 SV=2	16	8.87627	9.07055	9.942	9.44459	8.44864	7.80367	8.32718	9.52697	11.1454	10.47	11.2853	10.9188	11.2612	11.0048	11.3031	11.1717		0.951027	0.971842	1.06521	1.01192	0.90521	0.836106	0.892196	1.02074	1.19415	1.12178	1.20913	1.16986	1.20655	1.17909	1.21104	1.19696		0.90521	0.836106	0.892196	1.02074	1.02796	1.00456	1.03179	1.01979
591	sp|Q6DD88|ATLA3_HUMAN	Q6DD88	ATL3	Atlastin-3 OS=Homo sapiens OX=9606 GN=ATL3 PE=1 SV=1	15	10.9818	9.94706	9.35858	9.39789	10.8232	10.873	10.4117	10.3028	8.80468	9.04517	9.52371	10.0914	10.7959	10.0521	9.76304	9.82785		1.10689	1.00259	0.943278	0.947239	1.0909	1.09592	1.04943	1.03845	0.887449	0.911688	0.959922	1.01715	1.08815	1.01318	0.984044	0.990577		1.0909	1.09592	1.04943	1.03845	1.15264	1.07322	1.04236	1.04928
592	sp|Q13315|ATM_HUMAN	Q13315	ATM	Serine-protein kinase ATM OS=Homo sapiens OX=9606 GN=ATM PE=1 SV=4	21	8.32783	11.29	10.4674	10.0694	8.13932	8.71791	8.96633	11.1213	10.2434	10.2064	10.4806	8.96538	10.4393	11.4525	10.7219	10.3909		0.829576	1.12465	1.0427	1.00307	0.810798	0.868434	0.89318	1.10785	1.02039	1.01671	1.04402	0.893085	1.03991	1.14084	1.06807	1.03509		0.810798	0.868434	0.89318	1.10785	1.04666	1.14824	1.07499	1.04181
593	sp|P54259|ATN1_HUMAN	P54259	ATN1	Atrophin-1 OS=Homo sapiens OX=9606 GN=ATN1 PE=1 SV=3	2	8.37073	9.40041	10.3651	9.13737	8.95873	7.61621	8.02784	9.39084	12.9844	10.2818	11.4429	8.49174	9.71999	11.8106	11.766	12.2353		0.898301	1.0088	1.11233	0.980573	0.961402	0.817331	0.861504	1.00777	1.39342	1.10338	1.22799	0.911287	1.0431	1.26745	1.26266	1.31303		0.961402	0.817331	0.861504	1.00777	0.899982	1.09356	1.08942	1.13288
594	sp|O00244|ATOX1_HUMAN	O00244	ATOX1	Copper transport protein ATOX1 OS=Homo sapiens OX=9606 GN=ATOX1 PE=1 SV=1	6	8.02862	7.48532	8.10193	8.92047	7.53263	8.34766	8.37682	7.47337	12.4209	13.2085	12.9349	11.4101	8.66196	10.4348	13.1074	13.5546		0.987034	0.920241	0.996047	1.09668	0.926058	1.02626	1.02984	0.918772	1.52702	1.62384	1.59021	1.40276	1.0649	1.28285	1.61141	1.6664		0.926058	1.02626	1.02984	0.918772	0.693311	0.83521	1.04913	1.08492
595	sp|P98196|AT11A_HUMAN	P98196	ATP11A	Probable phospholipid-transporting ATPase IH OS=Homo sapiens OX=9606 GN=ATP11A PE=1 SV=3	8	12.0092	11.7308	10.5213	10.9917	11.7031	11.31	10.6579	11.9651	8.71967	8.91722	8.42164	8.63913	9.08706	8.22585	8.37447	8.72586		1.06152	1.03691	0.93	0.971575	1.03446	0.999716	0.942069	1.05761	0.770748	0.788209	0.744404	0.763629	0.803222	0.727098	0.740235	0.771295		1.03446	0.999716	0.942069	1.05761	1.04757	0.948289	0.965422	1.00593
596	sp|Q9Y2G3|AT11B_HUMAN	Q9Y2G3	ATP11B	Probable phospholipid-transporting ATPase IF OS=Homo sapiens OX=9606 GN=ATP11B PE=1 SV=2	6	9.39515	8.72077	9.27561	9.16148	9.05422	9.47263	9.00428	9.38731	11.8455	11.8418	11.0723	9.63946	10.826	9.29044	10.8468	11.1663		1.02811	0.954315	1.01503	1.00254	0.990804	1.03659	0.98534	1.02725	1.29626	1.29585	1.21164	1.05485	1.18469	1.01665	1.18696	1.22193		0.990804	1.03659	0.98534	1.02725	0.975332	0.836995	0.977209	1.006
597	sp|Q8NB49|AT11C_HUMAN	Q8NB49	ATP11C	Phospholipid-transporting ATPase IG OS=Homo sapiens OX=9606 GN=ATP11C PE=1 SV=3	20	10.039	7.90156	8.95551	8.94616	10.1566	9.6543	9.31916	7.96081	12.0269	12.1847	11.2481	9.2402	11.9528	8.92871	10.6769	10.8086		1.12035	0.881816	0.999438	0.998394	1.13348	1.07742	1.04002	0.888428	1.34221	1.35981	1.25529	1.03121	1.33393	0.996446	1.19155	1.20624		1.13348	1.07742	1.04002	0.888428	1.0696	0.798991	0.95543	0.967214
598	sp|Q9HD20|AT131_HUMAN	Q9HD20	ATP13A1	Manganese-transporting ATPase 13A1 OS=Homo sapiens OX=9606 GN=ATP13A1 PE=1 SV=2	22	10.3826	10.4235	9.68559	9.22181	10.7815	10.2984	9.85808	8.99658	11.5809	11.4987	9.00549	8.65046	12.1273	10.006	8.87025	8.61282		1.04575	1.04987	0.975546	0.928834	1.08593	1.03727	0.99292	0.906148	1.16644	1.15817	0.907046	0.871287	1.22148	1.00782	0.893425	0.867496		1.08593	1.03727	0.99292	0.906148	1.19083	0.982535	0.871009	0.845731
599	sp|Q9NQ11|AT132_HUMAN	Q9NQ11	ATP13A2	Polyamine-transporting ATPase 13A2 OS=Homo sapiens OX=9606 GN=ATP13A2 PE=1 SV=2	2	10.8625	11.2582	11.0366	10.2742	10.7681	8.98963	10.2778	11.013	10.2005	10.2135	8.79295	7.96502	10.3378	9.7906	8.99988	9.21982		1.00043	1.03687	1.01646	0.946241	0.991731	0.827935	0.946571	1.01428	0.939453	0.940649	0.809821	0.73357	0.952098	0.901704	0.828879	0.849136		0.991731	0.827935	0.946571	1.01428	1.11243	1.05355	0.96846	0.992128
600	sp|Q9H7F0|AT133_HUMAN	Q9H7F0	ATP13A3	Probable cation-transporting ATPase 13A3 OS=Homo sapiens OX=9606 GN=ATP13A3 PE=1 SV=4	17	8.83312	7.27186	7.26888	7.60865	8.99085	8.88053	8.31699	7.38124	14.011	14.3537	12.532	10.0982	10.5679	9.0695	11.9982	12.8173		1.1404	0.938834	0.93845	0.982315	1.16076	1.14652	1.07377	0.952955	1.80889	1.85314	1.61795	1.30373	1.36437	1.17092	1.54903	1.65478		1.16076	1.14652	1.07377	0.952955	0.828938	0.711403	0.941129	1.00538
601	sp|P05023|AT1A1_HUMAN	P05023	ATP1A1	Sodium/potassium-transporting ATPase subunit alpha-1 OS=Homo sapiens OX=9606 GN=ATP1A1 PE=1 SV=1	55	12.4004	10.2584	10.3997	10.5303	12.9845	12.3465	11.5276	9.53592	9.21724	9.29555	8.97243	8.60164	8.88154	7.14875	8.85104	9.04844		1.13794	0.941381	0.954349	0.966327	1.19154	1.133	1.05785	0.87508	0.845835	0.853022	0.82337	0.789344	0.815029	0.656017	0.812231	0.830345		1.19154	1.133	1.05785	0.87508	0.984463	0.792394	0.981082	1.00296
602	sp|Q13733|AT1A4_HUMAN	Q13733	ATP1A4	Sodium/potassium-transporting ATPase subunit alpha-4 OS=Homo sapiens OX=9606 GN=ATP1A4 PE=1 SV=3	10	12.0719	9.74384	9.76382	9.8438	12.8541	12.6815	11.9247	9.31467	8.4201	8.53878	9.79402	10.1495	9.26334	6.01093	9.85582	9.76918		1.16571	0.940904	0.942833	0.950557	1.24124	1.22458	1.1515	0.899462	0.813079	0.824539	0.945749	0.980076	0.894505	0.58044	0.951718	0.943351		1.24124	1.22458	1.1515	0.899462	1.00409	0.651549	1.06831	1.05892
603	sp|P05026|AT1B1_HUMAN	P05026	ATP1B1	Sodium/potassium-transporting ATPase subunit beta-1 OS=Homo sapiens OX=9606 GN=ATP1B1 PE=1 SV=1	8	11.6498	10.3797	9.22974	9.44746	11.9015	11.6437	10.5019	8.34826	9.6532	10.103	10.6324	8.52571	9.41189	7.32777	10.555	10.689		1.14475	1.01995	0.90695	0.928344	1.16948	1.14415	1.03195	0.820333	0.948561	0.992759	1.04479	0.83777	0.924848	0.720055	1.03718	1.05034		1.16948	1.14415	1.03195	0.820333	0.967446	0.75322	1.08495	1.09872
604	sp|P54709|AT1B3_HUMAN	P54709	ATP1B3	Sodium/potassium-transporting ATPase subunit beta-3 OS=Homo sapiens OX=9606 GN=ATP1B3 PE=1 SV=1	20	12.8855	9.67461	10.3548	9.99018	12.983	12.1626	11.891	9.7387	8.84318	8.92951	9.20767	9.53877	8.52349	6.65885	9.31907	9.29909		1.2013	0.901954	0.965367	0.931375	1.21039	1.1339	1.10859	0.907929	0.82444	0.832489	0.858422	0.88929	0.794636	0.620798	0.868807	0.866944		1.21039	1.1339	1.10859	0.907929	0.933592	0.729355	1.02073	1.01854
605	sp|P16615|AT2A2_HUMAN	P16615	ATP2A2	Sarcoplasmic/endoplasmic reticulum calcium ATPase 2 OS=Homo sapiens OX=9606 GN=ATP2A2 PE=1 SV=1	36	10.3117	8.86819	8.58014	8.5463	10.3052	9.40753	9.08003	8.45146	10.3469	10.3741	11.2407	11.0972	10.6986	9.98036	11.3247	11.3869		1.13608	0.977041	0.945306	0.941577	1.13537	1.03646	1.00038	0.931128	1.13995	1.14295	1.23843	1.22262	1.1787	1.09957	1.24769	1.25454		1.13537	1.03646	1.00038	0.931128	0.993859	0.927136	1.05202	1.0578
606	sp|Q93084-5|AT2A3_HUMAN	Q93084-5	ATP2A3	Isoform SERCA3E of Sarcoplasmic/endoplasmic reticulum calcium ATPase 3 OS=Homo sapiens OX=9606 GN=ATP2A3	20	9.65224	9.11643	8.62593	9.10466	10.0757	9.63998	8.80091	8.79749	10.1278	10.4329	10.9086	12.1677	10.8007	9.23433	10.8436	11.6712		1.0578	0.999081	0.945327	0.997791	1.1042	1.05646	0.964502	0.964128	1.10991	1.14335	1.19549	1.33347	1.18366	1.012	1.18836	1.27906		1.1042	1.05646	0.964502	0.964128	0.99005	0.846469	0.99398	1.06984
607	sp|P20020-1|AT2B1_HUMAN	P20020-1	ATP2B1	Isoform D of Plasma membrane calcium-transporting ATPase 1 OS=Homo sapiens OX=9606 GN=ATP2B1	45	9.36609	9.09765	8.88684	8.71651	9.77489	8.8744	8.49145	8.01055	11.7137	11.9915	11.1648	10.1315	11.9115	10.0627	10.8786	10.9274		1.03874	1.00897	0.98559	0.9667	1.08408	0.98421	0.941739	0.888405	1.2991	1.32991	1.23823	1.12363	1.32104	1.11599	1.20648	1.21189		1.08408	0.98421	0.941739	0.888405	1.05876	0.894429	0.966952	0.971287
608	sp|P23634|AT2B4_HUMAN	P23634	ATP2B4	Plasma membrane calcium-transporting ATPase 4 OS=Homo sapiens OX=9606 GN=ATP2B4 PE=1 SV=2	15	8.50015	7.26995	6.34605	6.33975	9.09462	8.11864	7.52807	6.0713	11.4859	11.3809	13.4635	13.6516	12.2726	10.8536	13.7088	13.9146		1.19485	1.02192	0.892054	0.891169	1.27842	1.14122	1.05821	0.853433	1.61455	1.59979	1.89254	1.91898	1.72513	1.52568	1.92703	1.95595		1.27842	1.14122	1.05821	0.853433	0.98216	0.868607	1.0971	1.11357
609	sp|P98194-7|AT2C1_HUMAN	P98194-7	ATP2C1	Isoform 7 of Calcium-transporting ATPase type 2C member 1 OS=Homo sapiens OX=9606 GN=ATP2C1	24	8.77661	8.19364	7.13187	7.11352	8.71313	7.78176	7.29218	7.6649	11.4281	11.7912	14.3656	12.9389	10.0258	8.34808	13.8349	14.5998		1.12464	1.04994	0.913884	0.911533	1.11651	0.997161	0.934426	0.982187	1.46441	1.51093	1.84082	1.658	1.28472	1.06973	1.77282	1.87083		1.11651	0.997161	0.934426	0.982187	0.793752	0.660923	1.09532	1.15587
610	sp|P20648|ATP4A_HUMAN	P20648	ATP4A	Potassium-transporting ATPase alpha chain 1 OS=Homo sapiens OX=9606 GN=ATP4A PE=2 SV=5	3	13.248	9.94171	10.2626	10.5365	12.9997	12.4676	11.5126	8.95895	9.27307	9.24747	9.28052	8.18786	8.00244	7.67198	9.05285	9.35614		1.20467	0.904023	0.933198	0.958111	1.18209	1.13371	1.04687	0.814658	0.843222	0.840893	0.843899	0.744541	0.72768	0.697631	0.823197	0.850775		1.18209	1.13371	1.04687	0.814658	0.889434	0.852704	1.00618	1.03989
611	sp|P25705|ATPA_HUMAN	P25705	ATP5F1A	ATP synthase subunit alpha, mitochondrial OS=Homo sapiens OX=9606 GN=ATP5F1A PE=1 SV=1	36	11.1697	10.1451	10.4221	10.194	11.2761	10.7704	10.8257	9.35843	9.81177	9.43711	9.84188	9.27037	9.45602	7.51086	10.0932	10.4174		1.06553	0.967792	0.994217	0.972458	1.07568	1.02744	1.03272	0.89275	0.935997	0.900255	0.938869	0.88435	0.90206	0.716501	0.962848	0.993771		1.07568	1.02744	1.03272	0.89275	0.986	0.783174	1.05244	1.08625
612	sp|P06576|ATPB_HUMAN	P06576	ATP5F1B	ATP synthase subunit beta, mitochondrial OS=Homo sapiens OX=9606 GN=ATP5F1B PE=1 SV=3	41	11.1097	10.4907	10.773	10.3127	11.1463	10.322	9.98169	8.8565	9.84049	9.97863	10.2522	9.34975	9.67649	7.77848	10.0787	10.0526		1.04106	0.983056	1.00951	0.966378	1.04449	0.967246	0.935356	0.829917	0.922125	0.935069	0.960702	0.876139	0.906756	0.7289	0.944448	0.942001		1.04449	0.967246	0.935356	0.829917	0.98186	0.789272	1.02267	1.02002
613	sp|P36542|ATPG_HUMAN	P36542	ATP5F1C	ATP synthase subunit gamma, mitochondrial OS=Homo sapiens OX=9606 GN=ATP5F1C PE=1 SV=1	16	11.1778	9.76215	10.4414	9.76487	11.3422	10.6651	10.3324	9.55326	10.5678	9.66394	9.53979	8.91524	10.4396	8.85612	9.70159	9.27686		1.08664	0.949023	1.01505	0.949286	1.10262	1.0368	1.00446	0.928715	1.02734	0.939475	0.927405	0.86669	1.01488	0.860943	0.943135	0.901845		1.10262	1.0368	1.00446	0.928715	1.0794	0.915675	1.00309	0.959177
614	sp|P30049|ATPD_HUMAN	P30049	ATP5F1D	ATP synthase subunit delta, mitochondrial OS=Homo sapiens OX=9606 GN=ATP5F1D PE=1 SV=2	8	10.7303	10.6007	9.36669	9.83023	10.6942	10.688	9.68989	10.1856	9.7219	10.1811	9.4178	9.2764	9.86277	10.0099	9.64405	10.1005		1.05906	1.04626	0.924468	0.970218	1.05549	1.05488	0.956367	1.00529	0.959526	1.00485	0.929512	0.915557	0.97343	0.987955	0.951843	0.996894		1.05549	1.05488	0.956367	1.00529	1.02212	1.03737	0.999456	1.04676
615	sp|Q9UII2|ATIF1_HUMAN	Q9UII2	ATP5IF1	ATPase inhibitor, mitochondrial OS=Homo sapiens OX=9606 GN=ATP5IF1 PE=1 SV=1	6	9.0046	7.50523	8.1386	9.19127	9.22406	8.85588	8.63303	7.71483	12.6072	12.3976	10.9081	9.91405	11.8631	11.724	11.2871	11.0314		1.06438	0.887151	0.962018	1.08645	1.09032	1.0468	1.02046	0.911926	1.49022	1.46545	1.28938	1.17188	1.40227	1.38583	1.33418	1.30396		1.09032	1.0468	1.02046	0.911926	1.03547	1.02333	0.985194	0.962873
616	sp|Q06055-2|AT5G2_HUMAN	Q06055-2	ATP5MC2	Isoform 2 of ATP synthase F(0) complex subunit C2, mitochondrial OS=Homo sapiens OX=9606 GN=ATP5MC2	2	11.1143	10.5395	9.99774	10.0946	11.9428	10.0563	9.48955	10.0926	10.4061	9.08692	9.51203	10.547	7.88309	9.83711	8.56268	10.8377		1.06495	1.00986	0.957955	0.967239	1.14432	0.963562	0.909262	0.967045	0.997079	0.870683	0.911416	1.01058	0.755336	0.942564	0.820452	1.03844		1.14432	0.963562	0.909262	0.967045	0.797238	0.994854	0.865967	1.09605
617	sp|Q96IX5|ATPMD_HUMAN	Q96IX5	ATP5MD	ATP synthase membrane subunit DAPIT, mitochondrial OS=Homo sapiens OX=9606 GN=ATP5MD PE=1 SV=1	1	11.7643	18.3311	12.0932	12.7319	11.8825	13.2237	11.0341	14.5472	5.3669	7.0051	5.7239	4.62797	9.36543	11.4966	5.33815	5.46791		0.856822	1.3351	0.880779	0.927294	0.865433	0.963117	0.803645	1.05951	0.390885	0.5102	0.416886	0.337067	0.682109	0.837328	0.388791	0.398242		0.865433	0.963117	0.803645	1.05951	1.64856	2.02371	0.939655	0.962496
618	sp|O75964|ATP5L_HUMAN	O75964	ATP5MG	ATP synthase subunit g, mitochondrial OS=Homo sapiens OX=9606 GN=ATP5MG PE=1 SV=3	5	10.7495	10.1314	10.641	10.6006	11.0643	10.2752	10.5707	9.70991	10.6001	10.0764	9.5705	8.49691	9.50067	9.53182	9.53648	8.9444		1.02079	0.962086	1.01048	1.00665	1.05068	0.975743	1.00381	0.922062	1.0066	0.956861	0.908824	0.806874	0.902193	0.905151	0.905593	0.849368		1.05068	0.975743	1.00381	0.922062	0.980869	0.984085	0.984565	0.923438
619	sp|P24539|AT5F1_HUMAN	P24539	ATP5PB	ATP synthase F(0) complex subunit B1, mitochondrial OS=Homo sapiens OX=9606 GN=ATP5PB PE=1 SV=2	18	11.2293	9.8516	10.1894	10.1108	11.3942	10.433	10.2505	9.14725	10.0936	9.98324	10.2789	9.12717	9.44135	8.79889	9.94627	9.72445		1.08545	0.952279	0.984929	0.977338	1.10139	1.00848	0.990835	0.884194	0.975674	0.965003	0.993579	0.882254	0.912622	0.850521	0.96143	0.939987		1.10139	1.00848	0.990835	0.884194	0.9565	0.891413	1.00765	0.98518
620	sp|O75947|ATP5H_HUMAN	O75947	ATP5PD	ATP synthase subunit d, mitochondrial OS=Homo sapiens OX=9606 GN=ATP5PD PE=1 SV=3	25	11.1961	10.571	9.65832	10.1049	11.1341	10.9464	10.3252	9.42187	9.7485	10.0263	9.44852	9.16038	9.55277	9.13313	9.63218	9.94027		1.07835	1.01815	0.930243	0.973252	1.07238	1.05431	0.994476	0.907469	0.938929	0.965682	0.910036	0.882283	0.920076	0.879658	0.927725	0.957399		1.07238	1.05431	0.994476	0.907469	0.995503	0.951772	1.00378	1.03589
621	sp|P18859-2|ATP5J_HUMAN	P18859-2	ATP5PF	Isoform 2 of ATP synthase-coupling factor 6, mitochondrial OS=Homo sapiens OX=9606 GN=ATP5PF	2	7.36471	2.84718	3.8572	17.5889	6.28193	5.24292	7.54611	5.31517	23.4611	6.73088	22.2256	7.61605	16.8195	3.75039	18.4099	4.94259		0.930535	0.359743	0.487359	2.22236	0.793725	0.662446	0.953455	0.671575	2.96432	0.850451	2.80821	0.962293	2.12516	0.473864	2.3261	0.6245		0.793725	0.662446	0.953455	0.671575	1.12067	0.249886	1.22664	0.329322
622	sp|P48047|ATPO_HUMAN	P48047	ATP5PO	ATP synthase subunit O, mitochondrial OS=Homo sapiens OX=9606 GN=ATP5PO PE=1 SV=1	9	10.7472	10.128	9.89228	9.37061	11.552	11.1099	10.4922	9.50881	9.67667	9.58702	9.7699	9.5775	10.053	8.29704	10.131	10.1069		1.07102	1.00931	0.985826	0.933839	1.15123	1.10717	1.04562	0.947612	0.96434	0.955406	0.97363	0.954457	1.00184	0.826851	1.00962	1.00722		1.15123	1.10717	1.04562	0.947612	1.04146	0.85955	1.04954	1.04705
623	sp|Q15904|VAS1_HUMAN	Q15904	ATP6AP1	V-type proton ATPase subunit S1 OS=Homo sapiens OX=9606 GN=ATP6AP1 PE=1 SV=2	2	10.2264	7.20636	8.25025	7.90529	10.601	8.6377	8.41562	7.72499	12.3982	12.8466	11.6109	9.23954	10.3663	11.0063	11.4818	12.0826		1.21785	0.858198	0.982514	0.941433	1.26247	1.02866	1.00221	0.919962	1.47649	1.52989	1.38273	1.10033	1.23452	1.31073	1.36736	1.43891		1.26247	1.02866	1.00221	0.919962	0.899558	0.955094	0.996355	1.04849
624	sp|O75787|RENR_HUMAN	O75787	ATP6AP2	Renin receptor OS=Homo sapiens OX=9606 GN=ATP6AP2 PE=1 SV=2	10	9.57709	8.17672	9.28878	9.26672	10.4026	9.65152	9.21227	8.83004	12.2921	11.9838	10.927	9.17254	10.8975	9.33029	10.6463	10.3448		1.05506	0.900785	1.02329	1.02086	1.14599	1.06326	1.01487	0.972757	1.35416	1.32019	1.20377	1.01049	1.20052	1.02787	1.17284	1.13963		1.14599	1.06326	1.01487	0.972757	0.9823	0.841031	0.959653	0.932475
625	sp|Q93050-3|VPP1_HUMAN	Q93050-3	ATP6V0A1	Isoform 3 of V-type proton ATPase 116 kDa subunit a1 OS=Homo sapiens OX=9606 GN=ATP6V0A1	21	10.1561	8.52158	9.40896	9.42494	10.7523	10.0359	9.51688	8.37788	12.0789	11.8933	10.136	9.01325	10.197	10.085	10.14	10.2621		1.08298	0.908689	1.00331	1.00502	1.14656	1.07017	1.01482	0.893365	1.28801	1.26822	1.08084	0.961117	1.08734	1.0754	1.08127	1.09429		1.14656	1.07017	1.01482	0.893365	0.945885	0.935495	0.940605	0.95193
626	sp|Q93050|VPP1_HUMAN	Q93050	ATP6V0A1	V-type proton ATPase 116 kDa subunit a1 OS=Homo sapiens OX=9606 GN=ATP6V0A1 PE=1 SV=3	1	11.3087	8.8053	8.06613	7.5293	10.4705	11.6521	10.7472	8.92368	10.4262	11.5502	12.5889	8.84484	7.34012	10.7203	10.9193	10.1071		1.26675	0.986327	0.903529	0.843396	1.17286	1.30522	1.20385	0.999588	1.1679	1.2938	1.41015	0.990756	0.822205	1.20084	1.22313	1.13215		1.17286	1.30522	1.20385	0.999588	0.67635	0.987814	1.00615	0.93131
627	sp|Q9Y487|VPP2_HUMAN	Q9Y487	ATP6V0A2	V-type proton ATPase 116 kDa subunit a2 OS=Homo sapiens OX=9606 GN=ATP6V0A2 PE=1 SV=2	8	10.8701	8.42981	9.16383	8.96504	11.9376	12.2702	11.6066	8.71956	12.5262	11.0079	10.0692	8.52559	9.69275	8.14296	8.95778	9.11483		1.16169	0.90089	0.979334	0.95809	1.27576	1.31131	1.24039	0.931855	1.33867	1.17641	1.07609	0.911126	1.03586	0.870235	0.957314	0.974097		1.27576	1.31131	1.24039	0.931855	0.920295	0.773148	0.850512	0.865423
628	sp|Q9HBG4|VPP4_HUMAN	Q9HBG4	ATP6V0A4	V-type proton ATPase 116 kDa subunit a isoform 4 OS=Homo sapiens OX=9606 GN=ATP6V0A4 PE=1 SV=2	7	12.7352	8.37883	8.71314	9.25284	11.8672	9.11216	8.52826	8.47808	6.85645	7.13964	13.4	13.9873	6.34225	5.54942	14.1301	15.5292		1.3035	0.857608	0.891827	0.947068	1.21466	0.932668	0.872904	0.867767	0.701787	0.730773	1.37155	1.43166	0.649156	0.568007	1.44627	1.58948		1.21466	0.932668	0.872904	0.867767	0.613024	0.536391	1.36577	1.50101
629	sp|P61421|VA0D1_HUMAN	P61421	ATP6V0D1	V-type proton ATPase subunit d 1 OS=Homo sapiens OX=9606 GN=ATP6V0D1 PE=1 SV=1	12	11.1016	8.91895	8.88031	8.68891	11.4459	10.3475	9.82444	8.50226	11.4579	11.6813	10.2079	9.20788	10.3005	8.95403	10.0925	10.3881		1.18134	0.949083	0.944972	0.924605	1.21798	1.1011	1.04544	0.904743	1.21926	1.24303	1.08624	0.979829	1.0961	0.952816	1.07396	1.10542		1.21798	1.1011	1.04544	0.904743	0.968205	0.841643	0.948656	0.976442
630	sp|P38606|VATA_HUMAN	P38606	ATP6V1A	V-type proton ATPase catalytic subunit A OS=Homo sapiens OX=9606 GN=ATP6V1A PE=1 SV=2	33	9.56555	9.67868	10.4589	10.516	9.15361	9.14901	9.52046	9.64567	10.2514	10.7437	10.9283	9.7608	9.16845	9.10419	11.1623	11.193		0.951343	0.962595	1.04019	1.04587	0.910373	0.909916	0.946859	0.959311	1.01955	1.06851	1.08688	0.970762	0.911849	0.905459	1.11015	1.1132		0.910373	0.909916	0.946859	0.959311	0.879801	0.873635	1.07113	1.07407
631	sp|P21281|VATB2_HUMAN	P21281	ATP6V1B2	V-type proton ATPase subunit B, brain isoform OS=Homo sapiens OX=9606 GN=ATP6V1B2 PE=1 SV=3	11	10.0861	9.88679	10.3867	10.1362	10.0882	10.1167	10.6318	10.2236	10.1944	9.73576	10.3164	9.88276	9.50692	7.9206	10.5928	10.2942		0.996257	0.976575	1.02596	1.00121	0.996466	0.999285	1.05016	1.00985	1.00696	0.961657	1.01901	0.976176	0.939052	0.782363	1.04631	1.01682		0.996466	0.999285	1.05016	1.00985	0.947626	0.789506	1.05586	1.0261
632	sp|P21283|VATC1_HUMAN	P21283	ATP6V1C1	V-type proton ATPase subunit C 1 OS=Homo sapiens OX=9606 GN=ATP6V1C1 PE=1 SV=4	13	9.75464	9.69509	9.49486	9.59297	9.19195	9.10879	9.21225	9.77553	9.7369	10.228	10.9506	11.7244	9.2549	9.22881	11.4239	11.6264		1.01248	1.0063	0.985518	0.995701	0.954077	0.945446	0.956184	1.01465	1.01064	1.06161	1.13661	1.21693	0.960611	0.957903	1.18575	1.20676		0.954077	0.945446	0.956184	1.01465	0.868193	0.865745	1.07167	1.09066
633	sp|Q9Y5K8|VATD_HUMAN	Q9Y5K8	ATP6V1D	V-type proton ATPase subunit D OS=Homo sapiens OX=9606 GN=ATP6V1D PE=1 SV=1	11	9.80313	10.157	10.0105	9.89044	9.52545	8.99964	9.72435	9.79318	10.6962	10.3946	11.5835	9.71753	9.0833	8.73196	11.0363	10.8528		0.983729	1.01924	1.00454	0.99249	0.955864	0.903099	0.975823	0.98273	1.07335	1.04308	1.16238	0.975139	0.911494	0.876238	1.10748	1.08907		0.955864	0.903099	0.975823	0.98273	0.85708	0.823928	1.04136	1.02405
634	sp|P36543|VATE1_HUMAN	P36543	ATP6V1E1	V-type proton ATPase subunit E 1 OS=Homo sapiens OX=9606 GN=ATP6V1E1 PE=1 SV=1	17	9.92156	9.77571	9.33347	9.09413	9.94114	9.47579	9.78664	9.83225	9.84004	9.94069	10.8317	10.3954	9.3134	10.2419	11.1741	11.1021		1.04095	1.02565	0.979253	0.954142	1.04301	0.994185	1.0268	1.03158	1.0324	1.04296	1.13645	1.09067	0.977147	1.07456	1.17237	1.16481		1.04301	0.994185	1.0268	1.03158	0.90845	0.999019	1.08995	1.08292
635	sp|Q16864-2|VATF_HUMAN	Q16864-2	ATP6V1F	Isoform 2 of V-type proton ATPase subunit F OS=Homo sapiens OX=9606 GN=ATP6V1F	4	9.5776	10.8601	8.90379	9.18089	9.33704	10.0164	9.6769	10.7396	9.37754	10.1394	11.0781	10.9523	9.18387	8.0523	11.4029	11.5214		0.994497	1.12767	0.924532	0.953305	0.969518	1.04006	1.00481	1.11515	0.973724	1.05283	1.1503	1.13724	0.953614	0.836116	1.18402	1.19633		0.969518	1.04006	1.00481	1.11515	0.884184	0.775242	1.09782	1.10923
636	sp|O75348|VATG1_HUMAN	O75348	ATP6V1G1	V-type proton ATPase subunit G 1 OS=Homo sapiens OX=9606 GN=ATP6V1G1 PE=1 SV=3	3	8.943	9.52522	8.40343	8.97502	9.23403	11.1366	9.47288	10.1203	9.55865	9.26546	11.2211	12.593	9.48178	9.81757	10.2592	11.9928		0.997917	1.06288	0.937708	1.00149	1.03039	1.24269	1.05705	1.12929	1.06661	1.0339	1.25212	1.4052	1.05804	1.09551	1.14479	1.33823		1.03039	1.24269	1.05705	1.12929	0.889511	0.921012	0.962446	1.12508
637	sp|Q9UI12|VATH_HUMAN	Q9UI12	ATP6V1H	V-type proton ATPase subunit H OS=Homo sapiens OX=9606 GN=ATP6V1H PE=1 SV=1	4	8.87262	9.57127	10.9027	11.1659	10.4102	10.7359	11.2292	11.6659	12.1509	10.5859	9.77758	8.94493	8.83038	6.74386	9.00361	9.40898		0.876037	0.945018	1.07648	1.10247	1.02785	1.06001	1.10872	1.15183	1.19972	1.0452	0.965388	0.883177	0.871866	0.665854	0.88897	0.928994		1.02785	1.06001	1.10872	1.15183	0.851955	0.650648	0.868669	0.907779
638	sp|Q04656-3|ATP7A_HUMAN	Q04656-3	ATP7A	Isoform 2 of Copper-transporting ATPase 1 OS=Homo sapiens OX=9606 GN=ATP7A	16	9.67667	9.37729	7.97331	8.24671	10.1499	9.59913	9.17625	8.94807	10.9775	11.0936	11.2101	9.91844	9.32713	10.6295	11.5188	12.1776		1.09732	1.06337	0.904158	0.935161	1.15098	1.08852	1.04057	1.01469	1.24483	1.25799	1.2712	1.12473	1.05768	1.20536	1.30621	1.38092		1.15098	1.08852	1.04057	1.01469	0.863632	0.984222	1.06657	1.12757
639	sp|P35670|ATP7B_HUMAN	P35670	ATP7B	Copper-transporting ATPase 2 OS=Homo sapiens OX=9606 GN=ATP7B PE=1 SV=4	1	10.8456	8.19689	9.40375	10.5341	10.1098	9.20178	7.81251	7.34202	11.4201	14.7224	10.1365	10.8237	9.90752	8.62097	10.7802	10.1421		1.11293	0.841131	0.964974	1.08097	1.03743	0.944248	0.801687	0.753408	1.17189	1.51076	1.04016	1.11068	1.01667	0.884648	1.10622	1.04074		1.03743	0.944248	0.801687	0.753408	0.841354	0.7321	0.915466	0.861272
640	sp|O75110|ATP9A_HUMAN	O75110	ATP9A	Probable phospholipid-transporting ATPase IIA OS=Homo sapiens OX=9606 GN=ATP9A PE=1 SV=3	3	9.07721	9.51223	8.89704	9.21314	10.0067	10.405	9.32261	8.70734	10.7082	10.942	11.1866	9.69331	11.7545	9.38322	10.1157	11.075		0.989352	1.03677	0.969714	1.00417	1.09066	1.13407	1.0161	0.949039	1.16712	1.19261	1.21926	1.0565	1.28116	1.0227	1.10254	1.2071		1.09066	1.13407	1.0161	0.949039	1.10552	0.882499	0.951393	1.04162
641	sp|O43861|ATP9B_HUMAN	O43861	ATP9B	Probable phospholipid-transporting ATPase IIB OS=Homo sapiens OX=9606 GN=ATP9B PE=2 SV=4	4	10.7365	11.6041	10.6763	9.44268	10.5019	11.3795	9.9173	10.4094	8.7937	9.68726	9.28772	8.03586	10.841	9.50425	9.60661	9.5759		1.01146	1.09319	1.00579	0.889568	0.989353	1.07203	0.934281	0.980645	0.82843	0.91261	0.87497	0.757036	1.0213	0.895369	0.905012	0.902119		0.989353	1.07203	0.934281	0.980645	1.21113	1.06179	1.07323	1.0698
642	sp|Q5TC12|ATPF1_HUMAN	Q5TC12	ATPAF1	ATP synthase mitochondrial F1 complex assembly factor 1 OS=Homo sapiens OX=9606 GN=ATPAF1 PE=1 SV=1	5	11.1518	8.0837	9.41833	9.2713	11.0982	10.8432	10.9122	8.35447	10.5619	10.6269	9.57349	9.77615	10.6815	9.78122	9.94249	9.92325		1.17619	0.852596	0.993361	0.977853	1.17054	1.14365	1.15092	0.881154	1.11398	1.12083	1.00973	1.0311	1.12659	1.03164	1.04864	1.04661		1.17054	1.14365	1.15092	0.881154	1.05396	0.96513	0.981043	0.979145
643	sp|Q8N5M1|ATPF2_HUMAN	Q8N5M1	ATPAF2	ATP synthase mitochondrial F1 complex assembly factor 2 OS=Homo sapiens OX=9606 GN=ATPAF2 PE=1 SV=1	7	10.7513	12.3095	9.83838	10.7008	10.8874	11.9634	10.5104	11.7442	8.43881	8.57684	8.33225	8.29587	10.2768	10.8069	8.26822	8.29915		0.986357	1.12931	0.902605	0.981726	0.998847	1.09756	0.964257	1.07745	0.774204	0.786868	0.764428	0.761091	0.942826	0.991457	0.758554	0.761391		0.998847	1.09756	0.964257	1.07745	1.22183	1.28486	0.983032	0.986709
644	sp|Q6P4H8|ACKMT_HUMAN	Q6P4H8	ATPSCKMT	ATP synthase subunit C lysine N-methyltransferase OS=Homo sapiens OX=9606 GN=ATPSCKMT PE=1 SV=2	1	9.12125	5.93514	6.39118	6.42395	7.74973	7.40599	6.56099	5.80095	14.7045	12.2805	15.5624	13.4029	10.9517	11.1975	13.4235	13.0879		1.30904	0.851785	0.917235	0.921937	1.11221	1.06288	0.941605	0.832527	2.11032	1.76244	2.23346	1.92352	1.57175	1.60701	1.92648	1.87832		1.11221	1.06288	0.941605	0.832527	0.782963	0.800531	0.959673	0.93568
645	sp|Q13535|ATR_HUMAN	Q13535	ATR	Serine/threonine-protein kinase ATR OS=Homo sapiens OX=9606 GN=ATR PE=1 SV=3	25	8.14187	9.03479	10.2985	10.355	8.28608	8.35028	8.08262	9.84274	11.8132	11.7743	10.7804	9.84584	10.6804	10.6716	11.0892	10.9532		0.860886	0.955299	1.08892	1.09489	0.876134	0.882922	0.85462	1.04073	1.24907	1.24496	1.13987	1.04106	1.1293	1.12837	1.17252	1.15814		0.876134	0.882922	0.85462	1.04073	0.966258	0.965459	1.00324	0.990933
646	sp|Q8WXE1|ATRIP_HUMAN	Q8WXE1	ATRIP	ATR-interacting protein OS=Homo sapiens OX=9606 GN=ATRIP PE=1 SV=1	8	7.6078	8.39189	10.2876	10.343	7.49815	7.57968	7.68096	10.1994	12.1889	11.6059	11.5108	10.2683	11.2471	10.8487	11.467	11.2749		0.830766	0.916388	1.1234	1.12945	0.818792	0.827696	0.838755	1.11377	1.33101	1.26735	1.25697	1.12129	1.22817	1.18467	1.25219	1.23121		0.818792	0.827696	0.838755	1.11377	0.98715	0.952186	1.00646	0.989594
647	sp|O75882|ATRN_HUMAN	O75882	ATRN	Attractin OS=Homo sapiens OX=9606 GN=ATRN PE=1 SV=2	2	10.2828	9.02064	7.70585	8.09122	10.0164	9.47099	9.30502	7.01259	10.5621	9.88478	10.9793	11.6276	12.9304	7.56795	13.3895	12.1529		1.17181	1.02798	0.878147	0.922063	1.14145	1.0793	1.06039	0.799144	1.20365	1.12645	1.25118	1.32507	1.47353	0.862432	1.52585	1.38492		1.14145	1.0793	1.06039	0.799144	1.20132	0.703115	1.24398	1.12909
648	sp|P46100|ATRX_HUMAN	P46100	ATRX	Transcriptional regulator ATRX OS=Homo sapiens OX=9606 GN=ATRX PE=1 SV=5	22	9.12228	8.98408	10.0934	9.85308	9.09213	9.12051	9.49345	10.1026	10.5404	10.5709	10.9142	9.02382	10.373	12.0545	10.2561	10.4056		0.958907	0.94438	1.06099	1.03573	0.955737	0.958721	0.997923	1.06196	1.10797	1.11118	1.14727	0.948557	1.09037	1.26714	1.07809	1.09381		0.955737	0.958721	0.997923	1.06196	1.01078	1.17464	0.999388	1.01396
649	sp|P54253|ATX1_HUMAN	P54253	ATXN1	Ataxin-1 OS=Homo sapiens OX=9606 GN=ATXN1 PE=1 SV=2	2	7.71849	7.10946	8.02083	9.25067	10.3848	8.86229	7.82644	7.04815	15.4644	15.9704	8.82251	8.44691	10.7332	13.4423	10.6173	10.2818		0.961822	0.885929	0.999498	1.15275	1.29408	1.10435	0.975274	0.878289	1.92706	1.99012	1.0994	1.05259	1.33749	1.67508	1.32305	1.28125		1.29408	1.10435	0.975274	0.878289	0.881499	1.104	0.871984	0.844432
650	sp|Q9UBB4|ATX10_HUMAN	Q9UBB4	ATXN10	Ataxin-10 OS=Homo sapiens OX=9606 GN=ATXN10 PE=1 SV=1	20	9.50811	9.98195	8.41013	8.68016	9.17314	9.36951	9.0425	10.2407	10.6761	11.5428	10.6675	10.9904	9.63854	9.8039	10.9925	11.282		1.0397	1.09151	0.919633	0.949161	1.00307	1.02454	0.988783	1.1198	1.16742	1.26219	1.16647	1.20178	1.05396	1.07204	1.20202	1.23367		1.00307	1.02454	0.988783	1.1198	0.87869	0.893765	1.00213	1.02851
651	sp|P0C7T5|ATX1L_HUMAN	P0C7T5	ATXN1L	Ataxin-1-like OS=Homo sapiens OX=9606 GN=ATXN1L PE=1 SV=1	2	9.03681	11.2059	10.1349	11.1056	10.1745	9.41925	9.93237	10.6328	10.6739	9.33667	8.51685	11.2505	10.5729	9.37707	8.75439	9.87551		0.871372	1.08053	0.977251	1.07085	0.981074	0.908248	0.957725	1.02527	1.02923	0.900285	0.821235	1.08483	1.01949	0.904181	0.844139	0.952243		0.981074	0.908248	0.957725	1.02527	1.06319	0.942941	0.880325	0.993063
652	sp|Q99700|ATX2_HUMAN	Q99700	ATXN2	Ataxin-2 OS=Homo sapiens OX=9606 GN=ATXN2 PE=1 SV=2	24	10.0674	8.55335	10.4975	9.96105	10.0708	9.35518	9.94886	8.69064	11.2401	10.5257	11.4593	9.69496	8.46624	9.60033	11.12	10.7486		1.03046	0.875487	1.07448	1.01957	1.03081	0.957559	1.01833	0.88954	1.15049	1.07737	1.17293	0.992337	0.86657	0.982651	1.1382	1.10018		1.03081	0.957559	1.01833	0.88954	0.789024	0.894717	1.03635	1.00173
653	sp|Q8WWM7-3|ATX2L_HUMAN	Q8WWM7-3	ATXN2L	Isoform 3 of Ataxin-2-like protein OS=Homo sapiens OX=9606 GN=ATXN2L	27	9.66871	9.36596	10.1319	10.2102	9.43916	9.7258	9.99123	10.2697	10.2452	10.6186	9.62527	10.0392	9.89128	11.1291	9.79105	9.85765		0.982176	0.951421	1.02922	1.03718	0.958858	0.987975	1.01494	1.04323	1.04074	1.07867	0.977763	1.01982	1.00479	1.13052	0.994604	1.00137		0.958858	0.987975	1.01494	1.04323	0.976233	1.0984	0.966341	0.972914
654	sp|P54252|ATX3_HUMAN	P54252	ATXN3	Ataxin-3 OS=Homo sapiens OX=9606 GN=ATXN3 PE=1 SV=5	2	8.65392	9.70549	8.65962	7.63839	8.29504	8.7377	8.98988	10.341	11.2061	9.35163	11.0198	13.448	13.009	10.1773	10.9049	9.86215		0.998796	1.12016	0.999453	0.881588	0.957375	1.00847	1.03757	1.19351	1.29336	1.07932	1.27186	1.55211	1.50143	1.17462	1.2586	1.13824		0.957375	1.00847	1.03757	1.19351	1.15569	0.904134	0.968774	0.876136
655	sp|O15265-2|ATX7_HUMAN	O15265-2	ATXN7	Isoform b of Ataxin-7 OS=Homo sapiens OX=9606 GN=ATXN7	3	9.7957	9.00428	11.014	9.4457	9.78061	9.4372	10.6927	8.82409	10.1863	9.14396	11.1559	10.9194	10.9527	8.54882	11.0908	10.008		0.998043	0.917409	1.12217	0.962383	0.996505	0.961517	1.08943	0.89905	1.03784	0.93164	1.13662	1.11253	1.11592	0.871004	1.12999	1.01967		0.996505	0.961517	1.08943	0.89905	1.05809	0.825863	1.07143	0.96683
656	sp|Q14CW9-2|AT7L3_HUMAN	Q14CW9-2	ATXN7L3	Isoform 2 of Ataxin-7-like protein 3 OS=Homo sapiens OX=9606 GN=ATXN7L3	1	8.63234	8.85855	9.08405	8.03976	10.3801	13.5108	11.7389	8.11097	8.37397	10.8381	8.79825	11.5002	13.6303	8.90323	8.62695	10.9735		0.997534	1.02367	1.04973	0.929058	1.1995	1.56128	1.35653	0.937286	0.967678	1.25243	1.01671	1.32893	1.57509	1.02884	0.996912	1.26808		1.1995	1.56128	1.35653	0.937286	1.37992	0.901353	0.873383	1.11095
657	sp|Q13825|AUHM_HUMAN	Q13825	AUH	Methylglutaconyl-CoA hydratase, mitochondrial OS=Homo sapiens OX=9606 GN=AUH PE=1 SV=1	3	11.5134	11.7688	10.7118	10.3615	12.7244	10.1918	10.3112	10.7072	9.24532	9.40744	9.21096	8.22938	9.28097	8.87599	8.56065	8.89911		1.03829	1.06131	0.965993	0.934407	1.14749	0.919105	0.929867	0.965583	0.833747	0.848367	0.830649	0.742129	0.836962	0.800441	0.772003	0.802526		1.14749	0.919105	0.929867	0.965583	1.02856	0.983677	0.94873	0.986239
658	sp|Q9Y679|AUP1_HUMAN	Q9Y679	AUP1	Ancient ubiquitous protein 1 OS=Homo sapiens OX=9606 GN=AUP1 PE=1 SV=2	2	10.211	11.2071	9.18392	9.89614	10.8949	10.3658	9.15368	12.3963	8.30683	8.51096	8.92237	9.66049	9.45678	13.5655	9.21008	9.05811		1.00854	1.10692	0.907096	0.977442	1.07609	1.02383	0.90411	1.22438	0.820466	0.840628	0.881263	0.954167	0.934047	1.33987	0.90968	0.89467		1.07609	1.02383	0.90411	1.22438	1.06854	1.5328	1.04067	1.0235
659	sp|O14965|AURKA_HUMAN	O14965	AURKA	Aurora kinase A OS=Homo sapiens OX=9606 GN=AURKA PE=1 SV=2	6	9.1792	8.61644	9.83336	10.3038	10.8069	10.8957	10.4039	4.98228	10.9837	9.9778	13.3691	14.9359	7.46903	6.28784	10.7782	11.1768		0.967942	0.908599	1.03692	1.08654	1.13959	1.14894	1.09709	0.525379	1.15823	1.05215	1.40976	1.57498	0.787606	0.663049	1.13656	1.17858		1.13959	1.14894	1.09709	0.525379	0.606419	0.510516	0.875095	0.907453
660	sp|Q9NWT8|AKIP_HUMAN	Q9NWT8	AURKAIP1	Aurora kinase A-interacting protein OS=Homo sapiens OX=9606 GN=AURKAIP1 PE=1 SV=1	1	10.42	9.60528	8.83002	9.16947	10.2729	11.1108	10.0818	9.48563	10.4346	11.2905	8.98381	9.76985	10.5024	11.5188	8.94559	9.57844		1.09612	1.01042	0.928871	0.96458	1.08066	1.1688	1.06056	0.997838	1.09767	1.1877	0.945049	1.02774	1.1048	1.21172	0.941029	1.0076		1.08066	1.1688	1.06056	0.997838	1.03782	1.13826	0.883978	0.946515
661	sp|Q96GD4-5|AURKB_HUMAN	Q96GD4-5	AURKB	Isoform 5 of Aurora kinase B OS=Homo sapiens OX=9606 GN=AURKB	7	10.3281	9.9904	10.7236	10.6489	11.1698	10.9786	11.3106	6.9891	10.6376	10.1023	9.88241	10.2009	9.76904	9.53667	8.89774	8.83418		0.990917	0.958519	1.02887	1.0217	1.07167	1.05333	1.08518	0.670562	1.02062	0.969256	0.948158	0.97872	0.937281	0.914986	0.853685	0.847586		1.07167	1.05333	1.08518	0.670562	0.957202	0.934434	0.87183	0.865601
662	sp|Q9NQS1|AVEN_HUMAN	Q9NQS1	AVEN	Cell death regulator Aven OS=Homo sapiens OX=9606 GN=AVEN PE=1 SV=1	3	10.9913	11.2886	8.96924	10.402	12.2909	10.8737	9.98072	11.0894	9.7069	10.5889	8.37895	8.88135	9.03389	10.366	8.26007	8.89821		1.05556	1.08411	0.861368	0.99896	1.18036	1.04426	0.958506	1.06498	0.93221	1.01691	0.804679	0.852927	0.867576	0.995503	0.793262	0.854547		1.18036	1.04426	0.958506	1.06498	0.962176	1.10405	0.879758	0.947726
663	sp|Q8NBF6|AVL9_HUMAN	Q8NBF6	AVL9	Late secretory pathway protein AVL9 homolog OS=Homo sapiens OX=9606 GN=AVL9 PE=1 SV=1	7	9.29991	8.69607	11.727	10.167	9.21073	8.75179	9.24846	9.72637	11.9413	10.5514	10.8106	9.19834	9.64638	9.9645	10.5764	10.4838		0.932558	0.872007	1.17593	1.0195	0.923616	0.877594	0.927398	0.975321	1.19743	1.05806	1.08405	0.922372	0.967301	0.999201	1.06056	1.05127		0.923616	0.877594	0.927398	0.975321	0.907859	0.937798	0.995385	0.986668
664	sp|O15169|AXIN1_HUMAN	O15169	AXIN1	Axin-1 OS=Homo sapiens OX=9606 GN=AXIN1 PE=1 SV=2	4	10.1127	10.7041	9.92632	9.78069	10.2046	8.94359	10.7669	9.80206	11.3432	10.8336	9.33116	8.77631	9.94447	10.9411	9.9548	8.63445		0.9982	1.05657	0.979802	0.965427	1.00727	0.882799	1.06277	0.967536	1.11966	1.06936	0.921055	0.866287	0.981594	1.07997	0.982613	0.852285		1.00727	0.882799	1.06277	0.967536	0.98743	1.08639	0.988455	0.857352
665	sp|P30530|UFO_HUMAN	P30530	AXL	Tyrosine-protein kinase receptor UFO OS=Homo sapiens OX=9606 GN=AXL PE=1 SV=4	8	15.4892	6.68996	4.88444	4.95437	14.4131	15.9314	14.2958	6.07264	12.0768	12.7351	8.53385	8.59417	10.8197	7.07894	8.47013	8.96043		1.93507	0.835774	0.610211	0.618948	1.80062	1.9903	1.78597	0.758653	1.50875	1.59099	1.06613	1.07367	1.3517	0.88437	1.05817	1.11942		1.80062	1.9903	1.78597	0.758653	1.03192	0.675152	0.807835	0.854597
666	sp|Q9H6S1|AZI2_HUMAN	Q9H6S1	AZI2	5-azacytidine-induced protein 2 OS=Homo sapiens OX=9606 GN=AZI2 PE=1 SV=1	4	11.8679	11.0641	12.4818	11.8783	12.4584	11.8948	13.27	11.5341	9.47776	9.58299	8.60319	6.6191	6.42096	7.07595	7.98364	7.78682		1.0038	0.93581	1.05572	1.00467	1.05374	1.00607	1.12239	0.975564	0.801634	0.810535	0.727663	0.559847	0.543088	0.598488	0.675261	0.658613		1.05374	1.00607	1.12239	0.975564	0.74917	0.825592	0.931498	0.908533
667	sp|P61769|B2MG_HUMAN	P61769	B2M	Beta-2-microglobulin OS=Homo sapiens OX=9606 GN=B2M PE=1 SV=1	2	12.3322	10.1953	8.71745	9.99647	10.9689	10.5527	10.1468	9.04987	10.7963	9.90337	10.9293	10.4682	10.8342	7.49509	8.77605	8.83789		1.19609	0.988844	0.845505	0.969557	1.06387	1.02351	0.984137	0.877747	1.04713	0.960527	1.06003	1.01531	1.05081	0.726948	0.851188	0.857186		1.06387	1.02351	0.984137	0.877747	1.02945	0.712171	0.833886	0.839762
668	sp|Q8NCR0|B3GL2_HUMAN	Q8NCR0	B3GALNT2	UDP-GalNAc:beta-1,3-N-acetylgalactosaminyltransferase 2 OS=Homo sapiens OX=9606 GN=B3GALNT2 PE=1 SV=1	4	10.666	10.0915	10.5854	9.75538	10.7372	9.37607	10.6656	9.39163	10.4289	9.36101	9.69414	9.03399	11.4623	10.483	9.61571	8.65229		1.0381	0.982182	1.03025	0.949469	1.04503	0.912551	1.03805	0.914065	1.01502	0.911085	0.943508	0.879257	1.11559	1.02029	0.935875	0.842107		1.04503	0.912551	1.03805	0.914065	1.19033	1.08863	0.998568	0.898519
669	sp|Q96L58|B3GT6_HUMAN	Q96L58	B3GALT6	Beta-1,3-galactosyltransferase 6 OS=Homo sapiens OX=9606 GN=B3GALT6 PE=1 SV=2	3	10.6362	9.72033	8.32922	8.28124	9.44108	9.05465	9.57403	8.31183	11.8942	11.5632	12.0916	10.2118	9.25733	8.34397	11.8395	11.4498		1.15089	1.05179	0.90126	0.896069	1.02157	0.979755	1.03595	0.899379	1.28701	1.25119	1.30837	1.10496	1.00169	0.902857	1.28109	1.23892		1.02157	0.979755	1.03595	0.899379	0.809193	0.729355	1.03491	1.00084
670	sp|O94766|B3GA3_HUMAN	O94766	B3GAT3	Galactosylgalactosylxylosylprotein 3-beta-glucuronosyltransferase 3 OS=Homo sapiens OX=9606 GN=B3GAT3 PE=1 SV=2	6	8.09872	9.921	8.22625	8.53977	8.47242	7.89485	7.50481	9.1538	11.3746	11.5149	12.9444	11.1336	9.96989	10.2989	12.0308	12.9214		0.931269	1.14081	0.945934	0.981985	0.974241	0.907826	0.862975	1.05259	1.30796	1.32409	1.48847	1.28024	1.14643	1.18427	1.38342	1.48583		0.974241	0.907826	0.862975	1.05259	0.849091	0.87711	1.02461	1.10046
671	sp|Q9NY97|B3GN2_HUMAN	Q9NY97	B3GNT2	N-acetyllactosaminide beta-1,3-N-acetylglucosaminyltransferase 2 OS=Homo sapiens OX=9606 GN=B3GNT2 PE=1 SV=2	2	9.58721	11.3611	10.3647	10.1273	9.42563	9.00819	9.20388	9.1698	9.94243	9.56671	11.6118	10.1196	9.38401	7.18895	11.9471	11.9915		0.925399	1.09662	1.00045	0.977534	0.909803	0.86951	0.888398	0.885109	0.959687	0.923421	1.12083	0.976786	0.905786	0.693908	1.15319	1.15748		0.909803	0.86951	0.888398	0.885109	0.910173	0.697269	1.15877	1.16308
672	sp|P15291|B4GT1_HUMAN	P15291	B4GALT1	Beta-1,4-galactosyltransferase 1 OS=Homo sapiens OX=9606 GN=B4GALT1 PE=1 SV=5	6	10.9434	10.2144	9.73384	9.88945	10.8295	10.2489	10.1701	8.57175	11.5618	11.4505	8.82384	8.27095	10.0831	10.4975	9.19674	9.51429		1.07338	1.00187	0.954741	0.970004	1.06221	1.00526	0.997527	0.840757	1.13404	1.12311	0.865484	0.811254	0.989001	1.02964	0.90206	0.933206		1.06221	1.00526	0.997527	0.840757	1.00562	1.04695	0.917219	0.948889
673	sp|O43286|B4GT5_HUMAN	O43286	B4GALT5	Beta-1,4-galactosyltransferase 5 OS=Homo sapiens OX=9606 GN=B4GALT5 PE=1 SV=1	3	8.33176	7.78729	7.49115	7.73826	8.06918	6.53702	7.31231	6.8225	12.6269	13.0687	13.2771	12.2902	10.1611	10.5469	13.5627	14.377		1.06312	0.993642	0.955856	0.987386	1.02961	0.83411	0.933036	0.870537	1.61116	1.66755	1.69413	1.5682	1.29654	1.34576	1.73057	1.83447		1.02961	0.83411	0.933036	0.870537	0.792863	0.822966	1.05828	1.12182
674	sp|O43505|B4GA1_HUMAN	O43505	B4GAT1	Beta-1,4-glucuronyltransferase 1 OS=Homo sapiens OX=9606 GN=B4GAT1 PE=1 SV=1	4	8.30084	9.93396	10.5143	9.80111	8.31956	7.32928	7.84677	7.8463	12.0294	11.524	11.4421	9.97576	11.8757	10.6386	11.9131	10.7093		0.861302	1.03076	1.09097	1.01697	0.863244	0.760492	0.814187	0.814138	1.24818	1.19574	1.18724	1.03509	1.23223	1.10387	1.23611	1.11121		0.863244	0.760492	0.814187	0.814138	1.05629	0.946255	1.05961	0.952548
675	sp|Q9UPM9|B9D1_HUMAN	Q9UPM9	B9D1	B9 domain-containing protein 1 OS=Homo sapiens OX=9606 GN=B9D1 PE=1 SV=1	2	10.5599	12.5192	8.50977	10.2548	9.18381	6.47279	7.40411	12.9905	7.59064	10.12	10.8448	11.3027	11.9912	11.597	9.5809	9.07778		1.00946	1.19676	0.813481	0.980297	0.877915	0.618759	0.707787	1.24181	0.725617	0.967412	1.03669	1.08047	1.14628	1.1086	0.915875	0.867779		0.877915	0.618759	0.707787	1.24181	1.20338	1.16383	0.9615	0.911008
676	sp|Q9NWV8|BABA1_HUMAN	Q9NWV8	BABAM1	BRISC and BRCA1-A complex member 1 OS=Homo sapiens OX=9606 GN=BABAM1 PE=1 SV=1	5	9.69789	9.74521	9.62539	8.87065	9.84143	10.1852	10.1063	9.89461	11.5664	10.6308	10.6748	8.93721	9.3402	10.5972	10.3159	9.97075		1.02247	1.02746	1.01482	0.935251	1.0376	1.07385	1.06553	1.04321	1.21947	1.12083	1.12547	0.942268	0.984756	1.11728	1.08762	1.05124		1.0376	1.07385	1.06553	1.04321	0.8936	1.01386	0.986946	0.953926
677	sp|Q9NXR7-1|BABA2_HUMAN	Q9NXR7-1	BABAM2	Isoform 1 of BRISC and BRCA1-A complex member 2 OS=Homo sapiens OX=9606 GN=BABAM2	3	9.62734	9.51635	9.24845	10.1371	10.015	9.69639	9.67034	9.33117	10.1065	10.8016	10.0529	11.2889	10.1498	9.6617	10.6047	10.0918		0.999484	0.987961	0.960148	1.05241	1.03973	1.00665	1.00395	0.968736	1.04923	1.12139	1.04366	1.17198	1.05373	1.00305	1.10095	1.0477		1.03973	1.00665	1.00395	0.968736	0.960935	0.914721	1.004	0.95544
678	sp|P56817|BACE1_HUMAN	P56817	BACE1	Beta-secretase 1 OS=Homo sapiens OX=9606 GN=BACE1 PE=1 SV=3	1	8.92228	5.77103	6.84955	6.72225	10.186	8.10975	8.66242	6.1629	16.2557	15.4614	13.4992	8.08566	11.3958	7.55187	12.5256	13.8387		1.26266	0.8167	0.96933	0.951314	1.44149	1.14767	1.22588	0.872156	2.30046	2.18806	1.91037	1.14426	1.6127	1.06872	1.77259	1.95841		1.44149	1.14767	1.22588	0.872156	0.855185	0.566724	0.939972	1.03851
679	sp|Q9Y5Z0|BACE2_HUMAN	Q9Y5Z0	BACE2	Beta-secretase 2 OS=Homo sapiens OX=9606 GN=BACE2 PE=1 SV=1	5	21.3436	9.96076	9.71073	10.637	20.8038	19.3741	18.1247	11.29	5.48612	5.8084	4.71085	4.25212	5.21474	3.3682	4.50117	5.41368		1.65287	0.771373	0.75201	0.823744	1.61107	1.50036	1.4036	0.87431	0.424852	0.449809	0.364814	0.329289	0.403835	0.260837	0.348576	0.419242		1.61107	1.50036	1.4036	0.87431	1.02969	0.665077	0.888792	1.06897
680	sp|O14867|BACH1_HUMAN	O14867	BACH1	Transcription regulator protein BACH1 OS=Homo sapiens OX=9606 GN=BACH1 PE=1 SV=2	9	11.5708	9.33076	11.176	10.2986	11.4473	10.9216	11.8391	8.38717	9.86802	9.82712	10.3917	7.95008	8.29215	8.65529	10.2391	9.8052		1.0922	0.880756	1.05494	0.972111	1.08054	1.03092	1.11752	0.791688	0.931469	0.927608	0.980897	0.75043	0.782718	0.816996	0.966501	0.925539		1.08054	1.03092	1.11752	0.791688	0.872011	0.9102	1.07676	1.03113
681	sp|Q99933|BAG1_HUMAN	Q99933	BAG1	BAG family molecular chaperone regulator 1 OS=Homo sapiens OX=9606 GN=BAG1 PE=1 SV=4	7	12.6059	10.2674	9.08206	8.86552	12.2469	13.4752	13.7099	9.36155	9.76549	10.7773	6.80419	7.70865	11.5854	9.3611	7.22302	7.16035		1.23524	1.0061	0.889942	0.868723	1.20007	1.32042	1.34342	0.917329	0.95691	1.05606	0.666736	0.755363	1.13524	0.917285	0.707777	0.701636		1.20007	1.32042	1.34342	0.917329	1.32195	1.06814	0.824178	0.817027
682	sp|O95816|BAG2_HUMAN	O95816	BAG2	BAG family molecular chaperone regulator 2 OS=Homo sapiens OX=9606 GN=BAG2 PE=1 SV=1	29	10.0808	9.91123	10.0852	9.81766	9.94955	9.32267	9.46257	9.73762	9.90466	10.0562	10.4822	10.2139	9.9173	10.1857	10.5425	10.3303		1.01074	0.993734	1.01118	0.984352	0.997576	0.934722	0.948749	0.976327	0.993075	1.00826	1.05098	1.02408	0.994342	1.02125	1.05702	1.03575		0.997576	0.934722	0.948749	0.976327	0.975706	1.00211	1.03721	1.01634
683	sp|O95817|BAG3_HUMAN	O95817	BAG3	BAG family molecular chaperone regulator 3 OS=Homo sapiens OX=9606 GN=BAG3 PE=1 SV=3	33	8.73219	7.99339	8.20158	8.60586	8.63284	8.18134	8.37438	8.13313	11.4007	11.348	12.5563	10.9479	9.73931	12.6171	12.2979	12.2383		1.04162	0.953495	0.978329	1.02655	1.02977	0.975915	0.998942	0.970164	1.35993	1.35365	1.49778	1.30592	1.16176	1.50503	1.46696	1.45985		1.02977	0.975915	0.998942	0.970164	0.842268	1.09114	1.06354	1.05838
684	sp|O95429|BAG4_HUMAN	O95429	BAG4	BAG family molecular chaperone regulator 4 OS=Homo sapiens OX=9606 GN=BAG4 PE=1 SV=1	8	9.7385	8.28347	9.34995	8.78854	9.61571	9.58384	10.1664	9.16829	11.1327	10.626	10.9903	10.1503	11.1563	10.2887	10.9551	10.0059		1.07725	0.916301	1.03427	0.972171	1.06367	1.06015	1.12458	1.01418	1.23147	1.17542	1.21573	1.12281	1.23409	1.13812	1.21183	1.10684		1.06367	1.06015	1.12458	1.01418	1.04024	0.959341	1.02147	0.932971
685	sp|Q9UL15-2|BAG5_HUMAN	Q9UL15-2	BAG5	Isoform 2 of BAG family molecular chaperone regulator 5 OS=Homo sapiens OX=9606 GN=BAG5	8	10.4615	11.144	10.2778	10.3856	10.4197	10.1467	10.3255	11.6567	9.62914	9.82726	9.46003	9.09984	9.21834	9.12346	9.57388	9.25064		0.989992	1.05459	0.972613	0.982809	0.986041	0.960204	0.977123	1.1031	0.911228	0.929977	0.895225	0.861139	0.872353	0.863375	0.905999	0.87541		0.986041	0.960204	0.977123	1.1031	0.969937	0.959953	1.00735	0.973335
686	sp|P46379-3|BAG6_HUMAN	P46379-3	BAG6	Isoform 3 of Large proline-rich protein BAG6 OS=Homo sapiens OX=9606 GN=BAG6	24	9.27191	8.99627	9.54188	9.3263	9.48155	9.44863	9.59845	9.47842	10.7147	10.8484	10.9864	10.392	9.7863	9.87389	10.9479	11.3071		0.998688	0.968998	1.02777	1.00455	1.02127	1.01772	1.03386	1.02093	1.15409	1.16849	1.18335	1.11933	1.05409	1.06353	1.17921	1.2179		1.02127	1.01772	1.03386	1.02093	0.911596	0.919754	1.01979	1.05326
687	sp|P46379-4|BAG6_HUMAN	P46379-4	BAG6	Isoform 4 of Large proline-rich protein BAG6 OS=Homo sapiens OX=9606 GN=BAG6	1	12.0045	9.64846	8.60961	8.42185	9.46862	10.0324	11.3533	7.98265	8.58755	9.62957	10.6098	11.2171	9.20341	11.4514	11.4175	10.3622		1.24128	0.997659	0.89024	0.870826	0.979063	1.03736	1.17394	0.825413	0.887959	0.995705	1.09706	1.15986	0.95164	1.18408	1.18058	1.07146		0.979063	1.03736	1.17394	0.825413	0.919329	1.14388	1.1405	1.03508
688	sp|Q9P281|BAHC1_HUMAN	Q9P281	BAHCC1	BAH and coiled-coil domain-containing protein 1 OS=Homo sapiens OX=9606 GN=BAHCC1 PE=1 SV=4	1	8.55155	8.99507	9.84284	10.6129	9.24265	8.8615	9.80949	8.80475	11.0349	11.5391	10.4506	9.20826	10.7106	12.5436	10.2246	9.56764		0.900107	0.94679	1.03602	1.11708	0.97285	0.932731	1.03251	0.926759	1.16149	1.21457	1.1	0.96923	1.12736	1.32029	1.0762	1.00706		0.97285	0.932731	1.03251	0.926759	1.01443	1.18804	0.968399	0.906178
689	sp|Q8TBE0|BAHD1_HUMAN	Q8TBE0	BAHD1	Bromo adjacent homology domain-containing 1 protein OS=Homo sapiens OX=9606 GN=BAHD1 PE=1 SV=2	6	8.56681	9.48162	9.87542	10.1572	7.92446	8.38347	9.18423	10.6345	9.47609	10.3087	9.72202	10.6267	11.2789	12.2923	10.4103	11.6774		0.89985	0.995941	1.03731	1.0669	0.832378	0.880592	0.964704	1.11704	0.995361	1.08282	1.02119	1.11622	1.18473	1.29117	1.09349	1.22658		0.832378	0.880592	0.964704	1.11704	1.12414	1.22514	1.03756	1.16385
690	sp|Q9UQB8-6|BAIP2_HUMAN	Q9UQB8-6	BAIAP2	Isoform 6 of Brain-specific angiogenesis inhibitor 1-associated protein 2 OS=Homo sapiens OX=9606 GN=BAIAP2	20	11.3225	9.91144	10.4934	10.7906	11.6304	10.9339	10.889	10.7542	8.91849	8.50847	9.83318	10.4164	8.39331	8.63282	9.39222	9.17956		1.0652	0.932447	0.987197	1.01516	1.09417	1.02864	1.02441	1.01173	0.839032	0.800458	0.925085	0.979955	0.789625	0.812157	0.8836	0.863594		1.09417	1.02864	1.02441	1.01173	0.891091	0.916518	0.997142	0.974565
691	sp|Q9UHR4|BI2L1_HUMAN	Q9UHR4	BAIAP2L1	Brain-specific angiogenesis inhibitor 1-associated protein 2-like protein 1 OS=Homo sapiens OX=9606 GN=BAIAP2L1 PE=1 SV=2	14	10.9243	11.527	11.5885	11.6511	11.1011	10.6336	10.874	11.5327	9.06163	8.58526	9.19165	9.02646	8.08523	8.2669	9.14104	8.80953		0.956364	1.00913	1.01452	1.01999	0.971846	0.930912	0.951964	1.00962	0.793298	0.751595	0.804681	0.790219	0.707819	0.723723	0.80025	0.771228		0.971846	0.930912	0.951964	1.00962	0.90174	0.922001	1.01949	0.982521
692	sp|Q16611|BAK_HUMAN	Q16611	BAK1	Bcl-2 homologous antagonist/killer OS=Homo sapiens OX=9606 GN=BAK1 PE=1 SV=1	4	9.84973	8.83385	8.45036	9.98068	11.8682	11.1813	10.4983	9.41246	10.7142	9.72985	9.90911	10.6375	9.42365	10.9991	8.95427	9.55738		1.06155	0.952061	0.910731	1.07566	1.27909	1.20506	1.13144	1.01442	1.15472	1.04863	1.06795	1.14645	1.01563	1.18542	0.965039	1.03004		1.27909	1.20506	1.13144	1.01442	0.919589	1.07333	0.873785	0.932638
693	sp|O75531|BAF_HUMAN	O75531	BANF1	Barrier-to-autointegration factor OS=Homo sapiens OX=9606 GN=BANF1 PE=1 SV=1	9	9.95838	10.598	6.25329	6.21233	8.34567	12.1046	11.8244	9.46521	4.01926	5.21566	15.1735	16.9094	12.0236	4.19644	14.9268	12.7734		1.20627	1.28375	0.757469	0.752507	1.01092	1.46625	1.4323	1.14653	0.486858	0.631779	1.83798	2.04826	1.45643	0.50832	1.80811	1.54726		1.01092	1.46625	1.4323	1.14653	1.16401	0.406259	1.44508	1.2366
694	sp|Q8N9N5|BANP_HUMAN	Q8N9N5	BANP	Protein BANP OS=Homo sapiens OX=9606 GN=BANP PE=1 SV=3	4	10.8051	10.2686	9.2225	9.63844	10.9284	11.5281	10.335	10.0638	9.54186	9.11363	9.0297	10.042	11.516	10.1916	9.38576	8.38965		1.08228	1.02854	0.92376	0.965423	1.09463	1.1547	1.03519	1.00802	0.955748	0.912855	0.904449	1.00584	1.15348	1.02083	0.940113	0.840339		1.09463	1.1547	1.03519	1.00802	1.22098	1.08055	0.99512	0.889508
695	sp|Q92560|BAP1_HUMAN	Q92560	BAP1	Ubiquitin carboxyl-terminal hydrolase BAP1 OS=Homo sapiens OX=9606 GN=BAP1 PE=1 SV=2	6	10.3305	9.63267	10.362	10.0469	9.92845	10.1965	10.8215	9.47883	10.069	9.09484	10.2255	9.68	10.4269	10.243	10.161	9.30232		1.02353	0.954391	1.02665	0.995435	0.983696	1.01025	1.07218	0.939148	0.997624	0.901103	1.01313	0.95908	1.03308	1.01486	1.00674	0.92166		0.983696	1.01025	1.07218	0.939148	1.06753	1.0487	1.04031	0.95239
696	sp|Q8IXM2-3|BAP18_HUMAN	Q8IXM2-3	BAP18	Isoform 3 of Chromatin complexes subunit BAP18 OS=Homo sapiens OX=9606 GN=BAP18	2	9.83452	10.0824	7.98959	8.83003	11.2681	10.5301	10.6628	9.57601	10.2441	8.16696	8.4434	10.3094	11.1119	12.7728	11.0598	9.11818		1.07082	1.0978	0.869935	0.961445	1.22691	1.14656	1.161	1.04267	1.11541	0.889247	0.919347	1.12252	1.2099	1.39074	1.20423	0.99282		1.22691	1.14656	1.161	1.04267	1.19599	1.37475	1.19039	0.981405
697	sp|Q99728|BARD1_HUMAN	Q99728	BARD1	BRCA1-associated RING domain protein 1 OS=Homo sapiens OX=9606 GN=BARD1 PE=1 SV=2	4	9.09735	11.2575	10.6308	10.9113	9.41497	9.88687	9.41655	11.8274	9.8913	9.86071	9.50572	9.35252	9.64201	10.7215	9.24478	9.33862		0.868543	1.07478	1.01495	1.04173	0.898866	0.94392	0.899017	1.12919	0.944343	0.941422	0.90753	0.892904	0.920543	1.0236	0.882618	0.891578		0.898866	0.94392	0.899017	1.12919	0.998907	1.11074	0.957754	0.967476
698	sp|P80723|BASP1_HUMAN	P80723	BASP1	Brain acid soluble protein 1 OS=Homo sapiens OX=9606 GN=BASP1 PE=1 SV=2	12	12.6917	11.719	9.86997	10.7283	12.5972	10.6083	12.0966	12.4459	11.2716	9.59273	7.102	6.98031	9.97984	9.86325	6.51668	5.93666		1.12793	1.04148	0.877157	0.953435	1.11953	0.942771	1.07504	1.10608	1.00172	0.852518	0.631164	0.620349	0.886921	0.876559	0.579145	0.527599		1.11953	0.942771	1.07504	1.10608	1.14229	1.12895	0.745901	0.679512
699	sp|Q07812-2|BAX_HUMAN	Q07812-2	BAX	Isoform Beta of Apoptosis regulator BAX OS=Homo sapiens OX=9606 GN=BAX	9	9.41543	9.75825	9.14176	8.51451	8.81998	9.34594	9.933	8.54614	10.7183	10.0513	11.1371	10.0969	10.5497	13.1981	10.4923	10.2813		1.02258	1.05982	0.992862	0.924737	0.957913	1.01504	1.0788	0.928173	1.16409	1.09164	1.20957	1.0966	1.14577	1.43341	1.13954	1.11663		0.957913	1.01504	1.0788	0.928173	1.00464	1.25686	0.999178	0.97909
700	sp|Q9NRL2|BAZ1A_HUMAN	Q9NRL2	BAZ1A	Bromodomain adjacent to zinc finger domain protein 1A OS=Homo sapiens OX=9606 GN=BAZ1A PE=1 SV=2	29	8.72049	10.4888	10.0917	10.4901	8.57729	8.64802	8.65733	11.4048	9.50582	9.55147	10.0022	11.7552	11.2583	10.4017	10.0852	10.3616		0.876628	1.05439	1.01447	1.05452	0.862233	0.869343	0.870279	1.14647	0.955574	0.960162	1.00547	1.18169	1.13174	1.04564	1.01381	1.0416		0.862233	0.869343	0.870279	1.14647	1.10336	1.01941	0.988387	1.01548
701	sp|Q9UIG0|BAZ1B_HUMAN	Q9UIG0	BAZ1B	Tyrosine-protein kinase BAZ1B OS=Homo sapiens OX=9606 GN=BAZ1B PE=1 SV=2	38	11.5174	10.5553	10.5054	10.6311	12.2891	12.4404	11.808	10.5275	8.53183	8.27261	8.33017	9.52672	9.61021	8.56903	8.43968	8.44552		1.0662	0.977135	0.972516	0.984147	1.13764	1.15164	1.0931	0.974556	0.789815	0.765819	0.771147	0.881915	0.889644	0.793259	0.781285	0.781825		1.13764	1.15164	1.0931	0.974556	1.10904	0.988886	0.97396	0.974634
702	sp|Q9UIF9|BAZ2A_HUMAN	Q9UIF9	BAZ2A	Bromodomain adjacent to zinc finger domain protein 2A OS=Homo sapiens OX=9606 GN=BAZ2A PE=1 SV=4	24	8.01983	8.64799	10.1012	10.2768	8.35091	8.04622	8.36001	9.4859	10.739	10.3078	10.1507	10.3249	13.0215	13.6432	10.4614	10.0626		0.865938	0.933764	1.09067	1.10963	0.901686	0.868788	0.902668	1.02424	1.15954	1.11298	1.09601	1.11482	1.406	1.47312	1.12957	1.08651		0.901686	0.868788	0.902668	1.02424	1.25441	1.3143	1.00779	0.969372
703	sp|Q9UIF8|BAZ2B_HUMAN	Q9UIF8	BAZ2B	Bromodomain adjacent to zinc finger domain protein 2B OS=Homo sapiens OX=9606 GN=BAZ2B PE=1 SV=3	8	9.01207	9.48853	9.69322	10.2347	9.24277	8.91283	8.96481	8.39618	12.1948	12.3883	10.2603	9.85264	9.90787	10.8337	10.2461	10.3711		0.938062	0.987655	1.00896	1.06532	0.962074	0.927732	0.933142	0.873954	1.26935	1.28949	1.06799	1.02556	1.0313	1.12768	1.06651	1.07953		0.962074	0.927732	0.933142	0.873954	0.886688	0.969546	0.916956	0.928148
704	sp|Q96RK4-2|BBS4_HUMAN	Q96RK4-2	BBS4	Isoform 2 of Bardet-Biedl syndrome 4 protein OS=Homo sapiens OX=9606 GN=BBS4	4	9.85951	10.2565	10.3055	10.1784	9.20334	9.1176	10.3003	9.31044	9.65243	10.4254	11.4832	10.5518	8.85385	8.55833	11.0545	10.8889		0.971382	1.0105	1.01532	1.0028	0.906734	0.898288	1.01481	0.917286	0.95098	1.02714	1.13135	1.03958	0.872302	0.843187	1.08911	1.0728		0.906734	0.898288	1.01481	0.917286	0.840965	0.812896	1.04999	1.03426
705	sp|Q3SYG4|PTHB1_HUMAN	Q3SYG4	BBS9	Protein PTHB1 OS=Homo sapiens OX=9606 GN=BBS9 PE=1 SV=1	3	10.8865	12.3351	9.75432	10.3888	10.3441	8.23925	8.91681	8.30044	9.92858	10.4496	10.7577	10.0018	9.84456	8.58931	10.1712	11.0921		1.00418	1.1378	0.899749	0.958272	0.954152	0.759997	0.822496	0.765641	0.915823	0.963879	0.9923	0.922573	0.908073	0.792287	0.9382	1.02315		0.954152	0.759997	0.822496	0.765641	0.957232	0.835178	0.98899	1.07854
706	sp|Q8WY36|BBX_HUMAN	Q8WY36	BBX	HMG box transcription factor BBX OS=Homo sapiens OX=9606 GN=BBX PE=1 SV=1	15	7.53946	7.21613	8.28371	8.37433	7.91498	8.44171	8.25233	8.0817	12.894	12.6076	10.8792	10.9189	12.707	12.7962	11.634	11.4588		0.960024	0.918854	1.05479	1.06633	1.00784	1.07491	1.0508	1.02907	1.64184	1.60536	1.38529	1.39034	1.61803	1.62938	1.48139	1.45908		1.00784	1.07491	1.0508	1.02907	1.0746	1.08214	0.983853	0.969035
707	sp|P50895|BCAM_HUMAN	P50895	BCAM	Basal cell adhesion molecule OS=Homo sapiens OX=9606 GN=BCAM PE=1 SV=2	11	10.6757	13.1275	12.8242	12.7363	10.9756	11.0835	10.8274	12.046	8.02498	8.01041	8.5049	7.22026	8.10356	9.24671	8.05878	8.53416		0.865067	1.06373	1.03916	1.03204	0.889362	0.898108	0.877358	0.9761	0.650273	0.649092	0.689162	0.585066	0.65664	0.749271	0.653012	0.691532		0.889362	0.898108	0.877358	0.9761	1.02058	1.16455	1.01494	1.07481
708	sp|Q9UHQ4-2|BAP29_HUMAN	Q9UHQ4-2	BCAP29	Isoform 2 of B-cell receptor-associated protein 29 OS=Homo sapiens OX=9606 GN=BCAP29	9	11.901	9.08819	8.72681	8.6602	11.7165	11.5686	11.3097	8.60941	8.8846	9.22374	11.0869	11.3696	8.90482	7.98569	10.5735	10.3908		1.24045	0.947275	0.909607	0.902665	1.22122	1.20581	1.17883	0.897371	0.926055	0.961403	1.1556	1.18507	0.928162	0.832359	1.10209	1.08305		1.22122	1.20581	1.17883	0.897371	0.878084	0.78745	1.04263	1.02462
709	sp|P51572-2|BAP31_HUMAN	P51572-2	BCAP31	Isoform 2 of B-cell receptor-associated protein 31 OS=Homo sapiens OX=9606 GN=BCAP31	20	10.6697	9.28036	7.90557	8.71812	10.5409	11.0446	13.4822	8.05266	12.0432	10.4171	9.14652	8.70952	9.23587	8.65347	10.1228	11.9775		1.16692	1.01497	0.864617	0.953484	1.15284	1.20792	1.47452	0.880704	1.31714	1.1393	1.00034	0.952543	1.01011	0.946413	1.10711	1.30995		1.15284	1.20792	1.47452	0.880704	0.916341	0.858557	1.00434	1.18835
710	sp|P56945-6|BCAR1_HUMAN	P56945-6	BCAR1	Isoform 6 of Breast cancer anti-estrogen resistance protein 1 OS=Homo sapiens OX=9606 GN=BCAR1	22	10.1672	10.5624	10.422	10.3074	9.84851	9.28072	9.65163	11.2958	9.2932	9.48875	10.8984	10.1728	7.85759	9.37391	10.6046	10.7751		0.980937	1.01907	1.00553	0.994471	0.950193	0.895412	0.931197	1.08983	0.896616	0.915483	1.05149	0.981484	0.758107	0.904403	1.02314	1.03959		0.950193	0.895412	0.931197	1.08983	0.788654	0.940844	1.06437	1.08148
711	sp|O75815|BCAR3_HUMAN	O75815	BCAR3	Breast cancer anti-estrogen resistance protein 3 OS=Homo sapiens OX=9606 GN=BCAR3 PE=1 SV=1	14	10.5087	12.0044	10.5309	10.8354	10.083	9.25525	9.78527	12.0327	9.21287	9.38129	11.1152	9.1367	7.04675	7.37795	10.8738	10.82		0.95796	1.09431	0.959985	0.987743	0.919153	0.8437	0.892017	1.09689	0.839837	0.85519	1.01325	0.832893	0.642375	0.672567	0.991242	0.986344		0.919153	0.8437	0.892017	1.09689	0.725608	0.759712	1.11968	1.11414
712	sp|O75934|SPF27_HUMAN	O75934	BCAS2	Pre-mRNA-splicing factor SPF27 OS=Homo sapiens OX=9606 GN=BCAS2 PE=1 SV=1	13	10.4271	10.6612	10.5274	10.3734	10.2659	10.6906	10.846	10.994	9.44213	9.12394	8.63437	9.08082	9.84763	12.2262	8.64868	8.2108		0.993316	1.01562	1.00287	0.988199	0.977965	1.01842	1.03322	1.04732	0.899486	0.869175	0.822537	0.865067	0.938116	1.1647	0.8239	0.782187		0.977965	1.01842	1.03322	1.04732	1.0857	1.34793	0.953515	0.905239
713	sp|Q9H6U6-8|BCAS3_HUMAN	Q9H6U6-8	BCAS3	Isoform 4 of Breast carcinoma-amplified sequence 3 OS=Homo sapiens OX=9606 GN=BCAS3	11	10.2119	10.62	10.6298	9.99935	10.002	10.0562	11.068	9.53088	10.6065	10.2179	9.90794	8.79525	8.86763	10.1552	9.88109	9.45033		0.985201	1.02458	1.02552	0.964698	0.964952	0.970183	1.0678	0.919502	1.02327	0.985781	0.955879	0.848531	0.855514	0.979736	0.953289	0.911731		0.964952	0.970183	1.0678	0.919502	0.897361	1.02766	0.999919	0.956328
714	sp|O15382|BCAT2_HUMAN	O15382	BCAT2	Branched-chain-amino-acid aminotransferase, mitochondrial OS=Homo sapiens OX=9606 GN=BCAT2 PE=1 SV=2	8	9.95828	9.31338	8.2767	7.75407	9.9632	9.96105	10.4246	8.91372	9.6824	10.16	10.3726	10.1205	11.9954	11.2774	10.7732	11.0534		1.12834	1.05527	0.937806	0.878588	1.1289	1.12865	1.18118	1.00998	1.09708	1.15119	1.17528	1.14672	1.35916	1.27781	1.22067	1.25243		1.1289	1.12865	1.18118	1.00998	1.18957	1.11836	1.06836	1.09615
715	sp|Q9P287-2|BCCIP_HUMAN	Q9P287-2	BCCIP	Isoform 2 of BRCA2 and CDKN1A-interacting protein OS=Homo sapiens OX=9606 GN=BCCIP	14	9.81235	10.09	10.1351	10.545	9.35781	9.74829	9.65346	10.6859	10.036	10.3216	9.58064	10.0922	9.6971	10.7179	9.96177	9.56489		0.967154	0.994522	0.998962	1.03936	0.922352	0.96084	0.951493	1.05326	0.989202	1.01735	0.944316	0.994735	0.955795	1.05641	0.981882	0.942763		0.922352	0.96084	0.951493	1.05326	0.968973	1.07098	0.995419	0.955761
716	sp|Q9P287|BCCIP_HUMAN	Q9P287	BCCIP	BRCA2 and CDKN1A-interacting protein OS=Homo sapiens OX=9606 GN=BCCIP PE=1 SV=1	5	10.8364	9.88899	10.8096	9.94847	9.98194	9.27147	9.86421	11.3426	9.42041	9.00287	8.69753	11.1972	10.4241	7.40862	11.491	10.4146		1.04489	0.953537	1.0423	0.959272	0.962499	0.893993	0.951147	1.0937	0.908354	0.868094	0.838651	1.07968	1.00513	0.714369	1.10801	1.00422		0.962499	0.893993	0.951147	1.0937	1.08817	0.773382	1.19954	1.08718
717	sp|P12694|ODBA_HUMAN	P12694	BCKDHA	2-oxoisovalerate dehydrogenase subunit alpha, mitochondrial OS=Homo sapiens OX=9606 GN=BCKDHA PE=1 SV=2	20	12.3336	9.71525	9.36832	9.17104	12.8734	12.5519	12.1377	8.77153	9.74239	9.93351	9.40999	8.75884	9.52618	7.5463	9.14356	9.01656		1.21549	0.957446	0.923255	0.903813	1.26869	1.237	1.19618	0.864442	0.960121	0.978955	0.927362	0.863191	0.938813	0.743694	0.901105	0.88859		1.26869	1.237	1.19618	0.864442	1.00687	0.797606	0.966429	0.953006
718	sp|P21953|ODBB_HUMAN	P21953	BCKDHB	2-oxoisovalerate dehydrogenase subunit beta, mitochondrial OS=Homo sapiens OX=9606 GN=BCKDHB PE=1 SV=2	5	11.88	10.7275	8.45637	8.4307	11.9397	13.4625	11.9299	10.0354	7.15362	7.14473	9.35652	12.1391	11.269	5.59104	10.5608	9.92299		1.2032	1.08648	0.85646	0.853859	1.20925	1.36348	1.20826	1.01638	0.724517	0.723617	0.947627	1.22945	1.14132	0.566259	1.0696	1.005		1.20925	1.36348	1.20826	1.01638	1.25932	0.624802	1.18018	1.1089
719	sp|O14874|BCKD_HUMAN	O14874	BCKDK	[3-methyl-2-oxobutanoate dehydrogenase [lipoamide]] kinase, mitochondrial OS=Homo sapiens OX=9606 GN=BCKDK PE=1 SV=2	5	10.8368	10.3817	9.81103	10.0275	11.3414	12.0914	11.7459	11.6635	9.64319	9.13209	8.37474	8.80699	9.85605	8.89312	8.69431	8.70031		1.05578	1.01144	0.955845	0.976931	1.10494	1.17801	1.14435	1.13632	0.939492	0.889698	0.815913	0.858025	0.96023	0.866416	0.847047	0.847632		1.10494	1.17801	1.14435	1.13632	1.09643	0.989305	0.96719	0.967857
720	sp|O95999|BCL10_HUMAN	O95999	BCL10	B-cell lymphoma/leukemia 10 OS=Homo sapiens OX=9606 GN=BCL10 PE=1 SV=1	7	11.8076	12.8122	10.9541	10.751	11.5576	11.6626	12.3261	12.0145	8.33764	7.89472	8.89063	8.74155	7.72365	7.14143	8.80942	8.57514		1.01954	1.10629	0.94585	0.928313	0.997962	1.00703	1.06432	1.03742	0.719927	0.681683	0.767676	0.754803	0.666911	0.616639	0.760664	0.740435		0.997962	1.00703	1.06432	1.03742	0.912299	0.843529	1.04055	1.01288
721	sp|Q07817|B2CL1_HUMAN	Q07817	BCL2L1	Bcl-2-like protein 1 OS=Homo sapiens OX=9606 GN=BCL2L1 PE=1 SV=1	1	9.45522	9.61464	7.50953	6.18907	6.91992	10.173	9.64155	10.3931	12.7935	6.56829	10.8995	14.4394	11.1368	14.319	10.509	9.43831		1.15419	1.17365	0.916678	0.755491	0.844705	1.24181	1.17693	1.26867	1.56169	0.801782	1.33049	1.7626	1.35946	1.7479	1.28282	1.15212		0.844705	1.24181	1.17693	1.26867	0.996568	1.28132	0.94039	0.844577
722	sp|Q9HB09|B2L12_HUMAN	Q9HB09	BCL2L12	Bcl-2-like protein 12 OS=Homo sapiens OX=9606 GN=BCL2L12 PE=1 SV=1	8	10.8756	10.1306	9.6778	9.74485	11.0508	10.9757	10.4758	11.2692	8.49783	8.90716	8.57965	10.903	10.5183	10.6844	8.54692	9.16237		1.07603	1.00231	0.957514	0.964149	1.09336	1.08592	1.03647	1.11497	0.84077	0.881268	0.848864	1.07874	1.04067	1.0571	0.845627	0.906519		1.09336	1.08592	1.03647	1.11497	1.14058	1.15859	0.926805	0.993543
723	sp|Q9BXK5|B2L13_HUMAN	Q9BXK5	BCL2L13	Bcl-2-like protein 13 OS=Homo sapiens OX=9606 GN=BCL2L13 PE=1 SV=1	12	12.3228	8.51399	9.26227	8.60457	11.9124	10.2365	11.1564	8.07208	9.94869	9.02659	12.1742	10.6774	9.03995	7.35102	11.294	10.4072		1.27356	0.879916	0.957251	0.889278	1.23114	1.05794	1.153	0.834245	1.02819	0.932893	1.2582	1.1035	0.934274	0.759724	1.16723	1.07558		1.23114	1.05794	1.153	0.834245	0.864511	0.702995	1.08007	0.995261
724	sp|Q92843-2|B2CL2_HUMAN	Q92843-2	BCL2L2	Isoform 3 of Bcl-2-like protein 2 OS=Homo sapiens OX=9606 GN=BCL2L2	16	9.87257	10.6754	9.41267	9.71597	9.83164	10.3439	10.1011	10.0371	10.1142	10.4882	9.12087	9.86624	10.6109	10.1571	9.63138	10.0208		0.995302	1.07624	0.948938	0.979515	0.991176	1.04282	1.01834	1.01189	1.01966	1.05737	0.91952	0.994664	1.06973	1.02399	0.970987	1.01025		0.991176	1.04282	1.01834	1.01189	1.07209	1.02625	0.973126	1.01247
725	sp|P20749|BCL3_HUMAN	P20749	BCL3	B-cell lymphoma 3 protein OS=Homo sapiens OX=9606 GN=BCL3 PE=1 SV=2	2	9.44164	10.8056	10.9803	12.4915	9.04998	8.47158	7.99887	10.173	11.6027	10.0644	10.6208	8.9982	8.22196	9.77267	10.5107	10.796		0.863847	0.988643	1.00463	1.14288	0.828013	0.775092	0.731843	0.930764	1.06157	0.920824	0.971732	0.823275	0.752254	0.894134	0.96166	0.987766		0.828013	0.775092	0.731843	0.930764	0.796584	0.946825	1.01833	1.04597
726	sp|P41182|BCL6_HUMAN	P41182	BCL6	B-cell lymphoma 6 protein OS=Homo sapiens OX=9606 GN=BCL6 PE=1 SV=1	1	9.95437	6.12589	7.62215	6.0729	9.567	11.226	12.9042	12.251	7.42481	6.66659	5.5777	17.0281	10.7128	10.414	11.7139	14.7386		1.33726	0.822949	1.02396	0.815831	1.28523	1.50809	1.73354	1.64579	0.997445	0.895587	0.749306	2.28755	1.43915	1.39902	1.57364	1.97998		1.28523	1.50809	1.73354	1.64579	1.16769	1.13513	1.27682	1.60651
727	sp|Q4VC05-2|BCL7A_HUMAN	Q4VC05-2	BCL7A	Isoform 2 of B-cell CLL/lymphoma 7 protein family member A OS=Homo sapiens OX=9606 GN=BCL7A	2	10.2871	9.60121	10.3167	11.324	9.84028	9.64882	9.47511	9.04377	11.9745	9.58042	10.5832	9.32532	11.0277	9.40692	10.2197	8.3453		0.990836	0.924771	0.993682	1.09071	0.947798	0.929358	0.912626	0.87108	1.15336	0.92277	1.01936	0.898199	1.06217	0.906059	0.984341	0.803805		0.947798	0.929358	0.912626	0.87108	1.06385	0.907491	0.985897	0.805076
728	sp|Q9BQE9|BCL7B_HUMAN	Q9BQE9	BCL7B	B-cell CLL/lymphoma 7 protein family member B OS=Homo sapiens OX=9606 GN=BCL7B PE=1 SV=1	9	10.1353	11.6336	11.0608	11.8122	10.7544	11.6219	10.4344	12.2782	8.37759	9.34066	8.26995	9.168	9.49525	8.9792	8.20923	8.42927		0.908145	1.04239	0.99107	1.05839	0.963611	1.04134	0.934944	1.10015	0.750648	0.836941	0.741003	0.821469	0.850792	0.804553	0.735562	0.755278		0.963611	1.04134	0.934944	1.10015	1.08035	1.02163	0.934029	0.959065
729	sp|Q8WUZ0|BCL7C_HUMAN	Q8WUZ0	BCL7C	B-cell CLL/lymphoma 7 protein family member C OS=Homo sapiens OX=9606 GN=BCL7C PE=1 SV=3	8	10.3793	8.34498	9.60356	9.8576	10.6616	10.4777	10.6011	9.84141	11.0688	11.1625	8.22759	9.10254	11.6916	12.3131	8.51497	8.15164		1.08725	0.874154	1.00599	1.0326	1.11683	1.09756	1.11049	1.03091	1.15948	1.1693	0.861857	0.95351	1.22472	1.28983	0.891961	0.853901		1.11683	1.09756	1.11049	1.03091	1.18212	1.24496	0.860936	0.8242
730	sp|O00512|BCL9_HUMAN	O00512	BCL9	B-cell CLL/lymphoma 9 protein OS=Homo sapiens OX=9606 GN=BCL9 PE=1 SV=4	6	9.86683	8.3347	10.4691	10.3769	9.15667	9.54184	9.89596	8.93678	11.1959	10.9671	10.458	9.79481	9.62718	10.8294	10.1117	10.4371		1.01075	0.853801	1.07245	1.063	0.938003	0.97746	1.01374	0.915478	1.1469	1.12347	1.07131	1.00337	0.986202	1.10936	1.03584	1.06917		0.938003	0.97746	1.01374	0.915478	0.907886	1.02126	0.953582	0.984268
731	sp|Q86UU0|BCL9L_HUMAN	Q86UU0	BCL9L	B-cell CLL/lymphoma 9-like protein OS=Homo sapiens OX=9606 GN=BCL9L PE=1 SV=1	10	11.1727	8.76594	10.1543	9.51634	11.1853	10.6684	11.2655	9.31771	9.80988	9.21037	10.7311	10.8649	8.06008	8.56083	10.4219	10.2947		1.12829	0.88524	1.02545	0.961021	1.12956	1.07736	1.13766	0.940961	0.990664	0.930121	1.08369	1.0972	0.813958	0.864527	1.05247	1.03963		1.12956	1.07736	1.13766	0.940961	0.79378	0.843095	1.02638	1.01386
732	sp|Q9NYF8|BCLF1_HUMAN	Q9NYF8	BCLAF1	Bcl-2-associated transcription factor 1 OS=Homo sapiens OX=9606 GN=BCLAF1 PE=1 SV=2	17	11.7811	9.49705	10.0888	9.99978	10.9249	9.89588	10.3118	9.50388	8.81695	9.2975	9.99978	10.111	9.63925	9.7574	10.0868	10.2882		1.13919	0.918329	0.975544	0.966941	1.0564	0.956894	0.997115	0.918989	0.852566	0.899032	0.966941	0.977695	0.932079	0.943504	0.975352	0.994826		1.0564	0.956894	0.997115	0.918989	1.00868	1.02104	1.05551	1.07658
733	sp|A2AJT9|BCLA3_HUMAN	A2AJT9	BCLAF3	BCLAF1 and THRAP3 family member 3 OS=Homo sapiens OX=9606 GN=BCLAF3 PE=1 SV=1	1	9.02739	10.6643	9.52196	12.8568	10.6038	11.497	8.02386	9.94278	11.1964	9.14185	10.645	12.2276	6.93152	9.46308	9.70666	8.55004		0.858312	1.01395	0.905336	1.22241	1.00819	1.09312	0.762898	0.945347	1.06454	0.869195	1.01211	1.16258	0.65904	0.899738	0.922897	0.812926		1.00819	1.09312	0.762898	0.945347	0.641646	0.875991	0.898539	0.791471
734	sp|Q6W2J9|BCOR_HUMAN	Q6W2J9	BCOR	BCL-6 corepressor OS=Homo sapiens OX=9606 GN=BCOR PE=1 SV=1	22	9.96361	9.74444	10.597	10.5284	9.97585	9.91841	9.98292	10.4438	10.9531	10.9379	8.74511	8.68102	10.746	11.3983	8.7574	8.62679		0.976025	0.954555	1.03807	1.03135	0.977224	0.971597	0.977917	1.02306	1.07296	1.07147	0.856662	0.850383	1.05267	1.11656	0.857866	0.845072		0.977224	0.971597	0.977917	1.02306	1.09326	1.15962	0.890949	0.877662
735	sp|Q5H9F3-3|BCORL_HUMAN	Q5H9F3-3	BCORL1	Isoform 3 of BCL-6 corepressor-like protein 1 OS=Homo sapiens OX=9606 GN=BCORL1	5	8.31137	8.9999	10.7042	10.6527	9.27895	10.268	10.2839	9.87554	10.2731	9.79428	9.99905	9.17531	10.7197	12.5981	9.77033	9.29545		0.859762	0.930986	1.10729	1.10196	0.959853	1.06217	1.06381	1.02157	1.06269	1.01316	1.03434	0.949131	1.10889	1.3032	1.01068	0.961559		0.959853	1.06217	1.06381	1.02157	1.09269	1.28416	0.995913	0.947507
736	sp|P11274|BCR_HUMAN	P11274	BCR	Breakpoint cluster region protein OS=Homo sapiens OX=9606 GN=BCR PE=1 SV=2	12	8.77043	9.61915	10.0271	10.0952	8.34515	8.15333	8.04933	11.0894	10.6681	10.8091	11.1329	10.7263	9.70526	10.8035	11.06	10.9457		0.910932	0.999083	1.04145	1.04853	0.866761	0.846838	0.836035	1.15179	1.10803	1.12267	1.15631	1.11407	1.00803	1.12209	1.14873	1.13687		0.866761	0.846838	0.836035	1.15179	0.895807	0.997174	1.02085	1.0103
737	sp|Q9Y276|BCS1_HUMAN	Q9Y276	BCS1L	Mitochondrial chaperone BCS1 OS=Homo sapiens OX=9606 GN=BCS1L PE=1 SV=1	14	9.81661	9.35031	8.24873	8.34948	9.44638	9.79469	9.15562	9.01964	9.65861	10.2198	10.9612	10.9695	10.5171	12.4005	11.026	11.0658		1.0979	1.04575	0.922544	0.933812	1.05649	1.09545	1.02397	1.00876	1.08023	1.14299	1.22591	1.22683	1.17624	1.38689	1.23315	1.23761		1.05649	1.09545	1.02397	1.00876	1.0062	1.18639	1.05489	1.0587
738	sp|Q02338|BDH_HUMAN	Q02338	BDH1	D-beta-hydroxybutyrate dehydrogenase, mitochondrial OS=Homo sapiens OX=9606 GN=BDH1 PE=1 SV=3	1	11.8569	15.2525	11.9873	11.1021	14.5105	13.6441	9.97322	16.7563	5.64745	5.25187	7.29691	7.83608	7.90191	5.76669	8.34449	6.87161		0.944796	1.21537	0.955186	0.884652	1.15624	1.0872	0.794697	1.33519	0.450006	0.418485	0.58144	0.624403	0.629648	0.459508	0.664914	0.547551		1.15624	1.0872	0.794697	1.33519	1.21417	0.886082	1.28217	1.05586
739	sp|Q9BUT1|BDH2_HUMAN	Q9BUT1	BDH2	3-hydroxybutyrate dehydrogenase type 2 OS=Homo sapiens OX=9606 GN=BDH2 PE=1 SV=2	8	8.52035	9.39276	9.72043	9.36338	8.61264	8.65386	9.28056	10.0286	11.2085	10.3115	12.5574	11.2837	8.30316	9.04806	12.1041	11.611		0.921195	1.01552	1.05094	1.01234	0.931173	0.93563	1.00339	1.08427	1.21183	1.11485	1.35767	1.21996	0.897714	0.978249	1.30866	1.25535		0.931173	0.93563	1.00339	1.08427	0.732185	0.797871	1.06736	1.02388
740	sp|P23560-4|BDNF_HUMAN	P23560-4	BDNF	Isoform 4 of Brain-derived neurotrophic factor OS=Homo sapiens OX=9606 GN=BDNF	1	6.31208	8.96385	5.90086	7.64012	7.44169	3.46761	5.01587	12.8287	11.3425	12.4826	11.3261	14.1575	17.2115	15.1808	11.5752	9.1529		0.876163	1.24425	0.819084	1.06051	1.03296	0.48133	0.69624	1.78073	1.57443	1.73268	1.57215	1.96517	2.38908	2.10721	1.60672	1.27049		1.03296	0.48133	0.69624	1.78073	1.39622	1.23149	0.938995	0.742497
741	sp|A6H8Y1|BDP1_HUMAN	A6H8Y1	BDP1	Transcription factor TFIIIB component B'' homolog OS=Homo sapiens OX=9606 GN=BDP1 PE=1 SV=3	15	10.1216	10.7862	10.6871	10.8322	10.8711	10.4208	10.3546	11.5794	9.32266	9.5834	8.47682	9.65009	9.6285	10.5136	8.31133	8.86063		0.954254	1.01692	1.00757	1.02125	1.02492	0.982467	0.976229	1.0917	0.878935	0.903517	0.79919	0.909805	0.907769	0.991215	0.783587	0.835375		1.02492	0.982467	0.976229	1.0917	1.03999	1.13559	0.897722	0.957053
742	sp|Q14457|BECN1_HUMAN	Q14457	BECN1	Beclin-1 OS=Homo sapiens OX=9606 GN=BECN1 PE=1 SV=2	6	9.44325	10.513	10.3647	10.5493	9.36447	9.02613	9.13714	10.4435	9.7318	10.0654	10.0361	9.70583	10.1046	11.544	9.94794	10.0229		0.92422	1.02891	1.0144	1.03247	0.91651	0.883396	0.894261	1.02212	0.95246	0.985106	0.982243	0.949919	0.988951	1.12982	0.973614	0.980954		0.91651	0.883396	0.894261	1.02212	1.02224	1.16785	1.00639	1.01398
743	sp|Q9BUH8|BEGIN_HUMAN	Q9BUH8	BEGAIN	Brain-enriched guanylate kinase-associated protein OS=Homo sapiens OX=9606 GN=BEGAIN PE=1 SV=1	6	8.45102	11.6095	9.34472	8.98233	8.24965	8.09109	8.30951	11.9737	10.9991	9.38658	10.0482	10.7951	10.5638	11.8912	10.6267	10.678		0.880601	1.20971	0.973725	0.935963	0.859618	0.843095	0.865855	1.24766	1.14611	0.978086	1.04703	1.12485	1.10075	1.23907	1.1073	1.11265		0.859618	0.843095	0.865855	1.24766	1.02489	1.15368	1.03099	1.03597
744	sp|Q5T5X7|BEND3_HUMAN	Q5T5X7	BEND3	BEN domain-containing protein 3 OS=Homo sapiens OX=9606 GN=BEND3 PE=1 SV=1	21	10.2092	10.7616	9.69833	9.80888	10.5664	11.7055	10.8295	10.9154	8.53177	8.36511	8.92349	10.8375	11.5241	9.67059	9.10389	8.54883		1.00886	1.06345	0.95838	0.969304	1.04416	1.15672	1.07016	1.07865	0.843101	0.826632	0.881811	1.07095	1.1388	0.955638	0.899637	0.844787		1.04416	1.15672	1.07016	1.07865	1.25748	1.05523	0.993391	0.932824
745	sp|Q5SZJ8|BEND6_HUMAN	Q5SZJ8	BEND6	BEN domain-containing protein 6 OS=Homo sapiens OX=9606 GN=BEND6 PE=1 SV=2	1	13.6359	8.23465	9.98429	9.3853	13.8888	12.7319	11.0954	6.53589	9.88046	13.3941	7.75532	9.43191	8.25091	7.74531	9.05042	8.99955		1.32258	0.798703	0.968407	0.910308	1.34712	1.2349	1.07618	0.633936	0.958335	1.29913	0.752211	0.914829	0.80028	0.75124	0.877827	0.872893		1.34712	1.2349	1.07618	0.633936	0.815675	0.765692	0.894714	0.889685
746	sp|O15155|BET1_HUMAN	O15155	BET1	BET1 homolog OS=Homo sapiens OX=9606 GN=BET1 PE=1 SV=1	5	11.9818	11.3102	10.3806	10.3731	11.9644	10.7764	10.0974	9.08145	9.01364	9.54129	9.83553	9.75777	9.29736	7.36883	9.21944	10.0008		1.08813	1.02713	0.942711	0.94203	1.08654	0.978656	0.916991	0.824729	0.818571	0.866489	0.893211	0.886149	0.844337	0.669198	0.837261	0.908219		1.08654	0.978656	0.916991	0.824729	0.974867	0.772652	0.966697	1.04862
747	sp|Q9NYM9|BET1L_HUMAN	Q9NYM9	BET1L	BET1-like protein OS=Homo sapiens OX=9606 GN=BET1L PE=1 SV=1	1	9.33478	7.40962	7.87539	8.66167	11.578	10.5306	9.28333	9.75882	10.6063	10.1327	12.1837	9.95055	8.72687	12.8071	10.5439	10.6166		1.12192	0.89054	0.94652	1.04102	1.39152	1.26564	1.11574	1.17288	1.27474	1.21782	1.46433	1.19593	1.04886	1.53925	1.26724	1.27598		1.39152	1.26564	1.11574	1.17288	0.814201	1.19488	0.983728	0.990511
748	sp|Q00994|BEX3_HUMAN	Q00994	BEX3	Protein BEX3 OS=Homo sapiens OX=9606 GN=BEX3 PE=1 SV=1	2	10.9075	10.039	7.56949	10.1857	10.6369	12.2444	11.8596	13.9011	8.64518	7.05293	9.55235	9.45314	8.20606	8.90886	10.7716	10.0662		1.12734	1.03758	0.782342	1.05274	1.09937	1.26551	1.22574	1.43674	0.89352	0.728953	0.98728	0.977026	0.848135	0.920771	1.1133	1.04039		1.09937	1.26551	1.22574	1.43674	0.945846	1.02685	1.24156	1.16025
749	sp|Q9NZS9|BFAR_HUMAN	Q9NZS9	BFAR	Bifunctional apoptosis regulator OS=Homo sapiens OX=9606 GN=BFAR PE=1 SV=1	1	11.9843	8.10671	5.39546	7.04684	8.3944	7.42846	8.3556	8.65477	10.789	12.3182	10.355	11.8596	14.2006	13.7288	9.9908	11.3914		1.47348	0.996726	0.663376	0.866414	1.0321	0.913334	1.02733	1.06411	1.32651	1.51453	1.27315	1.45815	1.74597	1.68797	1.22838	1.40058		1.0321	0.913334	1.02733	1.06411	1.25331	1.21168	0.881765	1.00538
750	sp|Q9H694|BICC1_HUMAN	Q9H694	BICC1	Protein bicaudal C homolog 1 OS=Homo sapiens OX=9606 GN=BICC1 PE=1 SV=2	4	9.96712	12.3083	10.999	10.7858	9.72344	8.59429	8.93487	13.1754	9.78713	10.0172	9.59519	8.55164	9.01729	9.52876	9.50746	9.50708		0.904862	1.11741	0.998541	0.97919	0.88274	0.78023	0.81115	1.19612	0.888522	0.90941	0.871097	0.776358	0.818632	0.865066	0.863132	0.863097		0.88274	0.78023	0.81115	1.19612	0.95041	1.00432	1.00207	1.00203
751	sp|Q96G01|BICD1_HUMAN	Q96G01	BICD1	Protein bicaudal D homolog 1 OS=Homo sapiens OX=9606 GN=BICD1 PE=1 SV=3	16	9.26775	8.79903	8.50415	8.94422	9.30473	9.99039	9.31014	9.68329	10.724	10.3745	10.9307	10.5743	10.3596	12.1854	10.5023	10.5453		1.04381	0.991017	0.957805	1.00737	1.04797	1.1252	1.04858	1.09061	1.20783	1.16846	1.23111	1.19097	1.16679	1.37242	1.18285	1.1877		1.04797	1.1252	1.04858	1.09061	0.972655	1.14407	0.986049	0.99009
752	sp|Q8TD16-2|BICD2_HUMAN	Q8TD16-2	BICD2	Isoform 2 of Protein bicaudal D homolog 2 OS=Homo sapiens OX=9606 GN=BICD2	28	8.71022	8.44282	9.1338	9.22529	8.74105	8.98599	8.87928	9.14112	11.4432	11.1161	11.3959	11.2185	10.1202	10.6945	11.3453	11.4067		0.981098	0.950979	1.02881	1.03911	0.984571	1.01216	1.00014	1.02963	1.28893	1.25209	1.28361	1.26362	1.13992	1.20461	1.27791	1.28482		0.984571	1.01216	1.00014	1.02963	0.89612	0.946972	1.0046	1.01003
753	sp|Q9NZM4|BICRA_HUMAN	Q9NZM4	BICRA	BRD4-interacting chromatin-remodeling complex-associated protein OS=Homo sapiens OX=9606 GN=BICRA PE=1 SV=2	3	8.48427	7.91507	9.76114	10.4369	9.69347	10.1731	10.3526	8.09213	12.3245	12.7354	8.62693	8.85721	12.8904	12.9828	8.19966	8.47453		0.927309	0.865097	1.06687	1.14073	1.05947	1.11189	1.13151	0.884449	1.34703	1.39194	0.942902	0.968071	1.40889	1.41899	0.896202	0.926244		1.05947	1.11189	1.13151	0.884449	1.21196	1.22065	0.770935	0.796778
754	sp|Q6AI39|BICRL_HUMAN	Q6AI39	BICRAL	BRD4-interacting chromatin-remodeling complex-associated protein-like OS=Homo sapiens OX=9606 GN=BICRAL PE=1 SV=2	2	10.6025	10.3653	10.6435	9.18472	10.8328	10.6152	11.105	10.7516	9.77705	10.2369	8.74099	8.35684	11.2446	11.8073	8.5869	7.14891		1.03956	1.01631	1.04358	0.900551	1.06215	1.0408	1.08883	1.05418	0.958628	1.00372	0.857044	0.819378	1.10252	1.15769	0.841935	0.700942		1.06215	1.0408	1.08883	1.05418	1.21197	1.27261	0.925516	0.770526
755	sp|P55957-2|BID_HUMAN	P55957-2	BID	Isoform 2 of BH3-interacting domain death agonist OS=Homo sapiens OX=9606 GN=BID	9	9.02392	9.1762	9.03979	9.42406	8.59464	8.81879	9.04353	9.83762	10.535	10.4673	12.6316	11.7779	8.59034	9.11444	12.0595	11.8654		0.9845	1.00111	0.986231	1.02815	0.937666	0.96212	0.986639	1.07327	1.14936	1.14197	1.37809	1.28496	0.937197	0.994376	1.31568	1.2945		0.937666	0.96212	0.986639	1.07327	0.756661	0.802826	1.06224	1.04513
756	sp|O00499-9|BIN1_HUMAN	O00499-9	BIN1	Isoform BIN1-10-13 of Myc box-dependent-interacting protein 1 OS=Homo sapiens OX=9606 GN=BIN1	27	9.8623	8.59927	9.14591	9.1669	9.44533	9.25099	9.15629	9.06791	8.84746	8.73886	13.5269	12.2569	8.32617	7.47371	13.4793	13.6558		1.07274	0.935354	0.994813	0.997097	1.02738	1.00624	0.995942	0.986329	0.96235	0.950537	1.47134	1.33319	0.905649	0.812925	1.46616	1.48536		1.02738	1.00624	0.995942	0.986329	0.767919	0.689297	1.24319	1.25947
757	sp|Q9NQY0|BIN3_HUMAN	Q9NQY0	BIN3	Bridging integrator 3 OS=Homo sapiens OX=9606 GN=BIN3 PE=1 SV=1	5	8.1473	9.31848	9.56764	9.68531	8.48318	7.96037	8.41401	8.97339	11.5525	11.2907	10.7448	10.0156	9.80277	13.685	11.3347	11.0244		0.887536	1.01512	1.04226	1.05508	0.924126	0.867172	0.916591	0.977527	1.25848	1.22996	1.1705	1.09106	1.06788	1.49079	1.23476	1.20095		0.924126	0.867172	0.916591	0.977527	0.899264	1.2554	1.03979	1.01133
758	sp|Q13490|BIRC2_HUMAN	Q13490	BIRC2	Baculoviral IAP repeat-containing protein 2 OS=Homo sapiens OX=9606 GN=BIRC2 PE=1 SV=2	11	10.1634	9.28723	10.6882	11.0485	10.2604	10.1964	10.5656	9.97933	10.7548	9.45715	10.6782	9.00906	8.21523	9.26216	10.0919	10.3424		0.987041	0.901949	1.03801	1.073	0.996464	0.990241	1.0261	0.969164	1.04447	0.918451	1.03704	0.874934	0.79784	0.899514	0.980091	1.00443		0.996464	0.990241	1.0261	0.969164	0.823599	0.928556	1.01173	1.03686
759	sp|O15392|BIRC5_HUMAN	O15392	BIRC5	Baculoviral IAP repeat-containing protein 5 OS=Homo sapiens OX=9606 GN=BIRC5 PE=1 SV=3	13	11.4747	11.4784	9.80802	10.6555	11.5656	11.6806	11.9678	8.60359	9.05044	8.68118	7.83687	10.4708	10.652	10.424	8.13257	7.51792		1.05717	1.05751	0.903617	0.981697	1.06554	1.07614	1.1026	0.792654	0.833822	0.799801	0.722015	0.964679	0.98137	0.960373	0.749258	0.69263		1.06554	1.07614	1.1026	0.792654	1.18226	1.15697	0.902634	0.834414
760	sp|Q9NR09|BIRC6_HUMAN	Q9NR09	BIRC6	Baculoviral IAP repeat-containing protein 6 OS=Homo sapiens OX=9606 GN=BIRC6 PE=1 SV=2	28	8.8093	8.59156	11.277	11.0626	8.6427	8.6449	8.94189	10.2415	10.7479	10.8936	10.8238	9.02998	9.6137	11.3489	10.9024	10.4283		0.886684	0.864768	1.13507	1.11348	0.869915	0.870137	0.90003	1.03084	1.08181	1.09647	1.08945	0.908896	0.96765	1.1423	1.09736	1.04964		0.869915	0.870137	0.90003	1.03084	0.926727	1.094	1.05095	1.00525
761	sp|P54132|BLM_HUMAN	P54132	BLM	Bloom syndrome protein OS=Homo sapiens OX=9606 GN=BLM PE=1 SV=1	9	9.54761	9.08091	10.9618	11.8634	10.805	12.3231	11.6512	9.56496	9.71559	9.81381	8.72329	10.8848	7.83837	9.80091	8.05912	9.36604		0.921278	0.876244	1.05774	1.14474	1.04261	1.1891	1.12426	0.922951	0.937486	0.946964	0.841736	1.0503	0.756348	0.945719	0.777649	0.903757		1.04261	1.1891	1.12426	0.922951	0.801112	1.00169	0.823674	0.957246
762	sp|Q13867|BLMH_HUMAN	Q13867	BLMH	Bleomycin hydrolase OS=Homo sapiens OX=9606 GN=BLMH PE=1 SV=1	8	9.81516	7.98729	9.76076	8.86942	9.55102	9.23071	10.838	8.6982	10.3538	9.47971	12.1716	10.7721	10.7201	9.47162	11.9581	10.3225		1.07762	0.876938	1.07165	0.973789	1.04862	1.01346	1.18992	0.95499	1.13676	1.04079	1.33634	1.18269	1.17698	1.03991	1.3129	1.13333		1.04862	1.01346	1.18992	0.95499	1.00241	0.885671	1.11817	0.965236
763	sp|P78537|BL1S1_HUMAN	P78537	BLOC1S1	Biogenesis of lysosome-related organelles complex 1 subunit 1 OS=Homo sapiens OX=9606 GN=BLOC1S1 PE=1 SV=2	1	11.3782	9.10412	10.4532	7.00209	8.12852	10.3033	9.91428	13.9059	11.7621	9.42312	10.2107	10.9027	8.58907	12.6221	8.48521	7.81535		1.19967	0.959904	1.10215	0.738274	0.85704	1.08634	1.04532	1.46618	1.24015	0.993538	1.07658	1.14954	0.905599	1.33083	0.894648	0.82402		0.85704	1.08634	1.04532	1.46618	0.812231	1.19362	0.80241	0.739064
764	sp|Q6QNY1|BL1S2_HUMAN	Q6QNY1	BLOC1S2	Biogenesis of lysosome-related organelles complex 1 subunit 2 OS=Homo sapiens OX=9606 GN=BLOC1S2 PE=1 SV=1	3	8.95063	9.39099	10.2227	10.7199	9.15048	9.42372	9.39323	9.9954	9.98597	10.4367	9.80446	10.2281	10.6043	10.2359	10.7745	10.683		0.911371	0.95621	1.0409	1.09152	0.93172	0.959542	0.956437	1.01775	1.01679	1.06269	0.99831	1.04144	1.07975	1.04224	1.09708	1.08776		0.93172	0.959542	0.956437	1.01775	1.0485	1.01208	1.06533	1.05628
765	sp|Q6QNY0|BL1S3_HUMAN	Q6QNY0	BLOC1S3	Biogenesis of lysosome-related organelles complex 1 subunit 3 OS=Homo sapiens OX=9606 GN=BLOC1S3 PE=1 SV=1	4	9.89833	10.7791	10.1092	9.59768	9.08609	10.5258	10.3995	10.0254	8.9036	9.62024	10.3236	10.135	9.18671	10.5881	9.83155	10.9901		0.980413	1.06765	1.0013	0.950634	0.899962	1.04256	1.03005	0.993002	0.881887	0.952868	1.02254	1.00385	0.909928	1.04873	0.973798	1.08856		0.899962	1.04256	1.03005	0.993002	0.942651	1.08645	1.00882	1.1277
766	sp|Q9NUP1|BL1S4_HUMAN	Q9NUP1	BLOC1S4	Biogenesis of lysosome-related organelles complex 1 subunit 4 OS=Homo sapiens OX=9606 GN=BLOC1S4 PE=1 SV=1	2	7.62431	11.3757	13.6217	14.6322	9.23003	6.99412	9.01956	11.7237	13.4391	11.8067	8.48016	7.75125	9.00019	9.90905	8.42147	6.97069		0.645391	0.962945	1.15306	1.2386	0.781313	0.592046	0.763497	0.992399	1.13761	0.999429	0.717837	0.656135	0.761858	0.838791	0.71287	0.590062		0.781313	0.592046	0.763497	0.992399	0.867964	0.955613	0.812154	0.672242
767	sp|Q8TDH9|BL1S5_HUMAN	Q8TDH9	BLOC1S5	Biogenesis of lysosome-related organelles complex 1 subunit 5 OS=Homo sapiens OX=9606 GN=BLOC1S5 PE=1 SV=1	2	10.6325	10.7645	11.3051	11.2409	11.2463	11.4004	11.7756	12.1268	8.31149	8.88801	8.93375	8.00638	8.44599	9.95224	8.54727	8.42287		0.967844	0.979858	1.02907	1.02323	1.02372	1.03774	1.0719	1.10387	0.756572	0.809051	0.813215	0.728799	0.768815	0.905925	0.778034	0.766711		1.02372	1.03774	1.0719	1.10387	0.989582	1.16606	1.00145	0.986873
768	sp|Q9UL45|BL1S6_HUMAN	Q9UL45	BLOC1S6	Biogenesis of lysosome-related organelles complex 1 subunit 6 OS=Homo sapiens OX=9606 GN=BLOC1S6 PE=1 SV=1	4	8.59558	11.279	10.1987	9.80104	9.15493	9.69456	9.41437	11.775	8.53895	9.04795	10.0772	12.0116	11.3999	7.80767	10.6157	10.5878		0.862267	1.13146	1.02308	0.983193	0.918378	0.972512	0.944405	1.18121	0.856587	0.907647	1.0109	1.20494	1.14358	0.783228	1.06492	1.06212		0.918378	0.972512	0.944405	1.18121	1.14931	0.787149	1.07025	1.06744
769	sp|P53004|BIEA_HUMAN	P53004	BLVRA	Biliverdin reductase A OS=Homo sapiens OX=9606 GN=BLVRA PE=1 SV=2	10	8.50544	9.29353	8.48224	8.19676	8.73631	8.80836	8.97357	9.02744	9.81325	10.5453	12.6912	11.6025	9.74529	9.21147	13.04	13.3274		0.986768	1.0782	0.984077	0.950956	1.01355	1.02191	1.04108	1.04733	1.13849	1.22342	1.47239	1.34608	1.13061	1.06868	1.51285	1.54619		1.01355	1.02191	1.04108	1.04733	0.872994	0.825174	1.16813	1.19388
770	sp|P30043|BLVRB_HUMAN	P30043	BLVRB	Flavin reductase (NADPH) OS=Homo sapiens OX=9606 GN=BLVRB PE=1 SV=3	11	9.91262	9.42222	9.92068	9.49717	9.65329	9.65492	10.2422	9.74565	8.79969	9.81038	11.2935	10.3456	8.81426	8.61765	11.7438	12.5263		1.02317	0.972548	1.024	0.980285	0.9964	0.996567	1.05718	1.00593	0.908292	1.01261	1.1657	1.06786	0.909795	0.889502	1.21218	1.29295		0.9964	0.996567	1.05718	1.00593	0.875968	0.856429	1.16711	1.24487
771	sp|Q9H2G9|GO45_HUMAN	Q9H2G9	BLZF1	Golgin-45 OS=Homo sapiens OX=9606 GN=BLZF1 PE=1 SV=2	10	10.7687	10.131	9.60912	9.51416	10.2111	9.79014	10.575	9.90982	9.44371	8.84743	10.8283	10.1923	9.38872	9.49397	10.9524	10.344		1.07625	1.01252	0.960359	0.950868	1.02053	0.978449	1.05689	0.990411	0.943827	0.884233	1.0822	1.01864	0.938331	0.94885	1.09461	1.03381		1.02053	0.978449	1.05689	0.990411	0.955312	0.966021	1.11442	1.05252
772	sp|P35226|BMI1_HUMAN	P35226	BMI1	Polycomb complex protein BMI-1 OS=Homo sapiens OX=9606 GN=BMI1 PE=1 SV=2	2	10.4819	11.267	9.87039	10.4292	10.1278	10.9029	10.0819	10.7377	8.58028	9.58344	7.65511	10.5472	11.0402	8.90082	9.11969	10.6745		0.997123	1.07181	0.938954	0.992113	0.963437	1.03718	0.959075	1.02146	0.816227	0.911657	0.728218	1.00333	1.05023	0.84672	0.867541	1.01545		0.963437	1.03718	0.959075	1.02146	1.21434	0.979027	1.0031	1.17412
773	sp|P13497|BMP1_HUMAN	P13497	BMP1	Bone morphogenetic protein 1 OS=Homo sapiens OX=9606 GN=BMP1 PE=1 SV=2	7	10.5127	9.16051	8.49281	8.34176	10.8309	9.94372	8.74325	8.21023	11.0222	10.9002	11.2042	10.5532	10.8441	9.24847	10.7749	11.2169		1.15183	1.00368	0.930522	0.913972	1.18669	1.08949	0.957961	0.89956	1.20765	1.19429	1.2276	1.15627	1.18814	1.01332	1.18056	1.22899		1.18669	1.08949	0.957961	0.89956	0.993056	0.846933	0.986714	1.02719
774	sp|Q9NSY1|BMP2K_HUMAN	Q9NSY1	BMP2K	BMP-2-inducible protein kinase OS=Homo sapiens OX=9606 GN=BMP2K PE=1 SV=2	5	12.1721	9.78742	10.7043	10.1	11.253	11.152	10.6046	9.75359	9.31425	9.30957	10.0028	10.3643	8.11496	8.41437	9.29438	9.65835		1.13854	0.915486	1.00125	0.944723	1.05257	1.04313	0.991921	0.912321	0.871228	0.87079	0.935632	0.969449	0.759049	0.787055	0.869368	0.903413		1.05257	1.04313	0.991921	0.912321	0.832496	0.863212	0.95349	0.990829
775	sp|P22004|BMP6_HUMAN	P22004	BMP6	Bone morphogenetic protein 6 OS=Homo sapiens OX=9606 GN=BMP6 PE=1 SV=1	5	8.98689	10.1797	7.89297	7.9901	9.08318	7.5525	7.0321	8.58025	10.8892	12.43	13.0225	12.698	8.35404	7.92811	13.2566	14.1239		1.02562	1.16174	0.900777	0.911862	1.03661	0.861921	0.80253	0.979212	1.24272	1.41856	1.48618	1.44914	0.953397	0.904787	1.5129	1.61188		1.03661	0.861921	0.80253	0.979212	0.681411	0.646669	1.0813	1.15204
776	sp|Q8N8U9|BMPER_HUMAN	Q8N8U9	BMPER	BMP-binding endothelial regulator protein OS=Homo sapiens OX=9606 GN=BMPER PE=1 SV=3	1	3.29884	3.94082	4.82856	4.1825	2.61836	2.76866	2.78661	2.02457	12.817	13.6891	24.1774	14.8916	11.0016	12.4376	20.7445	23.7923		0.811986	0.970005	1.18852	1.02949	0.644492	0.681485	0.685905	0.498335	3.15482	3.36947	5.95111	3.66547	2.70796	3.06143	5.1061	5.8563		0.644492	0.681485	0.685905	0.498335	0.671081	0.758677	1.26538	1.4513
777	sp|P36894|BMR1A_HUMAN	P36894	BMPR1A	Bone morphogenetic protein receptor type-1A OS=Homo sapiens OX=9606 GN=BMPR1A PE=1 SV=2	6	10.5227	5.07531	6.81476	6.73015	10.9878	9.67326	9.49812	4.89237	17.0453	16.5836	11.5179	7.99139	12.492	8.40068	10.8701	10.9046		1.44429	0.69661	0.935359	0.923745	1.50813	1.3277	1.30366	0.671501	2.33955	2.27618	1.58089	1.09686	1.71459	1.15303	1.49197	1.49671		1.50813	1.3277	1.30366	0.671501	0.940343	0.632365	0.81825	0.820846
778	sp|O00238-2|BMR1B_HUMAN	O00238-2	BMPR1B	Isoform 2 of Bone morphogenetic protein receptor type-1B OS=Homo sapiens OX=9606 GN=BMPR1B	1	10.2142	12.1359	8.7177	10.6657	8.68406	11.9097	9.20907	11.4202	8.87949	9.48097	9.08262	9.87113	10.1104	10.4865	9.48798	9.64447		0.978992	1.16318	0.835559	1.02227	0.832335	1.1415	0.882655	1.09458	0.851066	0.908715	0.870535	0.946111	0.969042	1.00509	0.909387	0.924386		0.832335	1.1415	0.882655	1.09458	1.08381	1.12413	1.01709	1.03387
779	sp|Q13873|BMPR2_HUMAN	Q13873	BMPR2	Bone morphogenetic protein receptor type-2 OS=Homo sapiens OX=9606 GN=BMPR2 PE=1 SV=2	4	10.3191	6.84768	6.88636	7.57669	10.7896	10.0542	10.0603	7.32558	15.6387	15.4173	9.53254	7.20202	12.8313	8.03628	10.4611	11.0212		1.30499	0.865976	0.870869	0.95817	1.36448	1.27149	1.27225	0.926413	1.97771	1.94972	1.20551	0.910788	1.62268	1.01629	1.32294	1.39377		1.36448	1.27149	1.27225	0.926413	1.07396	0.672624	0.875578	0.922455
780	sp|Q14692|BMS1_HUMAN	Q14692	BMS1	Ribosome biogenesis protein BMS1 homolog OS=Homo sapiens OX=9606 GN=BMS1 PE=1 SV=1	21	11.7055	8.79938	9.55575	9.67098	11.3612	11.1083	11.3694	8.10919	9.78805	9.7119	9.78143	10.9109	9.3269	9.04462	9.86759	9.88889		1.17846	0.885881	0.962029	0.973631	1.14379	1.11833	1.14462	0.816396	0.985416	0.97775	0.984749	1.09846	0.93899	0.910571	0.993424	0.995568		1.14379	1.11833	1.14462	0.816396	0.928228	0.900134	0.982037	0.984157
781	sp|Q01954|BNC1_HUMAN	Q01954	BNC1	Zinc finger protein basonuclin-1 OS=Homo sapiens OX=9606 GN=BNC1 PE=1 SV=2	1	11.3366	9.78748	10.6968	10.9069	11.7924	8.93741	10.2984	10.8833	9.28322	8.93011	8.43422	11.0938	9.67826	8.28865	9.36677	10.2857		1.06128	0.916264	1.00139	1.02106	1.10395	0.836684	0.964095	1.01885	0.869058	0.836001	0.789578	1.03856	0.906039	0.77595	0.876879	0.962909		1.10395	0.836684	0.964095	1.01885	1.02575	0.878469	0.992733	1.09013
782	sp|Q6ZN30|BNC2_HUMAN	Q6ZN30	BNC2	Zinc finger protein basonuclin-2 OS=Homo sapiens OX=9606 GN=BNC2 PE=1 SV=1	4	8.70741	9.03104	8.95627	8.81835	7.93604	7.70736	8.13111	8.9027	13.8059	14.1217	11.1447	9.18648	12.3649	9.68972	10.7342	10.7622		0.980756	1.01721	1.00879	0.993251	0.893873	0.868115	0.915845	1.00275	1.55502	1.59059	1.25528	1.03472	1.39271	1.0914	1.20904	1.2122		0.893873	0.868115	0.915845	1.00275	1.02488	0.803147	0.889719	0.892042
783	sp|Q12981|SEC20_HUMAN	Q12981	BNIP1	Vesicle transport protein SEC20 OS=Homo sapiens OX=9606 GN=BNIP1 PE=1 SV=3	16	10.2061	9.69747	9.11172	9.24348	10.3766	10.3551	9.88062	9.32324	9.75142	10.0234	10.5584	10.2941	10.5955	10.2557	10.0149	10.3124		1.06706	1.01388	0.952642	0.966418	1.08489	1.08264	1.03303	0.974757	1.01952	1.04796	1.10389	1.07626	1.10777	1.07224	1.04707	1.07817		1.08489	1.08264	1.03303	0.974757	1.04319	1.00973	0.986021	1.01531
784	sp|Q12982-2|BNIP2_HUMAN	Q12982-2	BNIP2	Isoform 2 of BCL2/adenovirus E1B 19 kDa protein-interacting protein 2 OS=Homo sapiens OX=9606 GN=BNIP2	2	11.4329	9.36285	6.76521	8.25788	8.50466	8.65961	9.25396	8.75397	9.09836	10.4029	11.4427	12.582	10.4732	12.2244	11.2724	11.513		1.27675	1.04558	0.755491	0.922182	0.949741	0.967045	1.03342	0.977582	1.01604	1.16172	1.27784	1.40507	1.16957	1.36514	1.25882	1.28569		0.949741	0.967045	1.03342	0.977582	0.962479	1.12342	1.03592	1.05803
785	sp|O60238|BNI3L_HUMAN	O60238	BNIP3L	BCL2/adenovirus E1B 19 kDa protein-interacting protein 3-like OS=Homo sapiens OX=9606 GN=BNIP3L PE=1 SV=1	3	8.5516	7.91245	9.86586	7.8261	8.756	8.40031	8.85368	7.18469	15.0428	14.784	9.90721	8.8349	11.8809	11.6594	10.4948	10.0452		1.00148	0.926625	1.15539	0.916512	1.02541	0.983757	1.03685	0.841397	1.76166	1.73135	1.16023	1.03465	1.39137	1.36543	1.22904	1.17639		1.02541	0.983757	1.03685	0.841397	0.978481	0.960237	0.86432	0.827296
786	sp|Q96IK1|BOD1_HUMAN	Q96IK1	BOD1	Biorientation of chromosomes in cell division protein 1 OS=Homo sapiens OX=9606 GN=BOD1 PE=1 SV=2	5	8.84932	10.3916	10.0893	9.39252	9.6177	9.31107	9.11336	12.1287	11.0153	10.0636	10.9043	9.80442	9.34233	10.406	10.1763	9.39426		0.914122	1.07344	1.04221	0.970233	0.993494	0.961819	0.941396	1.25287	1.13787	1.03956	1.12639	1.01278	0.965049	1.07492	1.05119	0.970413		0.993494	0.961819	0.941396	1.25287	0.894268	0.996081	0.974095	0.899239
787	sp|Q8NFC6|BD1L1_HUMAN	Q8NFC6	BOD1L1	Biorientation of chromosomes in cell division protein 1-like 1 OS=Homo sapiens OX=9606 GN=BOD1L1 PE=1 SV=2	37	10.6931	8.50596	9.80663	9.86297	11.0268	10.8895	10.8228	9.07728	10.5981	10.2095	9.68253	9.60787	10.1008	10.6317	9.21763	9.26679		1.10044	0.875353	1.00921	1.015	1.13477	1.12064	1.11378	0.934148	1.09066	1.05067	0.996435	0.988751	1.03948	1.09411	0.948591	0.95365		1.13477	1.12064	1.11378	0.934148	1.00761	1.06056	0.919508	0.924412
788	sp|Q9UMX3|BOK_HUMAN	Q9UMX3	BOK	Bcl-2-related ovarian killer protein OS=Homo sapiens OX=9606 GN=BOK PE=1 SV=1	2	9.82315	10.6804	9.98688	9.57901	9.84995	9.86148	10.7134	11.0662	9.00153	8.66161	9.93135	9.97622	11.0461	8.879	10.7843	10.1594		0.980612	1.06619	0.996956	0.95624	0.983287	0.984438	1.06948	1.1047	0.898592	0.864659	0.991413	0.995892	1.10269	0.88636	1.07656	1.01418		0.983287	0.984438	1.06948	1.1047	1.17603	0.94531	1.14816	1.08163
789	sp|Q9Y3E2|BOLA1_HUMAN	Q9Y3E2	BOLA1	BolA-like protein 1 OS=Homo sapiens OX=9606 GN=BOLA1 PE=1 SV=1	7	10.7383	8.54847	8.96613	10.0548	10.0918	10.1957	10.2102	8.06729	10.4963	11.9934	10.1543	10.614	8.18007	9.64994	10.4698	11.5695		1.12127	0.892611	0.936222	1.0499	1.05377	1.06462	1.06613	0.842367	1.096	1.25232	1.06029	1.10829	0.854144	1.00762	1.09323	1.20806		1.05377	1.06462	1.06613	0.842367	0.756399	0.892315	0.968124	1.06981
790	sp|Q9H3K6|BOLA2_HUMAN	Q9H3K6	BOLA2	BolA-like protein 2 OS=Homo sapiens OX=9606 GN=BOLA2 PE=1 SV=1	4	8.74904	7.76812	8.78412	8.68562	9.46098	8.53819	8.72269	8.54506	11.25	12.9481	12.2143	10.5347	9.10282	10.5055	11.9039	12.2869		1.0297	0.914248	1.03382	1.02223	1.11349	1.00488	1.02659	1.00569	1.32404	1.5239	1.43753	1.23985	1.07133	1.23641	1.401	1.44607		1.11349	1.00488	1.02659	1.00569	0.775581	0.89509	1.01424	1.04687
791	sp|Q53S33|BOLA3_HUMAN	Q53S33	BOLA3	BolA-like protein 3 OS=Homo sapiens OX=9606 GN=BOLA3 PE=1 SV=1	5	10.724	8.16122	8.72541	8.40938	10.3911	10.478	9.87094	9.58259	9.89995	10.3084	10.1889	11.7804	11.7551	7.99449	10.7618	10.9684		1.19089	0.906298	0.968952	0.933856	1.15393	1.16358	1.09616	1.06414	1.09938	1.14474	1.13148	1.3082	1.30539	0.887784	1.1951	1.21803		1.15393	1.16358	1.09616	1.06414	1.11482	0.758174	1.02062	1.04021
792	sp|Q14137|BOP1_HUMAN	Q14137	BOP1	Ribosome biogenesis protein BOP1 OS=Homo sapiens OX=9606 GN=BOP1 PE=1 SV=2	29	11.1022	10.7878	9.9409	9.93268	10.8165	10.5908	10.4795	10.0906	8.73854	8.72481	9.18722	10.0187	9.97732	10.9469	9.40071	9.26478		1.06334	1.03322	0.952111	0.951324	1.03598	1.01436	1.00369	0.966448	0.836953	0.835637	0.879925	0.959561	0.955599	1.04847	0.900373	0.887354		1.03598	1.01436	1.00369	0.966448	1.08836	1.19413	1.02546	1.01063
793	sp|Q6PGQ7|BORA_HUMAN	Q6PGQ7	BORA	Protein aurora borealis OS=Homo sapiens OX=9606 GN=BORA PE=1 SV=2	4	10.6312	8.21428	8.2545	8.66671	10.3368	10.2894	10.9421	8.59418	10.5903	10.7276	11.1321	10.2714	9.33327	8.36777	11.5231	12.1253		1.18895	0.918651	0.923149	0.969249	1.15602	1.15073	1.22371	0.961137	1.18437	1.19973	1.24496	1.14871	1.04379	0.935816	1.28869	1.35604		1.15602	1.15073	1.22371	0.961137	0.873873	0.783473	1.07891	1.13529
794	sp|Q969J3|BORC5_HUMAN	Q969J3	BORCS5	BLOC-1-related complex subunit 5 OS=Homo sapiens OX=9606 GN=BORCS5 PE=1 SV=1	5	9.42398	9.0494	8.77153	8.55669	8.81693	9.35711	8.67527	10.1627	10.258	9.66239	11.5364	11.2663	11.7566	9.56191	11.3948	11.75		1.05291	1.01106	0.980016	0.956012	0.985088	1.04544	0.96926	1.13545	1.1461	1.07955	1.28892	1.25875	1.31353	1.06832	1.2731	1.31279		0.985088	1.04544	0.96926	1.13545	1.10072	0.895245	1.06685	1.10011
795	sp|Q96GS4|BORC6_HUMAN	Q96GS4	BORCS6	BLOC-1-related complex subunit 6 OS=Homo sapiens OX=9606 GN=BORCS6 PE=1 SV=2	11	8.8543	8.28128	8.93704	8.76394	9.05841	8.52574	8.535	9.39316	11.5898	10.9606	11.5319	10.3812	11.2829	11.0343	11.1403	11.7302		1.01667	0.950872	1.02617	1.00629	1.0401	0.978941	0.980005	1.07854	1.33076	1.25851	1.32411	1.19199	1.29552	1.26697	1.27915	1.34689		1.0401	0.978941	0.980005	1.07854	1.01502	0.992658	1.0022	1.05527
796	sp|Q96B45|BORC7_HUMAN	Q96B45	BORCS7	BLOC-1-related complex subunit 7 OS=Homo sapiens OX=9606 GN=BORCS7 PE=3 SV=2	5	9.50777	9.23405	9.30328	9.55773	9.59736	9.01722	9.60266	9.85851	10.0638	10.1624	10.9065	10.7617	10.2843	9.84463	11.227	11.071		1.01139	0.982272	0.989636	1.0167	1.02092	0.959207	1.02148	1.0487	1.07054	1.08103	1.16018	1.14478	1.09399	1.04722	1.19427	1.17768		1.02092	0.959207	1.02148	1.0487	0.981919	0.939945	1.07193	1.05704
797	sp|P07738|PMGE_HUMAN	P07738	BPGM	Bisphosphoglycerate mutase OS=Homo sapiens OX=9606 GN=BPGM PE=1 SV=2	6	9.59796	12.1075	10.082	10.7342	8.80359	9.45509	9.50225	11.2398	8.10293	8.43312	11.6913	10.781	8.6981	9.57246	10.6891	10.5097		0.902879	1.13895	0.948408	1.00976	0.828153	0.88944	0.893876	1.05733	0.762242	0.793303	1.0998	1.01417	0.81823	0.900481	1.00552	0.988643		0.828153	0.88944	0.893876	1.05733	0.891921	0.98158	1.09608	1.07768
798	sp|Q86WA6|BPHL_HUMAN	Q86WA6	BPHL	Valacyclovir hydrolase OS=Homo sapiens OX=9606 GN=BPHL PE=1 SV=1	9	13.6623	13.9972	10.0367	9.9613	12.5182	14.852	13.9636	12.5745	6.07979	6.15918	8.17656	8.28826	7.65635	6.25255	8.06759	7.75388		1.14671	1.17482	0.842403	0.836073	1.05068	1.24656	1.17199	1.0554	0.51029	0.516953	0.686276	0.695651	0.642613	0.524789	0.677129	0.650799		1.05068	1.24656	1.17199	1.0554	1.06695	0.87132	1.12425	1.08054
799	sp|O95861|BPNT1_HUMAN	O95861	BPNT1	3'(2'),5'-bisphosphate nucleotidase 1 OS=Homo sapiens OX=9606 GN=BPNT1 PE=1 SV=1	18	10.0805	10.0053	10.7667	10.2501	9.78796	9.44358	9.74936	9.75193	9.64811	9.623	10.8595	9.35353	8.47548	8.79792	11.7091	11.698		0.981006	0.973693	1.04779	0.99751	0.95254	0.919025	0.948783	0.949034	0.93893	0.936486	1.05681	0.910262	0.824813	0.856191	1.1395	1.13842		0.95254	0.919025	0.948783	0.949034	0.858622	0.891287	1.18621	1.18508
800	sp|Q9NX62|IMPA3_HUMAN	Q9NX62	BPNT2	Golgi-resident adenosine 3',5'-bisphosphate 3'-phosphatase OS=Homo sapiens OX=9606 GN=BPNT2 PE=1 SV=1	8	9.79757	9.225	9.52052	8.47519	9.40366	9.17369	9.04291	8.19553	11.5654	10.8541	11.5848	10.5429	11.0249	8.88696	11.2983	11.4086		1.05867	0.996804	1.02874	0.915785	1.01611	0.99126	0.977129	0.885566	1.2497	1.17283	1.2518	1.13921	1.19129	0.960278	1.22083	1.23275		1.01611	0.99126	0.977129	0.885566	0.989952	0.797981	1.0145	1.02441
801	sp|Q12830|BPTF_HUMAN	Q12830	BPTF	Nucleosome-remodeling factor subunit BPTF OS=Homo sapiens OX=9606 GN=BPTF PE=1 SV=3	35	9.19269	9.32253	10.1298	10.2588	9.25937	9.41582	9.43925	9.95526	10.451	10.226	9.99215	9.86549	11.0576	11.1192	10.0729	10.2422		0.945172	0.958522	1.04152	1.05479	0.952027	0.968113	0.970522	1.02358	1.07455	1.05141	1.02737	1.01435	1.13692	1.14325	1.03567	1.05308		0.952027	0.968113	0.970522	1.02358	1.09118	1.09726	0.994001	1.01071
802	sp|P15056|BRAF_HUMAN	P15056	BRAF	Serine/threonine-protein kinase B-raf OS=Homo sapiens OX=9606 GN=BRAF PE=1 SV=4	6	9.17856	9.94324	9.72884	10.4184	9.22163	10.3209	10.1429	10.1768	10.7852	11.2764	10.0613	9.83504	8.52532	9.87788	9.88673	10.6209		0.934942	1.01283	0.990994	1.06123	0.939329	1.0513	1.03317	1.03663	1.0986	1.14863	1.02486	1.00181	0.868402	1.00618	1.00708	1.08186		0.939329	1.0513	1.03317	1.03663	0.812749	0.941693	0.942537	1.01253
803	sp|Q7Z569|BRAP_HUMAN	Q7Z569	BRAP	BRCA1-associated protein OS=Homo sapiens OX=9606 GN=BRAP PE=1 SV=2	14	10.0939	10.4139	10.0064	10.7022	10.1164	10.3479	9.9162	10.5012	9.8744	10.1784	9.93755	9.8096	9.25176	9.09198	9.58005	10.178		0.979602	1.01065	0.971109	1.03864	0.981785	1.00425	0.962353	1.01912	0.958296	0.987802	0.964425	0.952008	0.89787	0.882364	0.92973	0.987759		0.981785	1.00425	0.962353	1.01912	0.929826	0.913767	0.96282	1.02291
804	sp|Q6PJG6|BRAT1_HUMAN	Q6PJG6	BRAT1	BRCA1-associated ATM activator 1 OS=Homo sapiens OX=9606 GN=BRAT1 PE=1 SV=2	15	7.39315	10.4297	12.3568	12.2679	7.51146	7.45108	8.3011	14.4495	10.2514	9.47155	7.98043	9.30937	11.9979	14.3454	8.26802	8.21533		0.696685	0.982831	1.16443	1.15605	0.707834	0.702144	0.782245	1.36163	0.966025	0.89254	0.752027	0.877258	1.13061	1.35182	0.779127	0.774162		0.707834	0.702144	0.782245	1.36163	1.29662	1.55032	0.893533	0.887839
805	sp|P38398-7|BRCA1_HUMAN	P38398-7	BRCA1	Isoform 7 of Breast cancer type 1 susceptibility protein OS=Homo sapiens OX=9606 GN=BRCA1	15	9.47972	10.5198	10.2718	10.8823	9.37034	9.65436	9.91237	11.3533	9.82695	10.3401	9.58028	10.2562	9.11398	10.9549	9.04737	9.4363		0.9214	1.02249	0.998383	1.05773	0.910769	0.938374	0.963452	1.10351	0.95515	1.00503	0.931174	0.996868	0.885851	1.06478	0.879377	0.917179		0.910769	0.938374	0.963452	1.10351	0.911318	1.09539	0.904658	0.943547
806	sp|P51587|BRCA2_HUMAN	P51587	BRCA2	Breast cancer type 2 susceptibility protein OS=Homo sapiens OX=9606 GN=BRCA2 PE=1 SV=3	22	10.7988	9.5424	9.47894	9.78847	10.5697	11.0984	10.7438	9.16779	9.58058	9.92546	9.98338	11.6708	8.68483	9.05556	9.82477	10.0864		1.09055	0.963669	0.95726	0.988519	1.06741	1.1208	1.085	0.925838	0.967525	1.00235	1.0082	1.17861	0.877064	0.914504	0.992185	1.0186		1.06741	1.1208	1.085	0.925838	0.844002	0.88003	0.954783	0.980206
807	sp|P46736|BRCC3_HUMAN	P46736	BRCC3	Lys-63-specific deubiquitinase BRCC36 OS=Homo sapiens OX=9606 GN=BRCC3 PE=1 SV=2	16	9.93245	10.5794	10.3705	10.398	9.90776	10.1511	10.3624	10.6035	9.94549	10.2989	9.27007	9.98123	9.58983	10.2476	9.29055	9.07137		0.962439	1.02513	1.00488	1.00755	0.960047	0.983622	1.0041	1.02746	0.963702	0.997944	0.898256	0.967165	0.92924	0.992973	0.90024	0.879002		0.960047	0.983622	1.0041	1.02746	0.971229	1.03784	0.940918	0.918721
808	sp|O95696-2|BRD1_HUMAN	O95696-2	BRD1	Isoform 2 of Bromodomain-containing protein 1 OS=Homo sapiens OX=9606 GN=BRD1	11	9.39385	10.9564	10.6276	10.9544	9.71363	10.7687	9.94669	11.6072	9.29171	8.90391	8.66594	9.80885	11.2512	11.0705	8.50499	8.53444		0.896098	1.04515	1.01379	1.04496	0.926602	1.02725	0.948835	1.10723	0.886355	0.849361	0.826661	0.935685	1.07327	1.05604	0.811308	0.814117		0.926602	1.02725	0.948835	1.10723	1.22728	1.20757	0.927723	0.930935
809	sp|P25440-2|BRD2_HUMAN	P25440-2	BRD2	Isoform 2 of Bromodomain-containing protein 2 OS=Homo sapiens OX=9606 GN=BRD2	11	8.40239	10.5761	11.224	11.4679	8.63252	8.40898	8.44067	11.069	10.5009	10.8725	9.38056	9.16598	10.5311	12.4635	9.44753	9.41638		0.806557	1.01521	1.07741	1.10082	0.828647	0.807189	0.810231	1.06253	1.008	1.04366	0.900452	0.879854	1.01089	1.19639	0.906881	0.903891		0.828647	0.807189	0.810231	1.06253	1.05522	1.24885	0.946648	0.943527
810	sp|Q15059|BRD3_HUMAN	Q15059	BRD3	Bromodomain-containing protein 3 OS=Homo sapiens OX=9606 GN=BRD3 PE=1 SV=1	17	10.5421	8.45131	9.00797	9.68581	10.3888	11.3869	10.9912	8.60774	10.0064	10.8104	9.3027	9.46901	10.9794	11.2022	9.36878	9.79927		1.11891	0.896994	0.956077	1.02802	1.10263	1.20857	1.16657	0.913597	1.06205	1.14738	0.987358	1.00501	1.16532	1.18897	0.994372	1.04006		1.10263	1.20857	1.16657	0.913597	1.10935	1.13187	0.946617	0.990114
811	sp|O60885|BRD4_HUMAN	O60885	BRD4	Bromodomain-containing protein 4 OS=Homo sapiens OX=9606 GN=BRD4 PE=1 SV=2	22	10.7215	9.82711	9.8897	9.67797	10.2908	10.4377	10.7689	9.88036	9.80595	10.0039	9.20065	9.22057	10.608	10.8906	9.34373	9.43266		1.06904	0.979864	0.986104	0.964993	1.02609	1.04074	1.07377	0.985174	0.977753	0.997495	0.917399	0.919386	1.05773	1.0859	0.931665	0.940533		1.02609	1.04074	1.07377	0.985174	1.10989	1.13944	0.977605	0.98691
812	sp|Q9NPI1-2|BRD7_HUMAN	Q9NPI1-2	BRD7	Isoform 2 of Bromodomain-containing protein 7 OS=Homo sapiens OX=9606 GN=BRD7	20	9.43607	9.62012	10.1867	10.6377	10.0999	10.664	10.1588	10.0268	10.9541	10.2459	9.13231	9.7364	10.2501	10.8456	9.03275	8.97256		0.946432	0.964891	1.02172	1.06696	1.01302	1.0696	1.01892	1.00568	1.09868	1.02766	0.915965	0.976555	1.02808	1.08781	0.905979	0.899941		1.01302	1.0696	1.01892	1.00568	1.02326	1.0827	0.901726	0.895717
813	sp|Q9NPI1|BRD7_HUMAN	Q9NPI1	BRD7	Bromodomain-containing protein 7 OS=Homo sapiens OX=9606 GN=BRD7 PE=1 SV=1	2	10.4958	10.3261	10.0757	11.3695	10.068	9.9545	9.66491	10.1185	9.79202	9.7854	9.40435	8.9242	10.0889	10.4766	9.61423	9.84133		0.993282	0.977223	0.953524	1.07597	0.952801	0.942058	0.914652	0.95758	0.926681	0.926055	0.889993	0.844554	0.954772	0.99147	0.909856	0.931348		0.952801	0.942058	0.914652	0.95758	1.06462	1.10554	1.01453	1.0385
814	sp|Q9H0E9-2|BRD8_HUMAN	Q9H0E9-2	BRD8	Isoform 2 of Bromodomain-containing protein 8 OS=Homo sapiens OX=9606 GN=BRD8	18	9.58565	9.69273	9.92007	9.77609	9.64132	9.4837	9.2919	9.7637	10.5619	10.4982	9.573	10.5494	11.1764	10.8202	9.85468	9.81103		0.983786	0.994776	1.01811	1.00333	0.9895	0.973322	0.953638	1.00206	1.08398	1.07744	0.982487	1.0827	1.14704	1.11049	1.0114	1.00692		0.9895	0.973322	0.953638	1.00206	1.08555	1.05096	0.957172	0.952932
815	sp|Q9H8M2|BRD9_HUMAN	Q9H8M2	BRD9	Bromodomain-containing protein 9 OS=Homo sapiens OX=9606 GN=BRD9 PE=1 SV=2	5	7.99058	10.0652	10.6895	10.3342	7.78451	7.7559	7.82098	14.7942	9.31064	9.22426	8.32174	9.98243	12.3781	16.1189	9.21326	8.21561		0.81788	1.03023	1.09413	1.05777	0.796787	0.793859	0.80052	1.51427	0.952995	0.944153	0.851776	1.02176	1.26696	1.64986	0.943028	0.840913		0.796787	0.793859	0.80052	1.51427	1.34401	1.7502	1.00038	0.892054
816	sp|Q92994|TF3B_HUMAN	Q92994	BRF1	Transcription factor IIIB 90 kDa subunit OS=Homo sapiens OX=9606 GN=BRF1 PE=1 SV=1	6	9.96344	11.0847	11.7329	11.6897	9.81364	11.0297	11.4158	12.7383	8.48117	8.06116	9.1796	9.79628	8.73657	8.24955	8.94142	9.08607		0.896179	0.997032	1.05534	1.05145	0.882705	0.992084	1.02681	1.14577	0.762854	0.725075	0.825675	0.881144	0.785826	0.74202	0.804252	0.817263		0.882705	0.992084	1.02681	1.14577	0.983898	0.92905	1.00697	1.02326
817	sp|Q9HAW0|BRF2_HUMAN	Q9HAW0	BRF2	Transcription factor IIIB 50 kDa subunit OS=Homo sapiens OX=9606 GN=BRF2 PE=1 SV=1	2	11.0236	11.694	8.41273	10.6931	11.5566	11.9032	11.7039	9.7619	8.55881	8.92783	8.61103	9.80205	9.03749	10.9859	7.92888	9.39894		1.0543	1.11842	0.804594	1.02269	1.10528	1.13842	1.11937	0.933629	0.818565	0.853858	0.82356	0.937469	0.864347	1.05069	0.758319	0.898916		1.10528	1.13842	1.11937	0.933629	1.00697	1.22407	0.883448	1.04724
818	sp|Q9BX63|FANCJ_HUMAN	Q9BX63	BRIP1	Fanconi anemia group J protein OS=Homo sapiens OX=9606 GN=BRIP1 PE=1 SV=2	5	10.087	10.9701	12.1726	10.8098	9.34608	9.23907	10.878	10.5679	9.57896	9.15019	9.59444	9.41225	9.40888	8.66738	9.42355	10.6938		0.916181	0.996387	1.1056	0.981828	0.848881	0.839162	0.988021	0.959857	0.870033	0.83109	0.87144	0.854891	0.854586	0.787237	0.855918	0.971292		0.848881	0.839162	0.988021	0.959857	0.997342	0.918742	0.998896	1.13354
819	sp|Q8TDN6|BRX1_HUMAN	Q8TDN6	BRIX1	Ribosome biogenesis protein BRX1 homolog OS=Homo sapiens OX=9606 GN=BRIX1 PE=1 SV=2	10	11.3264	10.5011	11.0067	11.2414	11.4404	10.9259	11.3708	10.9585	8.76724	8.95016	7.28108	8.5274	10.4231	10.8526	8.29391	8.13339		1.02791	0.95301	0.998889	1.02019	1.03825	0.991557	1.03194	0.994522	0.795655	0.812256	0.660781	0.773889	0.945928	0.984907	0.752699	0.738131		1.03825	0.991557	1.03194	0.994522	1.24359	1.29483	0.989553	0.970401
820	sp|Q9HCU9|BRMS1_HUMAN	Q9HCU9	BRMS1	Breast cancer metastasis-suppressor 1 OS=Homo sapiens OX=9606 GN=BRMS1 PE=1 SV=1	5	9.67494	8.98544	9.90609	10.5279	10.8403	10.8655	10.1869	10.1452	9.71424	9.43321	9.42854	9.63857	10.8277	11.4989	9.51826	8.80829		0.989907	0.91936	1.01356	1.07718	1.10914	1.11172	1.04229	1.03803	0.993928	0.965173	0.964695	0.986185	1.10786	1.17652	0.973876	0.901234		1.10914	1.11172	1.04229	1.03803	1.13336	1.20361	0.996297	0.921983
821	sp|Q5PSV4|BRM1L_HUMAN	Q5PSV4	BRMS1L	Breast cancer metastasis-suppressor 1-like protein OS=Homo sapiens OX=9606 GN=BRMS1L PE=1 SV=2	1	8.70175	12.0391	10.5491	11.0072	10.4259	11.0949	9.99467	10.0522	9.65616	9.41251	9.94279	8.89665	9.76705	9.29313	9.23558	9.93134		0.822917	1.13852	0.997621	1.04094	0.985964	1.04924	0.945187	0.95063	0.913174	0.890133	0.940281	0.841348	0.923661	0.878843	0.8734	0.939199		0.985964	1.04924	0.945187	0.95063	1.0306	0.980595	0.974523	1.04794
822	sp|Q5VW32|BROX_HUMAN	Q5VW32	BROX	BRO1 domain-containing protein BROX OS=Homo sapiens OX=9606 GN=BROX PE=1 SV=1	4	10.2063	10.3437	10.2405	9.93038	9.70328	9.88955	10.1587	10.3921	10.0614	10.6464	9.31854	8.94057	9.18068	11.1912	9.97977	9.8169		1.00256	1.01606	1.00592	0.975459	0.953151	0.971448	0.997884	1.02082	0.988332	1.04579	0.915358	0.87823	0.901815	1.09931	0.98031	0.964312		0.953151	0.971448	0.997884	1.02082	0.942407	1.1488	1.02444	1.00772
823	sp|P55201|BRPF1_HUMAN	P55201	BRPF1	Peregrin OS=Homo sapiens OX=9606 GN=BRPF1 PE=1 SV=2	9	10.8149	11.1939	9.71898	9.96937	10.0247	10.3829	10.4692	10.9598	8.16707	8.26377	9.65839	11.2049	10.2883	10.7097	8.93576	9.2384		1.03747	1.07383	0.932341	0.956361	0.961672	0.996035	1.00431	1.05137	0.783466	0.792743	0.926528	1.07488	0.986956	1.02738	0.857207	0.886239		0.961672	0.996035	1.00431	1.05137	1.10348	1.14868	0.95841	0.99087
824	sp|Q9ULD4|BRPF3_HUMAN	Q9ULD4	BRPF3	Bromodomain and PHD finger-containing protein 3 OS=Homo sapiens OX=9606 GN=BRPF3 PE=1 SV=2	10	10.7427	9.67955	8.76174	8.79658	10.1961	9.89016	10.0902	8.97587	9.9138	8.77081	11.5525	11.4725	10.4142	8.85782	10.6863	11.1991		1.13139	1.01942	0.922759	0.926429	1.07382	1.0416	1.06266	0.945311	1.04409	0.923714	1.21667	1.20825	1.0968	0.932878	1.12545	1.17946		1.07382	1.0416	1.06266	0.945311	0.998739	0.849475	1.02483	1.07401
825	sp|Q8IWQ3-5|BRSK2_HUMAN	Q8IWQ3-5	BRSK2	Isoform 5 of Serine/threonine-protein kinase BRSK2 OS=Homo sapiens OX=9606 GN=BRSK2	4	10.2388	11.1697	12.3343	12.0051	9.93768	10.086	11.1136	9.99385	5.95949	5.71356	12.7566	10.502	5.25578	6.7838	13.3831	12.7666		0.895237	0.97663	1.07846	1.04967	0.868908	0.881879	0.971728	0.873819	0.521073	0.499569	1.11538	0.918247	0.459543	0.593146	1.17016	1.11626		0.868908	0.881879	0.971728	0.873819	0.601837	0.776809	1.53249	1.4619
826	sp|Q9NSI6-2|BRWD1_HUMAN	Q9NSI6-2	BRWD1	Isoform B of Bromodomain and WD repeat-containing protein 1 OS=Homo sapiens OX=9606 GN=BRWD1	15	11.6634	11.7877	11.463	11.3128	12.0497	12.2686	12.0589	12.3113	7.45634	7.20249	8.41814	8.98917	8.70413	8.6672	7.9369	7.71032		1.00923	1.01998	0.991891	0.978894	1.04266	1.0616	1.04346	1.06529	0.645197	0.623231	0.728422	0.777833	0.753167	0.749972	0.686779	0.667174		1.04266	1.0616	1.04346	1.06529	1.08577	1.08117	0.990066	0.961802
827	sp|Q6RI45|BRWD3_HUMAN	Q6RI45	BRWD3	Bromodomain and WD repeat-containing protein 3 OS=Homo sapiens OX=9606 GN=BRWD3 PE=1 SV=2	5	7.4643	8.89044	9.14132	9.59466	7.89207	8.19805	8.05815	9.09797	11.6168	10.7131	11.6227	10.1057	11.0781	13.0844	12.0861	11.3562		0.850857	1.01342	1.04202	1.0937	0.899619	0.934498	0.918551	1.03708	1.3242	1.22119	1.32487	1.15195	1.2628	1.49149	1.37769	1.2945		0.899619	0.934498	0.918551	1.03708	1.00577	1.18791	1.09728	1.03102
828	sp|Q9NW68-7|BSDC1_HUMAN	Q9NW68-7	BSDC1	Isoform 7 of BSD domain-containing protein 1 OS=Homo sapiens OX=9606 GN=BSDC1	11	10.2825	10.0692	9.44633	9.85834	10.1004	10.3665	9.95062	10.0439	9.3312	10.0969	11.0625	10.3307	7.78196	9.09926	10.6499	11.5296		1.03716	1.01565	0.952818	0.994376	1.0188	1.04563	1.00368	1.01309	0.941206	1.01844	1.11584	1.04203	0.784939	0.91781	1.07422	1.16295		1.0188	1.04563	1.00368	1.01309	0.762538	0.891618	1.04356	1.12976
829	sp|P35613|BASI_HUMAN	P35613	BSG	Basigin OS=Homo sapiens OX=9606 GN=BSG PE=1 SV=2	39	11.1903	10.0591	9.25353	9.39673	11.1672	10.3364	9.69803	8.56313	10.0627	10.6879	10.6452	9.91145	10.1342	9.0244	9.64321	10.2266		1.12185	1.00844	0.927679	0.942036	1.11952	1.03624	0.972241	0.858467	1.0088	1.07147	1.0672	0.993637	1.01596	0.904709	0.966745	1.02523		1.11952	1.03624	0.972241	0.858467	0.981344	0.873881	0.933803	0.990295
830	sp|Q10589|BST2_HUMAN	Q10589	BST2	Bone marrow stromal antigen 2 OS=Homo sapiens OX=9606 GN=BST2 PE=1 SV=1	9	9.76334	8.4047	10.3364	10.0436	10.6396	10.2137	9.75437	8.82453	11.7203	11.6402	9.43986	8.61573	10.0582	12.9623	8.72648	8.85668		1.01311	0.872127	1.07257	1.0422	1.10404	1.05985	1.01218	0.915692	1.21617	1.20786	0.979543	0.894025	1.04371	1.34505	0.905517	0.919028		1.10404	1.05985	1.01218	0.915692	0.971431	1.25191	0.842811	0.855387
831	sp|O14981|BTAF1_HUMAN	O14981	BTAF1	TATA-binding protein-associated factor 172 OS=Homo sapiens OX=9606 GN=BTAF1 PE=1 SV=2	17	9.94791	11.7381	12.1865	11.754	10.077	10.215	10.7766	12.4274	9.25827	9.04038	8.68519	8.78385	8.43824	9.67072	8.60745	8.39342		0.872116	1.02906	1.06837	1.03045	0.883433	0.89553	0.944762	1.08949	0.811657	0.792555	0.761416	0.770065	0.739766	0.847816	0.7546	0.735837		0.883433	0.89553	0.944762	1.08949	0.943672	1.0815	0.962595	0.938659
832	sp|Q9BSF8-2|BTBDA_HUMAN	Q9BSF8-2	BTBD10	Isoform 2 of BTB/POZ domain-containing protein 10 OS=Homo sapiens OX=9606 GN=BTBD10	2	9.65361	9.84259	9.63035	10.2833	9.78004	9.37171	10.0047	9.60065	9.84932	9.99483	10.4775	11.512	9.32898	9.03608	10.6102	11.024		0.979816	0.998997	0.977455	1.04373	0.992648	0.951204	1.01546	0.974441	0.99968	1.01445	1.06343	1.16844	0.946867	0.917139	1.07691	1.11891		0.992648	0.951204	1.01546	0.974441	0.892007	0.864001	1.01451	1.05408
833	sp|Q9Y2F9|BTBD3_HUMAN	Q9Y2F9	BTBD3	BTB/POZ domain-containing protein 3 OS=Homo sapiens OX=9606 GN=BTBD3 PE=1 SV=1	1	8.11185	9.13074	8.48602	9.20646	8.76218	10.3576	10.1641	12.9542	8.15667	7.92626	8.39483	15.0796	12.3208	6.65187	11.9173	12.3794		0.928792	1.04545	0.971634	1.05412	1.00325	1.18593	1.16377	1.48324	0.933924	0.907542	0.961192	1.72659	1.41071	0.761627	1.36451	1.41742		1.00325	1.18593	1.16377	1.48324	1.24587	0.672631	1.20506	1.2518
834	sp|Q96Q07|BTBD9_HUMAN	Q96Q07	BTBD9	BTB/POZ domain-containing protein 9 OS=Homo sapiens OX=9606 GN=BTBD9 PE=1 SV=2	4	9.21943	9.4727	10.4896	10.5853	10.2301	10.0521	9.31842	9.13228	10.4312	11.0592	10.888	10.6168	9.24071	8.55002	10.2526	10.4615		0.927344	0.952819	1.05511	1.06473	1.029	1.0111	0.937301	0.918578	1.04923	1.1124	1.09518	1.0679	0.929484	0.860011	1.03126	1.05228		1.029	1.0111	0.937301	0.918578	0.859696	0.795438	0.953833	0.973267
835	sp|P43251-2|BTD_HUMAN	P43251-2	BTD	Isoform 2 of Biotinidase OS=Homo sapiens OX=9606 GN=BTD	4	7.49453	8.63929	9.4295	10.1052	9.33779	9.45881	8.4858	10.1485	14.341	13.2738	10.4925	9.46774	11.1505	9.20559	9.69005	9.27948		0.840465	0.968842	1.05746	1.13323	1.04717	1.06075	0.951629	1.13809	1.60825	1.48857	1.17667	1.06175	1.25046	1.03235	1.08668	1.04064		1.04717	1.06075	0.951629	1.13809	0.937509	0.773986	0.814718	0.780199
836	sp|P20290|BTF3_HUMAN	P20290	BTF3	Transcription factor BTF3 OS=Homo sapiens OX=9606 GN=BTF3 PE=1 SV=1	16	10.5412	10.8391	9.50845	10.09	9.70174	10.0847	9.76835	10.8855	9.41695	10.8857	9.27733	9.85596	9.01049	10.9127	9.32522	9.89657		1.02895	1.05802	0.928133	0.984896	0.947	0.984378	0.953502	1.06255	0.919202	1.06256	0.905574	0.962054	0.879526	1.06521	0.910248	0.966018		0.947	0.984378	0.953502	1.06255	0.913937	1.10688	0.945861	1.00381
837	sp|Q96K17|BT3L4_HUMAN	Q96K17	BTF3L4	Transcription factor BTF3 homolog 4 OS=Homo sapiens OX=9606 GN=BTF3L4 PE=1 SV=1	6	9.48316	10.8531	10.4254	9.98932	9.72487	9.91702	10.3052	10.6085	9.67305	9.84601	9.04769	9.35994	10.4925	12.2015	9.4182	8.65463		0.930841	1.06531	1.02333	0.980524	0.954566	0.973426	1.01153	1.0413	0.94948	0.966457	0.888095	0.918745	1.02991	1.19766	0.924464	0.849514		0.954566	0.973426	1.01153	1.0413	1.10661	1.28685	0.993306	0.912774
838	sp|Q7KYR7|BT2A1_HUMAN	Q7KYR7	BTN2A1	Butyrophilin subfamily 2 member A1 OS=Homo sapiens OX=9606 GN=BTN2A1 PE=1 SV=3	7	10.9494	9.30115	8.86934	8.80666	10.7711	9.73636	9.47351	7.76851	10.5377	10.5101	11.526	9.92447	9.9799	10.267	10.3459	11.2329		1.1548	0.980966	0.935424	0.928813	1.136	1.02687	0.999143	0.819322	1.11138	1.10847	1.21561	1.04671	1.05255	1.08283	1.09115	1.18471		1.136	1.02687	0.999143	0.819322	0.939324	0.966348	0.973774	1.05726
839	sp|P78410|BT3A2_HUMAN	P78410	BTN3A2	Butyrophilin subfamily 3 member A2 OS=Homo sapiens OX=9606 GN=BTN3A2 PE=1 SV=2	1	9.77372	10.3446	9.88239	9.52963	10.136	10.1994	9.43051	10.6006	7.45454	8.30667	11.5404	10.6609	11.3622	8.30102	11.0453	11.432		0.988983	1.04675	0.999979	0.964284	1.02565	1.03206	0.954254	1.07265	0.75431	0.840535	1.16775	1.07876	1.14972	0.839964	1.11765	1.15678		1.02565	1.03206	0.954254	1.07265	1.1972	0.874653	1.16381	1.20456
840	sp|O00478|BT3A3_HUMAN	O00478	BTN3A3	Butyrophilin subfamily 3 member A3 OS=Homo sapiens OX=9606 GN=BTN3A3 PE=1 SV=1	6	10.0593	10.5585	9.7568	8.88132	10.0838	10.1996	10.6031	9.50892	9.00119	8.54615	11.1375	10.8439	10.5814	7.7299	11.2723	11.2363		1.025	1.07587	0.994172	0.904964	1.02749	1.03929	1.0804	0.968913	0.917178	0.870812	1.13485	1.10494	1.07819	0.78764	1.1486	1.14493		1.02749	1.03929	1.0804	0.968913	1.07075	0.782207	1.14067	1.13703
841	sp|Q9Y297|FBW1A_HUMAN	Q9Y297	BTRC	F-box/WD repeat-containing protein 1A OS=Homo sapiens OX=9606 GN=BTRC PE=1 SV=1	4	9.61743	10.4308	9.38923	9.36995	9.47055	10.3983	9.2773	9.11298	9.45594	10.3286	10.199	11.858	10.135	10.5831	9.93689	10.4369		0.991297	1.07514	0.967777	0.965789	0.976159	1.07179	0.95624	0.939303	0.974652	1.0646	1.05124	1.22224	1.04465	1.09083	1.02423	1.07577		0.976159	1.07179	0.95624	0.939303	0.9689	1.01173	0.949956	0.99776
842	sp|O43683|BUB1_HUMAN	O43683	BUB1	Mitotic checkpoint serine/threonine-protein kinase BUB1 OS=Homo sapiens OX=9606 GN=BUB1 PE=1 SV=1	18	10.2834	10.9769	11.2832	11.9894	10.127	9.4096	10.054	6.85636	10.4324	10.374	10.4935	12.0254	8.35853	7.40412	9.72861	10.2036		0.923664	0.985959	1.01347	1.07691	0.909617	0.845182	0.903065	0.615847	0.937056	0.931809	0.942535	1.08013	0.750774	0.665047	0.873836	0.916499		0.909617	0.845182	0.903065	0.615847	0.7717	0.683584	0.898192	0.942043
843	sp|O60566-3|BUB1B_HUMAN	O60566-3	BUB1B	Isoform 3 of Mitotic checkpoint serine/threonine-protein kinase BUB1 beta OS=Homo sapiens OX=9606 GN=BUB1B	34	10.5333	10.0846	11.3999	10.9825	10.2752	10.1563	11.0801	7.86133	10.2434	10.6432	10.2183	11.2479	7.83326	7.70849	9.88555	9.84685		0.979834	0.938097	1.06045	1.02162	0.955825	0.944765	1.0307	0.731283	0.952865	0.990058	0.950533	1.04632	0.728672	0.717065	0.919582	0.915982		0.955825	0.944765	1.0307	0.731283	0.739811	0.728027	0.93364	0.929985
844	sp|O43684|BUB3_HUMAN	O43684	BUB3	Mitotic checkpoint protein BUB3 OS=Homo sapiens OX=9606 GN=BUB3 PE=1 SV=1	34	10.2135	10.8108	10.0391	10.012	10.1964	10.7326	10.9412	9.54966	9.54567	9.35108	9.89405	10.9657	10.0472	8.40439	9.82519	9.47138		0.994611	1.05277	0.977626	0.974989	0.992943	1.04516	1.06548	0.929964	0.929575	0.910625	0.963501	1.06786	0.978417	0.818436	0.956796	0.922341		0.992943	1.04516	1.06548	0.929964	1.01087	0.845586	0.988536	0.952939
845	sp|Q9BRD0|BUD13_HUMAN	Q9BRD0	BUD13	BUD13 homolog OS=Homo sapiens OX=9606 GN=BUD13 PE=1 SV=1	5	10.3009	10.5359	10.5746	10.4587	10.0853	10.4242	10.4428	10.2507	9.58597	9.42065	9.85462	9.61815	10.158	9.94736	9.06758	9.2745		0.984084	1.00653	1.01023	0.999154	0.963486	0.995857	0.997639	0.979285	0.915781	0.899987	0.941446	0.918855	0.970427	0.950305	0.866257	0.886025		0.963486	0.995857	0.997639	0.979285	1.05594	1.03404	0.942591	0.964101
846	sp|P41223-2|BUD31_HUMAN	P41223-2	BUD31	Isoform 2 of Protein BUD31 homolog OS=Homo sapiens OX=9606 GN=BUD31	8	11.3003	10.8651	12.5981	11.8192	11.5852	12.625	12.4061	10.962	9.57827	8.273	7.35344	9.4962	8.91395	7.01858	7.78572	7.41986		0.970345	0.932975	1.08178	1.0149	0.994804	1.08409	1.06529	0.941294	0.822473	0.710391	0.63143	0.815426	0.76543	0.602677	0.66855	0.637134		0.994804	1.08409	1.06529	0.941294	1.02752	0.809037	0.897466	0.855293
847	sp|Q13895|BYST_HUMAN	Q13895	BYSL	Bystin OS=Homo sapiens OX=9606 GN=BYSL PE=1 SV=3	17	10.6777	11.0179	9.90486	10.3865	10.5402	10.3412	10.2687	9.98375	9.6292	9.96786	9.00608	9.60747	9.82352	10.7781	8.96193	9.105		1.01724	1.04965	0.943612	0.989499	1.00414	0.985183	0.978271	0.951128	0.91735	0.949614	0.857988	0.915281	0.935863	1.02681	0.853782	0.867411		1.00414	0.985183	0.978271	0.951128	1.02835	1.12829	0.938162	0.953138
848	sp|Q7L1Q6-3|BZW1_HUMAN	Q7L1Q6-3	BZW1	Isoform 3 of Basic leucine zipper and W2 domain-containing protein 1 OS=Homo sapiens OX=9606 GN=BZW1	31	10.1894	11.2531	11.33	10.9821	10.163	9.18068	9.73851	10.2698	9.11821	9.51674	10.0273	10.1611	8.81771	9.1626	10.0933	9.99661		0.931503	1.02875	1.03578	1.00397	0.929092	0.83929	0.890286	0.938857	0.833579	0.870013	0.916687	0.928915	0.806108	0.837637	0.922719	0.913881		0.929092	0.83929	0.890286	0.938857	0.908497	0.944031	1.03992	1.02996
849	sp|Q9Y6E2|BZW2_HUMAN	Q9Y6E2	BZW2	Basic leucine zipper and W2 domain-containing protein 2 OS=Homo sapiens OX=9606 GN=BZW2 PE=1 SV=1	14	9.15802	9.1156	9.71529	9.0555	8.85582	8.43014	9.09738	9.20529	11.718	11.4062	11.8338	10.4792	10.1887	9.37294	11.3862	10.9819		0.988869	0.984289	1.04904	0.977799	0.956238	0.910274	0.982322	0.993974	1.26529	1.23163	1.2778	1.13152	1.10016	1.01208	1.22946	1.18581		0.956238	0.910274	0.982322	0.993974	0.896949	0.825133	1.00237	0.966774
850	sp|Q9H0W9|CK054_HUMAN	Q9H0W9	C11orf54	Ester hydrolase C11orf54 OS=Homo sapiens OX=9606 GN=C11orf54 PE=1 SV=1	6	9.49213	11.9883	10.3452	10.159	9.05715	12.257	11.7366	11.5502	5.761	6.06301	11.5254	13.0589	9.36324	5.2817	11.3378	11.0235		0.904344	1.14216	0.985617	0.967877	0.862902	1.16776	1.11818	1.10042	0.548868	0.577641	1.09806	1.24416	0.892064	0.503204	1.08019	1.05024		0.862902	1.16776	1.11818	1.10042	1.02869	0.580274	1.24563	1.21109
851	sp|Q9H3H3|CK068_HUMAN	Q9H3H3	C11orf68	UPF0696 protein C11orf68 OS=Homo sapiens OX=9606 GN=C11orf68 PE=1 SV=3	7	9.07109	13.1381	7.50622	7.30074	8.15064	9.7886	8.75406	10.5218	9.01088	10.0691	11.6972	11.9378	10.347	8.57126	11.7282	12.4073		0.980231	1.41971	0.811129	0.788925	0.880766	1.05777	0.945973	1.137	0.973725	1.08808	1.26401	1.29001	1.1181	0.926218	1.26736	1.34075		0.880766	1.05777	0.945973	1.137	0.96893	0.802645	1.09827	1.16187
852	sp|A6NJI1|CK086_HUMAN	A6NJI1	C11orf86	Uncharacterized protein C11orf86 OS=Homo sapiens OX=9606 GN=C11orf86 PE=4 SV=2	2	7.24632	7.86859	12.2968	9.70489	9.00495	11.1606	9.08383	14.5229	5.79754	6.69622	13.3809	11.2642	6.62935	6.62923	13.7467	14.967		0.780924	0.847985	1.32521	1.04588	0.970448	1.20276	0.978949	1.56511	0.624791	0.721641	1.44203	1.21392	0.714435	0.714421	1.48146	1.61296		0.970448	1.20276	0.978949	1.56511	0.714009	0.713995	1.48058	1.612
853	sp|C9JLR9|CK095_HUMAN	C9JLR9	C11orf95	Uncharacterized protein C11orf95 OS=Homo sapiens OX=9606 GN=C11orf95 PE=1 SV=1	2	8.50092	8.05354	12.2085	11.3504	9.34575	10.2261	10.9702	10.775	12.5011	9.77526	9.64612	9.7998	10.3713	10.9445	7.36273	8.16868		0.847689	0.803078	1.2174	1.13183	0.931933	1.01972	1.09392	1.07446	1.24658	0.974764	0.961886	0.97721	1.0342	1.09135	0.734192	0.81456		0.931933	1.01972	1.09392	1.07446	0.994314	1.04927	0.705879	0.783147
854	sp|Q8N999|CL029_HUMAN	Q8N999	C12orf29	Uncharacterized protein C12orf29 OS=Homo sapiens OX=9606 GN=C12orf29 PE=1 SV=2	2	8.10476	10.5989	12.7432	11.9161	8.84062	10.0181	10.2713	12.2858	10.441	9.13725	8.82399	8.81206	9.98343	11.8141	7.94596	8.26346		0.747621	0.977695	1.17549	1.09919	0.815499	0.924119	0.947469	1.1333	0.963123	0.842862	0.813965	0.812865	0.920918	1.08978	0.732972	0.76226		0.815499	0.924119	0.947469	1.1333	1.07308	1.26984	0.854077	0.888203
855	sp|Q9NQ89|CL004_HUMAN	Q9NQ89	C12orf4	Protein C12orf4 OS=Homo sapiens OX=9606 GN=C12orf4 PE=1 SV=1	1	8.89156	10.5422	8.11193	9.60841	8.17367	7.1584	10.4033	11.1186	12.0029	12.6912	11.0119	9.6242	10.549	13.1111	8.85852	8.14319		0.957263	1.13497	0.873327	1.03444	0.879975	0.770671	1.12002	1.19702	1.29223	1.36633	1.18554	1.03614	1.1357	1.41153	0.953706	0.876693		0.879975	0.770671	1.12002	1.19702	0.930857	1.15694	0.781689	0.718567
856	sp|Q8N5I9|CL045_HUMAN	Q8N5I9	C12orf45	Uncharacterized protein C12orf45 OS=Homo sapiens OX=9606 GN=C12orf45 PE=1 SV=2	4	10.2554	11.3081	10.0033	9.8721	9.47914	10.3412	9.50007	13.5031	8.4729	8.16512	8.15698	8.60845	10.4899	13.9313	9.08393	8.82891		0.98993	1.09154	0.965597	0.952929	0.914997	0.998215	0.917018	1.30342	0.817867	0.788158	0.787373	0.830952	1.01256	1.34475	0.876849	0.852232		0.914997	0.998215	0.917018	1.30342	1.25615	1.66824	1.08778	1.05724
857	sp|Q9H741|CL049_HUMAN	Q9H741	C12orf49	UPF0454 protein C12orf49 OS=Homo sapiens OX=9606 GN=C12orf49 PE=1 SV=1	1	9.79895	10.5139	6.99091	9.63926	8.44446	10.5688	9.00756	8.64086	8.05168	9.38778	11.3383	13.9196	12.2513	7.79655	11.3246	12.3255		1.06098	1.13839	0.756939	1.04369	0.914322	1.14433	0.975292	0.935587	0.871793	1.01646	1.22765	1.50714	1.32651	0.844169	1.22617	1.33454		0.914322	1.14433	0.975292	0.935587	1.14773	0.730401	1.06092	1.15468
858	sp|Q99622|C10_HUMAN	Q99622	C12orf57	Protein C10 OS=Homo sapiens OX=9606 GN=C12orf57 PE=1 SV=1	4	9.56404	8.94306	8.88522	8.4105	9.47343	9.39968	10.4924	7.72966	11.0939	11.3038	11.7409	9.61078	10.3326	9.41572	12.2793	11.325		1.06852	0.999146	0.992684	0.939646	1.0584	1.05016	1.17224	0.863581	1.23945	1.26289	1.31173	1.07375	1.15439	1.05195	1.37188	1.26526		1.0584	1.05016	1.17224	0.863581	0.944709	0.860877	1.12269	1.03544
859	sp|Q9H3J6|CL065_HUMAN	Q9H3J6	C12orf65	Probable peptide chain release factor C12orf65, mitochondrial OS=Homo sapiens OX=9606 GN=C12orf65 PE=2 SV=1	1	11.1387	11.567	10.2153	9.87771	11.096	11.1785	10.4484	10.1503	8.82234	9.20465	8.47815	8.85601	9.73718	12.0236	8.54135	8.66488		1.04103	1.08106	0.954727	0.923179	1.03704	1.04475	0.976511	0.948653	0.824543	0.860274	0.792375	0.827689	0.910045	1.12374	0.798281	0.809826		1.03704	1.04475	0.976511	0.948653	1.10146	1.3601	0.966185	0.980158
860	sp|Q9NWQ9|CN119_HUMAN	Q9NWQ9	C14orf119	Uncharacterized protein C14orf119 OS=Homo sapiens OX=9606 GN=C14orf119 PE=1 SV=1	1	10.839	11.2196	8.04803	8.03523	10.7099	12.7947	11.5631	11.0799	8.51159	9.02373	8.49467	10.2143	9.30759	10.7376	10.2671	9.15391		1.13671	1.17662	0.844009	0.842667	1.12317	1.3418	1.21264	1.16196	0.892624	0.946333	0.890849	1.07119	0.976102	1.12607	1.07672	0.959985		1.12317	1.3418	1.21264	1.16196	1.02721	1.18503	1.1331	1.01025
861	sp|Q52M58|CN177_HUMAN	Q52M58	C14orf177	Putative uncharacterized protein C14orf177 OS=Homo sapiens OX=9606 GN=C14orf177 PE=2 SV=1	2	10.1599	9.3686	7.61416	8.13449	9.43745	9.57297	9.14049	8.29644	9.54515	9.74751	9.82875	10.1672	9.88034	18.3463	10.539	10.2214		1.15201	1.06229	0.863354	0.922353	1.07009	1.08546	1.03642	0.940717	1.0823	1.10525	1.11446	1.15284	1.12031	2.08024	1.19499	1.15898		1.07009	1.08546	1.03642	0.940717	1.00592	1.86785	1.07298	1.04065
862	sp|Q9H972|CN093_HUMAN	Q9H972	C14orf93	Uncharacterized protein C14orf93 OS=Homo sapiens OX=9606 GN=C14orf93 PE=1 SV=1	1	9.02563	8.01595	10.9328	10.2009	10.4213	8.6371	9.00567	10.1754	10.0212	9.56644	8.97791	12.8034	10.7295	10.4073	9.89502	11.1845		0.945702	0.839909	1.14554	1.06885	1.09194	0.904993	0.943611	1.06617	1.05002	1.00237	0.940703	1.34154	1.12424	1.09047	1.0368	1.17191		1.09194	0.904993	0.943611	1.06617	1.03745	1.00629	0.956758	1.08144
863	sp|Q6ZRI6|CO039_HUMAN	Q6ZRI6	C15orf39	Uncharacterized protein C15orf39 OS=Homo sapiens OX=9606 GN=C15orf39 PE=1 SV=3	4	9.40233	7.70259	11.2678	10.5982	9.3438	9.60816	10.4735	10.8321	10.4619	10.5055	10.1688	10.5687	10.0304	8.85265	9.89207	10.2915		0.965061	0.790598	1.15653	1.08781	0.959053	0.986187	1.07501	1.11182	1.07381	1.07829	1.04373	1.08478	1.02952	0.908641	1.01533	1.05633		0.959053	0.986187	1.07501	1.11182	0.962033	0.849077	0.948769	0.98708
864	sp|Q6ZRI6-2|CO039_HUMAN	Q6ZRI6-2	C15orf39	Isoform 2 of Uncharacterized protein C15orf39 OS=Homo sapiens OX=9606 GN=C15orf39	1	11.0205	7.25171	11.5085	10.7777	9.8587	9.89316	13.1231	5.87362	6.25229	10.4788	11.2394	13.0096	8.86185	10.5524	10.625	9.67372		1.08687	0.715186	1.13501	1.06294	0.972296	0.975695	1.29424	0.579275	0.616621	1.03346	1.10846	1.28304	0.873984	1.04071	1.04787	0.954053		0.972296	0.975695	1.29424	0.579275	0.864992	1.03	1.03709	0.944236
865	sp|Q8WUR7|CO040_HUMAN	Q8WUR7	C15orf40	UPF0235 protein C15orf40 OS=Homo sapiens OX=9606 GN=C15orf40 PE=1 SV=2	3	9.25697	8.30112	8.94049	9.11119	9.04776	7.75056	8.56958	8.4447	12.0746	12.5988	12.046	10.4036	9.92045	9.86905	11.8304	11.8348		1.03982	0.932454	1.00427	1.02345	1.01632	0.870611	0.96261	0.948582	1.35632	1.41521	1.35311	1.16862	1.11435	1.10858	1.32889	1.32939		1.01632	0.870611	0.96261	0.948582	0.842091	0.837727	1.00421	1.00459
866	sp|Q6PH81|CP087_HUMAN	Q6PH81	C16orf87	UPF0547 protein C16orf87 OS=Homo sapiens OX=9606 GN=C16orf87 PE=1 SV=1	2	10.9856	14.2436	15.7125	15.0954	10.9524	11.666	12.318	16.0915	6.14016	5.51073	6.6985	6.40499	7.06149	6.89213	7.15487	7.07214		0.784164	1.01673	1.12158	1.07753	0.781798	0.832736	0.879275	1.14863	0.438293	0.393363	0.478148	0.457197	0.504058	0.49197	0.510724	0.504818		0.781798	0.832736	0.879275	1.14863	1.14105	1.11368	1.15614	1.14277
867	sp|Q9HAS0|NJMU_HUMAN	Q9HAS0	C17orf75	Protein Njmu-R1 OS=Homo sapiens OX=9606 GN=C17orf75 PE=1 SV=2	3	9.45589	10.5023	11.2204	10.4895	9.68094	9.15978	10.4589	10.9643	10.1802	9.96526	9.55496	8.12767	9.69876	11.9367	9.85779	8.74656		0.907734	1.00818	1.07712	1.00696	0.929338	0.879308	1.00402	1.05254	0.977262	0.956632	0.917244	0.780229	0.931048	1.14589	0.946314	0.83964		0.929338	0.879308	1.00402	1.05254	1.02556	1.26221	1.04238	0.924875
868	sp|Q9BSJ5|CQ080_HUMAN	Q9BSJ5	C17orf80	Uncharacterized protein C17orf80 OS=Homo sapiens OX=9606 GN=C17orf80 PE=2 SV=2	2	10.5565	9.4615	10.8002	9.70368	10.834	9.95883	9.85063	9.02053	9.73034	9.35133	10.5903	9.89648	9.79703	10.1658	10.4138	9.86895		1.04206	0.933964	1.06611	0.957869	1.06945	0.983056	0.972375	0.890435	0.960501	0.923089	1.04539	0.976901	0.967084	1.00349	1.02797	0.974184		1.06945	0.983056	0.972375	0.890435	0.990389	1.02767	1.05274	0.997659
869	sp|Q96B23|CR025_HUMAN	Q96B23	C18orf25	Uncharacterized protein C18orf25 OS=Homo sapiens OX=9606 GN=C18orf25 PE=1 SV=3	10	10.5284	10.4828	11.3675	11.1471	10.4279	10.6584	10.764	10.6292	9.89059	10.0062	9.20061	9.28164	8.60183	9.06652	8.90933	9.03795		0.967556	0.96336	1.04467	1.02441	0.958323	0.979505	0.989208	0.976815	0.90894	0.919563	0.845532	0.852978	0.790504	0.833209	0.818763	0.830584		0.958323	0.979505	0.989208	0.976815	0.896514	0.944946	0.928563	0.941968
870	sp|Q96B23-2|CR025_HUMAN	Q96B23-2	C18orf25	Isoform 2 of Uncharacterized protein C18orf25 OS=Homo sapiens OX=9606 GN=C18orf25	7	10.7794	10.6526	10.6553	10.8794	10.529	9.93128	10.9028	10.6079	9.68047	9.50945	9.26943	9.03727	8.89838	9.9908	9.29051	9.38621		1.00351	0.991707	0.991958	1.01282	0.980202	0.924559	1.015	0.987553	0.901211	0.88529	0.862945	0.841332	0.828402	0.930101	0.864907	0.873816		0.980202	0.924559	1.015	0.987553	0.949246	1.06578	0.991076	1.00129
871	sp|Q8TCD1|CR032_HUMAN	Q8TCD1	C18orf32	UPF0729 protein C18orf32 OS=Homo sapiens OX=9606 GN=C18orf32 PE=1 SV=1	2	9.82566	8.32994	8.8441	8.8495	9.72403	9.49343	9.44693	8.7796	11.4165	10.6059	11.7764	11.203	10.2841	8.91169	11.5544	10.9549		1.09633	0.929442	0.986811	0.987414	1.08499	1.05926	1.05407	0.979615	1.27383	1.18339	1.31399	1.25001	1.14748	0.994353	1.28923	1.22233		1.08499	1.05926	1.05407	0.979615	0.914107	0.79212	1.02702	0.973729
872	sp|Q9NSK7|CS012_HUMAN	Q9NSK7	C19orf12	Protein C19orf12 OS=Homo sapiens OX=9606 GN=C19orf12 PE=1 SV=3	1	9.85847	10.7008	9.99467	9.75186	10.0818	9.36011	9.98482	9.39992	9.98536	9.94291	11.4168	9.72015	8.43033	8.48345	11.2968	11.5919		0.978367	1.06196	0.991884	0.967787	1.00053	0.928909	0.990906	0.93286	0.99096	0.986747	1.13301	0.96464	0.836637	0.841909	1.1211	1.15039		1.00053	0.928909	0.990906	0.93286	0.821166	0.82634	1.10037	1.12912
[truncated: 7,778 more rows]
[truncated: 23 more columns]
