# Supplementary material for: NAK-associated protein 1/NAP1 activates TBK1 to ensure accurate mitosis and cytokinesis
Source: J Cell Biol. 2023 Dec 7;223(2):e202303082. doi: 10.1083/jcb.202303082 (PMC10702366; doi:10.1083/jcb.202303082)
Supplement: Data S4 — is an Excel file with the prediction match for the AZI2 S318 phosphorylation site to the 303 human kinome experimentally derived substrate motifs. [file JCB_202303082_DataS4.xlsx]

## Sheet: Sheet1
UniProtID	Gene Symbol	Site Position	Motif	original_phos_res	ORIGINAL_SITE_+/-7_AA	phos_res	SITE_+/-7_AA	AAK1	ACVR2A	ACVR2B	AKT1	AKT2	AKT3	ALK2	ALK4	ALPHAK3	AMPKA1	AMPKA2	ANKRD3	ASK1	ATM	ATR	AURA	AURB	AURC	BCKDK	BIKE	BMPR1A	BMPR1B	BMPR2	BRAF	BRSK1	BRSK2	BUB1	CAMK1A	CAMK1B	CAMK1D	CAMK1G	CAMK2A	CAMK2B	CAMK2D	CAMK2G	CAMK4	CAMKK1	CAMKK2	CAMLCK	CDC7	CDK1	CDK2
Q9H6S1	AZI2	318	EKAILQSWTDNER	s	_EKAILQsWTDNER_	s	_EKAILQsWTDNER_	16.68	46.7	38.81	64.31	61.49	62.88	66.84	55.15	55.32	73.46	72.52	23.49	67.82	14.08	50.23	59.37	57.81	63.95	82.55	31.27	48.68	36.09	35.68	65.65	66.99	67.37	33.19	50.82	54.27	46.69	57.1	30.11	25.45	41.99	65.47	69.59	99.34	96.81	28.92	73.9	22.14	46.74
[truncated: 261 more columns]
